# Supplementary material for: The rationale and cost-effectiveness of a confirmatory mapping tool for lymphatic filariasis: Examples from Ethiopia and Tanzania
Source: PLoS Negl Trop Dis. 2017 Oct 4;11(10):e0005944. doi: 10.1371/journal.pntd.0005944 (PMC5643143; doi:10.1371/journal.pntd.0005944)
Supplement: S1 Data — (CSV) [file pntd.0005944.s002.csv]

school_code	sex	age	lived	school	lat	lon	ivermectin	ict	extra_site	District	Zone	Region	Survey_Design	Country
1	male	12	10+ years	Acaane	9.56661087	37.36094426	do not know	negative	0	Abbaay Cooman	Horogudru	Oromia	Systematic	Ethiopia
1	male	12	10+ years	Acaane	9.56661087	37.36094426	do not know	negative	0	Abbaay Cooman	Horogudru	Oromia	Systematic	Ethiopia
1	female	12	10+ years	Acaane	9.56661087	37.36094426	do not know	negative	0	Abbaay Cooman	Horogudru	Oromia	Systematic	Ethiopia
1	female	12	10+ years	Acaane	9.56661087	37.36094426	do not know	negative	0	Abbaay Cooman	Horogudru	Oromia	Systematic	Ethiopia
1	female	12	10+ years	Acaane	9.56661087	37.36094426	do not know	negative	0	Abbaay Cooman	Horogudru	Oromia	Systematic	Ethiopia
1	male	12	10+ years	Acaane	9.56661087	37.36094426	do not know	negative	0	Abbaay Cooman	Horogudru	Oromia	Systematic	Ethiopia
1	male	11	10+ years	Acaane	9.56661087	37.36094426	do not know	negative	0	Abbaay Cooman	Horogudru	Oromia	Systematic	Ethiopia
1	male	12	10+ years	Acaane	9.56661087	37.36094426	do not know	negative	0	Abbaay Cooman	Horogudru	Oromia	Systematic	Ethiopia
1	female	13	10+ years	Acaane	9.56661087	37.36094426	do not know	negative	0	Abbaay Cooman	Horogudru	Oromia	Systematic	Ethiopia
1	female	12	10+ years	Acaane	9.56661087	37.36094426	do not know	negative	0	Abbaay Cooman	Horogudru	Oromia	Systematic	Ethiopia
1	female	12	10+ years	Acaane	9.56661087	37.36094426	do not know	negative	0	Abbaay Cooman	Horogudru	Oromia	Systematic	Ethiopia
1	male	12	10+ years	Acaane	9.56661087	37.36094426	do not know	negative	0	Abbaay Cooman	Horogudru	Oromia	Systematic	Ethiopia
1	male	13	10+ years	Acaane	9.56661087	37.36094426	do not know	negative	0	Abbaay Cooman	Horogudru	Oromia	Systematic	Ethiopia
1	male	11	10+ years	Acaane	9.56661087	37.36094426	do not know	negative	0	Abbaay Cooman	Horogudru	Oromia	Systematic	Ethiopia
1	male	12	10+ years	Acaane	9.56661087	37.36094426	do not know	negative	0	Abbaay Cooman	Horogudru	Oromia	Systematic	Ethiopia
2	male	14	10+ years	Agamsaa sad 1ffaa	9.56656331	37.36108819	yes	negative	0	Abbaay Cooman	Horogudru	Oromia	Systematic	Ethiopia
2	male	11	10+ years	Agamsaa sad 1ffaa	9.56656331	37.36108819	yes	negative	0	Abbaay Cooman	Horogudru	Oromia	Systematic	Ethiopia
2	male	13	10+ years	Agamsaa sad 1ffaa	9.56656331	37.36108819	yes	negative	0	Abbaay Cooman	Horogudru	Oromia	Systematic	Ethiopia
2	male	12	10+ years	Agamsaa sad 1ffaa	9.56656331	37.36108819	yes	negative	0	Abbaay Cooman	Horogudru	Oromia	Systematic	Ethiopia
2	male	12	10+ years	Agamsaa sad 1ffaa	9.56656331	37.36108819	yes	negative	0	Abbaay Cooman	Horogudru	Oromia	Systematic	Ethiopia
2	female	14	10+ years	Agamsaa sad 1ffaa	9.56656331	37.36108819	yes	negative	0	Abbaay Cooman	Horogudru	Oromia	Systematic	Ethiopia
2	female	14	10+ years	Agamsaa sad 1ffaa	9.56656331	37.36108819	yes	negative	0	Abbaay Cooman	Horogudru	Oromia	Systematic	Ethiopia
2	female	12	10+ years	Agamsaa sad 1ffaa	9.56656331	37.36108819	yes	negative	0	Abbaay Cooman	Horogudru	Oromia	Systematic	Ethiopia
2	male	10	5-9 years	Agamsaa sad 1ffaa	9.56656331	37.36108819	yes	negative	0	Abbaay Cooman	Horogudru	Oromia	Systematic	Ethiopia
2	male	13	10+ years	Agamsaa sad 1ffaa	9.56656331	37.36108819	yes	negative	0	Abbaay Cooman	Horogudru	Oromia	Systematic	Ethiopia
2	female	10	5-9 years	Agamsaa sad 1ffaa	9.56656331	37.36108819	yes	negative	0	Abbaay Cooman	Horogudru	Oromia	Systematic	Ethiopia
2	female	12	10+ years	Agamsaa sad 1ffaa	9.56656331	37.36108819	yes	negative	0	Abbaay Cooman	Horogudru	Oromia	Systematic	Ethiopia
2	male	12	10+ years	Agamsaa sad 1ffaa	9.56656331	37.36108819	yes	negative	0	Abbaay Cooman	Horogudru	Oromia	Systematic	Ethiopia
2	male	12	10+ years	Agamsaa sad 1ffaa	9.56656331	37.36108819	yes	negative	0	Abbaay Cooman	Horogudru	Oromia	Systematic	Ethiopia
2	female	14	10+ years	Agamsaa sad 1ffaa	9.56656331	37.36108819	yes	negative	0	Abbaay Cooman	Horogudru	Oromia	Systematic	Ethiopia
2	male	14	10+ years	Agamsaa sad 1ffaa	9.56656331	37.36108819	yes	negative	0	Abbaay Cooman	Horogudru	Oromia	Systematic	Ethiopia
2	male	12	10+ years	Agamsaa sad 1ffaa	9.56656331	37.36108819	yes	negative	0	Abbaay Cooman	Horogudru	Oromia	Systematic	Ethiopia
2	female	14	10+ years	Agamsaa sad 1ffaa	9.56656331	37.36108819	yes	negative	0	Abbaay Cooman	Horogudru	Oromia	Systematic	Ethiopia
2	female	10	5-9 years	Agamsaa sad 1ffaa	9.56656331	37.36108819	yes	negative	0	Abbaay Cooman	Horogudru	Oromia	Systematic	Ethiopia
2	female	13	10+ years	Agamsaa sad 1ffaa	9.56656331	37.36108819	yes	negative	0	Abbaay Cooman	Horogudru	Oromia	Systematic	Ethiopia
2	male	12	10+ years	Agamsaa sad 1ffaa	9.56656331	37.36108819	yes	negative	0	Abbaay Cooman	Horogudru	Oromia	Systematic	Ethiopia
2	male	11	10+ years	Agamsaa sad 1ffaa	9.56656331	37.36108819	yes	negative	0	Abbaay Cooman	Horogudru	Oromia	Systematic	Ethiopia
2	female	14	10+ years	Agamsaa sad 1ffaa	9.56656331	37.36108819	yes	negative	0	Abbaay Cooman	Horogudru	Oromia	Systematic	Ethiopia
2	male	12	10+ years	Agamsaa sad 1ffaa	9.56656331	37.36108819	yes	negative	0	Abbaay Cooman	Horogudru	Oromia	Systematic	Ethiopia
2	male	12	10+ years	Agamsaa sad 1ffaa	9.56656331	37.36108819	yes	negative	0	Abbaay Cooman	Horogudru	Oromia	Systematic	Ethiopia
2	male	14	10+ years	Agamsaa sad 1ffaa	9.56656331	37.36108819	yes	negative	0	Abbaay Cooman	Horogudru	Oromia	Systematic	Ethiopia
2	male	12	10+ years	Agamsaa sad 1ffaa	9.56656331	37.36108819	yes	negative	0	Abbaay Cooman	Horogudru	Oromia	Systematic	Ethiopia
2	male	10	5-9 years	Agamsaa sad 1ffaa	9.56656331	37.36108819	yes	negative	0	Abbaay Cooman	Horogudru	Oromia	Systematic	Ethiopia
2	male	13	10+ years	Agamsaa sad 1ffaa	9.56656331	37.36108819	yes	negative	0	Abbaay Cooman	Horogudru	Oromia	Systematic	Ethiopia
2	male	12	10+ years	Agamsaa sad 1ffaa	9.56656331	37.36108819	yes	negative	0	Abbaay Cooman	Horogudru	Oromia	Systematic	Ethiopia
2	male	13	10+ years	Agamsaa sad 1ffaa	9.56656331	37.36108819	yes	negative	0	Abbaay Cooman	Horogudru	Oromia	Systematic	Ethiopia
2	male	11	10+ years	Agamsaa sad 1ffaa	9.56656331	37.36108819	yes	negative	0	Abbaay Cooman	Horogudru	Oromia	Systematic	Ethiopia
2	male	14	10+ years	Agamsaa sad 1ffaa	9.56656331	37.36108819	yes	negative	0	Abbaay Cooman	Horogudru	Oromia	Systematic	Ethiopia
2	female	12	10+ years	Agamsaa sad 1ffaa	9.56656331	37.36108819	yes	negative	0	Abbaay Cooman	Horogudru	Oromia	Systematic	Ethiopia
2	male	12	10+ years	Agamsaa sad 1ffaa	9.56656331	37.36108819	yes	negative	0	Abbaay Cooman	Horogudru	Oromia	Systematic	Ethiopia
2	male	13	10+ years	Agamsaa sad 1ffaa	9.56656331	37.36108819	yes	negative	0	Abbaay Cooman	Horogudru	Oromia	Systematic	Ethiopia
2	male	12	10+ years	Agamsaa sad 1ffaa	9.56656331	37.36108819	yes	negative	0	Abbaay Cooman	Horogudru	Oromia	Systematic	Ethiopia
2	male	12	10+ years	Agamsaa sad 1ffaa	9.56656331	37.36108819	yes	negative	0	Abbaay Cooman	Horogudru	Oromia	Systematic	Ethiopia
2	male	14	10+ years	Agamsaa sad 1ffaa	9.56656331	37.36108819	yes	negative	0	Abbaay Cooman	Horogudru	Oromia	Systematic	Ethiopia
2	male	11	10+ years	Agamsaa sad 1ffaa	9.56656331	37.36108819	yes	negative	0	Abbaay Cooman	Horogudru	Oromia	Systematic	Ethiopia
2	male	12	10+ years	Agamsaa sad 1ffaa	9.56656331	37.36108819	yes	negative	0	Abbaay Cooman	Horogudru	Oromia	Systematic	Ethiopia
2	male	11	10+ years	Agamsaa sad 1ffaa	9.56656331	37.36108819	yes	negative	0	Abbaay Cooman	Horogudru	Oromia	Systematic	Ethiopia
2	female	14	10+ years	Agamsaa sad 1ffaa	9.56656331	37.36108819	yes	negative	0	Abbaay Cooman	Horogudru	Oromia	Systematic	Ethiopia
2	female	13	10+ years	Agamsaa sad 1ffaa	9.56656331	37.36108819	yes	negative	0	Abbaay Cooman	Horogudru	Oromia	Systematic	Ethiopia
2	female	11	10+ years	Agamsaa sad 1ffaa	9.56656331	37.36108819	yes	negative	0	Abbaay Cooman	Horogudru	Oromia	Systematic	Ethiopia
2	male	12	10+ years	Agamsaa sad 1ffaa	9.56656331	37.36108819	yes	negative	0	Abbaay Cooman	Horogudru	Oromia	Systematic	Ethiopia
2	female	14	10+ years	Agamsaa sad 1ffaa	9.56656331	37.36108819	yes	negative	0	Abbaay Cooman	Horogudru	Oromia	Systematic	Ethiopia
2	male	10	5-9 years	Agamsaa sad 1ffaa	9.56656331	37.36108819	yes	negative	0	Abbaay Cooman	Horogudru	Oromia	Systematic	Ethiopia
2	female	12	10+ years	Agamsaa sad 1ffaa	9.56656331	37.36108819	yes	negative	0	Abbaay Cooman	Horogudru	Oromia	Systematic	Ethiopia
2	female	11	10+ years	Agamsaa sad 1ffaa	9.56656331	37.36108819	yes	negative	0	Abbaay Cooman	Horogudru	Oromia	Systematic	Ethiopia
2	male	13	10+ years	Agamsaa sad 1ffaa	9.56656331	37.36108819	yes	negative	0	Abbaay Cooman	Horogudru	Oromia	Systematic	Ethiopia
2	female	14	10+ years	Agamsaa sad 1ffaa	9.56656331	37.36108819	yes	negative	0	Abbaay Cooman	Horogudru	Oromia	Systematic	Ethiopia
2	male	13	10+ years	Agamsaa sad 1ffaa	9.56656331	37.36108819	yes	negative	0	Abbaay Cooman	Horogudru	Oromia	Systematic	Ethiopia
2	male	12	10+ years	Agamsaa sad 1ffaa	9.56656331	37.36108819	yes	negative	0	Abbaay Cooman	Horogudru	Oromia	Systematic	Ethiopia
2	female	12	10+ years	Agamsaa sad 1ffaa	9.56656331	37.36108819	yes	negative	0	Abbaay Cooman	Horogudru	Oromia	Systematic	Ethiopia
2	male	12	10+ years	Agamsaa sad 1ffaa	9.56656331	37.36108819	yes	negative	0	Abbaay Cooman	Horogudru	Oromia	Systematic	Ethiopia
2	male	14	10+ years	Agamsaa sad 1ffaa	9.56656331	37.36108819	yes	negative	0	Abbaay Cooman	Horogudru	Oromia	Systematic	Ethiopia
2	male	10	5-9 years	Agamsaa sad 1ffaa	9.56656331	37.36108819	yes	negative	0	Abbaay Cooman	Horogudru	Oromia	Systematic	Ethiopia
2	male	12	10+ years	Agamsaa sad 1ffaa	9.56656331	37.36108819	yes	negative	0	Abbaay Cooman	Horogudru	Oromia	Systematic	Ethiopia
2	male	12	10+ years	Agamsaa sad 1ffaa	9.56656331	37.36108819	yes	negative	0	Abbaay Cooman	Horogudru	Oromia	Systematic	Ethiopia
2	male	12	10+ years	Agamsaa sad 1ffaa	9.56656331	37.36108819	yes	negative	0	Abbaay Cooman	Horogudru	Oromia	Systematic	Ethiopia
2	male	10	5-9 years	Agamsaa sad 1ffaa	9.56656331	37.36108819	yes	negative	0	Abbaay Cooman	Horogudru	Oromia	Systematic	Ethiopia
2	female	13	10+ years	Agamsaa sad 1ffaa	9.56656331	37.36108819	yes	negative	0	Abbaay Cooman	Horogudru	Oromia	Systematic	Ethiopia
2	male	11	10+ years	Agamsaa sad 1ffaa	9.56656331	37.36108819	yes	negative	0	Abbaay Cooman	Horogudru	Oromia	Systematic	Ethiopia
2	female	12	10+ years	Agamsaa sad 1ffaa	9.56656331	37.36108819	yes	negative	0	Abbaay Cooman	Horogudru	Oromia	Systematic	Ethiopia
2	male	10	5-9 years	Agamsaa sad 1ffaa	9.56656331	37.36108819	yes	negative	0	Abbaay Cooman	Horogudru	Oromia	Systematic	Ethiopia
2	female	13	10+ years	Agamsaa sad 1ffaa	9.56656331	37.36108819	yes	negative	0	Abbaay Cooman	Horogudru	Oromia	Systematic	Ethiopia
2	male	12	10+ years	Agamsaa sad 1ffaa	9.56656331	37.36108819	yes	negative	0	Abbaay Cooman	Horogudru	Oromia	Systematic	Ethiopia
2	male	11	10+ years	Agamsaa sad 1ffaa	9.56656331	37.36108819	yes	negative	0	Abbaay Cooman	Horogudru	Oromia	Systematic	Ethiopia
2	female	13	10+ years	Agamsaa sad 1ffaa	9.56656331	37.36108819	yes	negative	0	Abbaay Cooman	Horogudru	Oromia	Systematic	Ethiopia
2	male	12	10+ years	Agamsaa sad 1ffaa	9.56656331	37.36108819	yes	negative	0	Abbaay Cooman	Horogudru	Oromia	Systematic	Ethiopia
2	male	10	5-9 years	Agamsaa sad 1ffaa	9.56656331	37.36108819	yes	negative	0	Abbaay Cooman	Horogudru	Oromia	Systematic	Ethiopia
2	male	12	10+ years	Agamsaa sad 1ffaa	9.56656331	37.36108819	yes	negative	0	Abbaay Cooman	Horogudru	Oromia	Systematic	Ethiopia
2	male	14	10+ years	Agamsaa sad 1ffaa	9.56656331	37.36108819	yes	negative	0	Abbaay Cooman	Horogudru	Oromia	Systematic	Ethiopia
2	female	13	10+ years	Agamsaa sad 1ffaa	9.56656331	37.36108819	yes	negative	0	Abbaay Cooman	Horogudru	Oromia	Systematic	Ethiopia
2	female	10	5-9 years	Agamsaa sad 1ffaa	9.56656331	37.36108819	yes	negative	0	Abbaay Cooman	Horogudru	Oromia	Systematic	Ethiopia
2	female	14	10+ years	Agamsaa sad 1ffaa	9.56656331	37.36108819	yes	negative	0	Abbaay Cooman	Horogudru	Oromia	Systematic	Ethiopia
2	male	12	10+ years	Agamsaa sad 1ffaa	9.56656331	37.36108819	yes	negative	0	Abbaay Cooman	Horogudru	Oromia	Systematic	Ethiopia
2	male	12	10+ years	Agamsaa sad 1ffaa	9.56656331	37.36108819	yes	negative	0	Abbaay Cooman	Horogudru	Oromia	Systematic	Ethiopia
2	male	10	5-9 years	Agamsaa sad 1ffaa	9.56656331	37.36108819	yes	negative	0	Abbaay Cooman	Horogudru	Oromia	Systematic	Ethiopia
2	male	12	10+ years	Agamsaa sad 1ffaa	9.56656331	37.36108819	yes	negative	0	Abbaay Cooman	Horogudru	Oromia	Systematic	Ethiopia
2	male	14	10+ years	Agamsaa sad 1ffaa	9.56656331	37.36108819	yes	negative	0	Abbaay Cooman	Horogudru	Oromia	Systematic	Ethiopia
2	male	12	10+ years	Agamsaa sad 1ffaa	9.56656331	37.36108819	yes	negative	0	Abbaay Cooman	Horogudru	Oromia	Systematic	Ethiopia
2	female	12	10+ years	Agamsaa sad 1ffaa	9.56656331	37.36108819	yes	negative	0	Abbaay Cooman	Horogudru	Oromia	Systematic	Ethiopia
2	female	12	10+ years	Agamsaa sad 1ffaa	9.56656331	37.36108819	yes	negative	0	Abbaay Cooman	Horogudru	Oromia	Systematic	Ethiopia
2	male	14	10+ years	Agamsaa sad 1ffaa	9.56656331	37.36108819	yes	negative	0	Abbaay Cooman	Horogudru	Oromia	Systematic	Ethiopia
2	male	12	10+ years	Agamsaa sad 1ffaa	9.56656331	37.36108819	yes	negative	0	Abbaay Cooman	Horogudru	Oromia	Systematic	Ethiopia
2	male	13	10+ years	Agamsaa sad 1ffaa	9.56656331	37.36108819	yes	negative	0	Abbaay Cooman	Horogudru	Oromia	Systematic	Ethiopia
2	male	13	10+ years	Agamsaa sad 1ffaa	9.56656331	37.36108819	yes	negative	0	Abbaay Cooman	Horogudru	Oromia	Systematic	Ethiopia
2	male	12	10+ years	Agamsaa sad 1ffaa	9.56656331	37.36108819	yes	negative	0	Abbaay Cooman	Horogudru	Oromia	Systematic	Ethiopia
2	male	10	5-9 years	Agamsaa sad 1ffaa	9.56656331	37.36108819	yes	negative	0	Abbaay Cooman	Horogudru	Oromia	Systematic	Ethiopia
2	female	12	10+ years	Agamsaa sad 1ffaa	9.56656331	37.36108819	yes	negative	0	Abbaay Cooman	Horogudru	Oromia	Systematic	Ethiopia
2	female	10	5-9 years	Agamsaa sad 1ffaa	9.56656331	37.36108819	yes	negative	0	Abbaay Cooman	Horogudru	Oromia	Systematic	Ethiopia
2	female	12	10+ years	Agamsaa sad 1ffaa	9.56656331	37.36108819	yes	negative	0	Abbaay Cooman	Horogudru	Oromia	Systematic	Ethiopia
2	female	11	10+ years	Agamsaa sad 1ffaa	9.56656331	37.36108819	yes	negative	0	Abbaay Cooman	Horogudru	Oromia	Systematic	Ethiopia
2	female	14	10+ years	Agamsaa sad 1ffaa	9.56656331	37.36108819	yes	negative	0	Abbaay Cooman	Horogudru	Oromia	Systematic	Ethiopia
2	female	11	5-9 years	Agamsaa sad 1ffaa	9.56656331	37.36108819	yes	negative	0	Abbaay Cooman	Horogudru	Oromia	Systematic	Ethiopia
2	male	12	10+ years	Agamsaa sad 1ffaa	9.56656331	37.36108819	yes	negative	0	Abbaay Cooman	Horogudru	Oromia	Systematic	Ethiopia
2	female	12	10+ years	Agamsaa sad 1ffaa	9.56656331	37.36108819	yes	negative	0	Abbaay Cooman	Horogudru	Oromia	Systematic	Ethiopia
2	female	12	10+ years	Agamsaa sad 1ffaa	9.56656331	37.36108819	yes	negative	0	Abbaay Cooman	Horogudru	Oromia	Systematic	Ethiopia
3	female	12	10+ years	Alakuu	9.56658268	37.36107285	do not know	negative	0	Abbaay Cooman	Horogudru	Oromia	Systematic	Ethiopia
3	male	13	10+ years	Alakuu	9.56658268	37.36107285	do not know	negative	0	Abbaay Cooman	Horogudru	Oromia	Systematic	Ethiopia
3	male	11	10+ years	Alakuu	9.56658268	37.36107285	do not know	negative	0	Abbaay Cooman	Horogudru	Oromia	Systematic	Ethiopia
3	male	12	10+ years	Alakuu	9.56658268	37.36107285	do not know	negative	0	Abbaay Cooman	Horogudru	Oromia	Systematic	Ethiopia
4	female	14	10+ years	Bar Kumee	9.56661234	37.36108142	do not know	negative	0	Abbaay Cooman	Horogudru	Oromia	Systematic	Ethiopia
4	female	14	10+ years	Bar Kumee	9.56661234	37.36108142	do not know	negative	0	Abbaay Cooman	Horogudru	Oromia	Systematic	Ethiopia
4	female	12	10+ years	Bar Kumee	9.56661234	37.36108142	do not know	negative	0	Abbaay Cooman	Horogudru	Oromia	Systematic	Ethiopia
4	female	14	10+ years	Bar Kumee	9.56661234	37.36108142	do not know	negative	0	Abbaay Cooman	Horogudru	Oromia	Systematic	Ethiopia
5	male	13	10+ years	Bartoo Sad1ffaa	9.56652827	37.36110713	do not know	negative	0	Abbaay Cooman	Horogudru	Oromia	Systematic	Ethiopia
5	male	12	10+ years	Bartoo Sad1ffaa	9.56652827	37.36110713	do not know	negative	0	Abbaay Cooman	Horogudru	Oromia	Systematic	Ethiopia
5	male	13	10+ years	Bartoo Sad1ffaa	9.56652827	37.36110713	do not know	negative	0	Abbaay Cooman	Horogudru	Oromia	Systematic	Ethiopia
5	male	12	10+ years	Bartoo Sad1ffaa	9.56652827	37.36110713	do not know	negative	0	Abbaay Cooman	Horogudru	Oromia	Systematic	Ethiopia
5	female	12	10+ years	Bartoo Sad1ffaa	9.56652827	37.36110713	do not know	negative	0	Abbaay Cooman	Horogudru	Oromia	Systematic	Ethiopia
5	female	12	10+ years	Bartoo Sad1ffaa	9.56652827	37.36110713	do not know	negative	0	Abbaay Cooman	Horogudru	Oromia	Systematic	Ethiopia
5	male	13	10+ years	Bartoo Sad1ffaa	9.56652827	37.36110713	do not know	negative	0	Abbaay Cooman	Horogudru	Oromia	Systematic	Ethiopia
5	male	13	10+ years	Bartoo Sad1ffaa	9.56652827	37.36110713	do not know	negative	0	Abbaay Cooman	Horogudru	Oromia	Systematic	Ethiopia
5	female	11	10+ years	Bartoo Sad1ffaa	9.56652827	37.36110713	do not know	negative	0	Abbaay Cooman	Horogudru	Oromia	Systematic	Ethiopia
5	female	12	10+ years	Bartoo Sad1ffaa	9.56652827	37.36110713	do not know	negative	0	Abbaay Cooman	Horogudru	Oromia	Systematic	Ethiopia
5	female	13	10+ years	Bartoo Sad1ffaa	9.56652827	37.36110713	do not know	negative	0	Abbaay Cooman	Horogudru	Oromia	Systematic	Ethiopia
5	male	12	10+ years	Bartoo Sad1ffaa	9.56652827	37.36110713	do not know	negative	0	Abbaay Cooman	Horogudru	Oromia	Systematic	Ethiopia
6	male	12	10+ years	Boxii	9.56657922	37.36110093	do not know	negative	0	Abbaay Cooman	Horogudru	Oromia	Systematic	Ethiopia
6	male	14	10+ years	Boxii	9.56657922	37.36110093	do not know	negative	0	Abbaay Cooman	Horogudru	Oromia	Systematic	Ethiopia
6	male	11	10+ years	Boxii	9.56657922	37.36110093	do not know	negative	0	Abbaay Cooman	Horogudru	Oromia	Systematic	Ethiopia
6	female	12	10+ years	Boxii	9.56657922	37.36110093	do not know	negative	0	Abbaay Cooman	Horogudru	Oromia	Systematic	Ethiopia
6	female	13	10+ years	Boxii	9.56657922	37.36110093	do not know	negative	0	Abbaay Cooman	Horogudru	Oromia	Systematic	Ethiopia
6	female	12	10+ years	Boxii	9.56657922	37.36110093	do not know	negative	0	Abbaay Cooman	Horogudru	Oromia	Systematic	Ethiopia
6	female	13	10+ years	Boxii	9.56657922	37.36110093	do not know	negative	0	Abbaay Cooman	Horogudru	Oromia	Systematic	Ethiopia
6	male	12	10+ years	Boxii	9.56657922	37.36110093	do not know	negative	0	Abbaay Cooman	Horogudru	Oromia	Systematic	Ethiopia
6	female	12	10+ years	Boxii	9.56657922	37.36110093	do not know	negative	0	Abbaay Cooman	Horogudru	Oromia	Systematic	Ethiopia
6	male	13	10+ years	Boxii	9.56657922	37.36110093	do not know	negative	0	Abbaay Cooman	Horogudru	Oromia	Systematic	Ethiopia
7	male	11	10+ years	Caananii	9.56657902	37.36104004	do not know	negative	0	Abbaay Cooman	Horogudru	Oromia	Systematic	Ethiopia
7	female	10	5-9 years	Caananii	9.56657902	37.36104004	do not know	negative	0	Abbaay Cooman	Horogudru	Oromia	Systematic	Ethiopia
8	male	14	10+ years	Dambal	9.56649888	37.36110286	do not know	negative	0	Abbaay Cooman	Horogudru	Oromia	Systematic	Ethiopia
8	male	13	10+ years	Dambal	9.56649888	37.36110286	do not know	negative	0	Abbaay Cooman	Horogudru	Oromia	Systematic	Ethiopia
8	female	11	10+ years	Dambal	9.56649888	37.36110286	do not know	negative	0	Abbaay Cooman	Horogudru	Oromia	Systematic	Ethiopia
8	female	12	10+ years	Dambal	9.56649888	37.36110286	do not know	negative	0	Abbaay Cooman	Horogudru	Oromia	Systematic	Ethiopia
8	male	12	10+ years	Dambal	9.56649888	37.36110286	do not know	negative	0	Abbaay Cooman	Horogudru	Oromia	Systematic	Ethiopia
8	male	13	10+ years	Dambal	9.56649888	37.36110286	do not know	negative	0	Abbaay Cooman	Horogudru	Oromia	Systematic	Ethiopia
8	female	12	10+ years	Dambal	9.56649888	37.36110286	do not know	negative	0	Abbaay Cooman	Horogudru	Oromia	Systematic	Ethiopia
9	male	12	10+ years	Diggaa Sad 1ffaa	9.56659647	37.36106467	yes	negative	0	Abbaay Cooman	Horogudru	Oromia	Systematic	Ethiopia
9	female	12	10+ years	Diggaa Sad 1ffaa	9.56659647	37.36106467	yes	negative	0	Abbaay Cooman	Horogudru	Oromia	Systematic	Ethiopia
9	male	11	10+ years	Diggaa Sad 1ffaa	9.56659647	37.36106467	yes	negative	0	Abbaay Cooman	Horogudru	Oromia	Systematic	Ethiopia
10	male	13	10+ years	Diinoo	9.5665262	37.3611137	do not know	negative	0	Abbaay Cooman	Horogudru	Oromia	Systematic	Ethiopia
10	male	12	10+ years	Diinoo	9.5665262	37.3611137	do not know	negative	0	Abbaay Cooman	Horogudru	Oromia	Systematic	Ethiopia
11	female	12	10+ years	Finca'aa Sad 1ffaa	9.56651158	37.36108859	do not know	negative	0	Abbaay Cooman	Horogudru	Oromia	Systematic	Ethiopia
11	female	13	10+ years	Finca'aa Sad 1ffaa	9.56651158	37.36108859	do not know	negative	0	Abbaay Cooman	Horogudru	Oromia	Systematic	Ethiopia
11	female	11	10+ years	Finca'aa Sad 1ffaa	9.56651158	37.36108859	do not know	negative	0	Abbaay Cooman	Horogudru	Oromia	Systematic	Ethiopia
11	female	12	10+ years	Finca'aa Sad 1ffaa	9.56651158	37.36108859	do not know	negative	0	Abbaay Cooman	Horogudru	Oromia	Systematic	Ethiopia
11	female	12	10+ years	Finca'aa Sad 1ffaa	9.56651158	37.36108859	do not know	negative	0	Abbaay Cooman	Horogudru	Oromia	Systematic	Ethiopia
11	female	13	10+ years	Finca'aa Sad 1ffaa	9.56651158	37.36108859	do not know	negative	0	Abbaay Cooman	Horogudru	Oromia	Systematic	Ethiopia
11	female	12	10+ years	Finca'aa Sad 1ffaa	9.56651158	37.36108859	do not know	negative	0	Abbaay Cooman	Horogudru	Oromia	Systematic	Ethiopia
11	male	12	10+ years	Finca'aa Sad 1ffaa	9.56651158	37.36108859	do not know	negative	0	Abbaay Cooman	Horogudru	Oromia	Systematic	Ethiopia
11	male	13	10+ years	Finca'aa Sad 1ffaa	9.56651158	37.36108859	do not know	negative	0	Abbaay Cooman	Horogudru	Oromia	Systematic	Ethiopia
11	male	12	10+ years	Finca'aa Sad 1ffaa	9.56651158	37.36108859	do not know	negative	0	Abbaay Cooman	Horogudru	Oromia	Systematic	Ethiopia
11	male	11	10+ years	Finca'aa Sad 1ffaa	9.56651158	37.36108859	do not know	negative	0	Abbaay Cooman	Horogudru	Oromia	Systematic	Ethiopia
11	male	12	10+ years	Finca'aa Sad 1ffaa	9.56651158	37.36108859	do not know	negative	0	Abbaay Cooman	Horogudru	Oromia	Systematic	Ethiopia
11	male	12	10+ years	Finca'aa Sad 1ffaa	9.56651158	37.36108859	do not know	negative	0	Abbaay Cooman	Horogudru	Oromia	Systematic	Ethiopia
11	female	12	10+ years	Finca'aa Sad 1ffaa	9.56651158	37.36108859	do not know	negative	0	Abbaay Cooman	Horogudru	Oromia	Systematic	Ethiopia
11	female	11	10+ years	Finca'aa Sad 1ffaa	9.56651158	37.36108859	do not know	negative	0	Abbaay Cooman	Horogudru	Oromia	Systematic	Ethiopia
11	male	13	10+ years	Finca'aa Sad 1ffaa	9.56651158	37.36108859	do not know	negative	0	Abbaay Cooman	Horogudru	Oromia	Systematic	Ethiopia
11	male	12	10+ years	Finca'aa Sad 1ffaa	9.56651158	37.36108859	do not know	negative	0	Abbaay Cooman	Horogudru	Oromia	Systematic	Ethiopia
11	male	12	10+ years	Finca'aa Sad 1ffaa	9.56651158	37.36108859	do not know	negative	0	Abbaay Cooman	Horogudru	Oromia	Systematic	Ethiopia
12	male	12	10+ years	Finca'aa Koloboo	9.56657683	37.36118136	do not know	negative	0	Abbaay Cooman	Horogudru	Oromia	Systematic	Ethiopia
12	male	13	10+ years	Finca'aa Koloboo	9.56657683	37.36118136	do not know	negative	0	Abbaay Cooman	Horogudru	Oromia	Systematic	Ethiopia
12	male	14	10+ years	Finca'aa Koloboo	9.56657683	37.36118136	do not know	negative	0	Abbaay Cooman	Horogudru	Oromia	Systematic	Ethiopia
12	female	13	10+ years	Finca'aa Koloboo	9.56657683	37.36118136	do not know	negative	0	Abbaay Cooman	Horogudru	Oromia	Systematic	Ethiopia
12	male	11	10+ years	Finca'aa Koloboo	9.56657683	37.36118136	do not know	negative	0	Abbaay Cooman	Horogudru	Oromia	Systematic	Ethiopia
12	male	12	10+ years	Finca'aa Koloboo	9.56657683	37.36118136	do not know	negative	0	Abbaay Cooman	Horogudru	Oromia	Systematic	Ethiopia
12	male	12	10+ years	Finca'aa Koloboo	9.56657683	37.36118136	do not know	negative	0	Abbaay Cooman	Horogudru	Oromia	Systematic	Ethiopia
12	male	12	10+ years	Finca'aa Koloboo	9.56657683	37.36118136	do not know	negative	0	Abbaay Cooman	Horogudru	Oromia	Systematic	Ethiopia
12	male	12	10+ years	Finca'aa Koloboo	9.56657683	37.36118136	do not know	negative	0	Abbaay Cooman	Horogudru	Oromia	Systematic	Ethiopia
12	male	13	10+ years	Finca'aa Koloboo	9.56657683	37.36118136	do not know	negative	0	Abbaay Cooman	Horogudru	Oromia	Systematic	Ethiopia
12	female	12	10+ years	Finca'aa Koloboo	9.56657683	37.36118136	do not know	negative	0	Abbaay Cooman	Horogudru	Oromia	Systematic	Ethiopia
12	female	12	10+ years	Finca'aa Koloboo	9.56657683	37.36118136	do not know	negative	0	Abbaay Cooman	Horogudru	Oromia	Systematic	Ethiopia
12	male	12	10+ years	Finca'aa Koloboo	9.56657683	37.36118136	do not know	negative	0	Abbaay Cooman	Horogudru	Oromia	Systematic	Ethiopia
12	male	11	10+ years	Finca'aa Koloboo	9.56657683	37.36118136	do not know	negative	0	Abbaay Cooman	Horogudru	Oromia	Systematic	Ethiopia
12	female	13	10+ years	Finca'aa Koloboo	9.56657683	37.36118136	do not know	negative	0	Abbaay Cooman	Horogudru	Oromia	Systematic	Ethiopia
12	female	12	10+ years	Finca'aa Koloboo	9.56657683	37.36118136	do not know	negative	0	Abbaay Cooman	Horogudru	Oromia	Systematic	Ethiopia
12	male	11	10+ years	Finca'aa Koloboo	9.56657683	37.36118136	do not know	negative	0	Abbaay Cooman	Horogudru	Oromia	Systematic	Ethiopia
12	male	12	10+ years	Finca'aa Koloboo	9.56657683	37.36118136	do not know	negative	0	Abbaay Cooman	Horogudru	Oromia	Systematic	Ethiopia
12	male	14	10+ years	Finca'aa Koloboo	9.56657683	37.36118136	do not know	negative	0	Abbaay Cooman	Horogudru	Oromia	Systematic	Ethiopia
12	female	13	10+ years	Finca'aa Koloboo	9.56657683	37.36118136	do not know	negative	0	Abbaay Cooman	Horogudru	Oromia	Systematic	Ethiopia
12	female	12	10+ years	Finca'aa Koloboo	9.56657683	37.36118136	do not know	negative	0	Abbaay Cooman	Horogudru	Oromia	Systematic	Ethiopia
12	male	14	10+ years	Finca'aa Koloboo	9.56657683	37.36118136	do not know	negative	0	Abbaay Cooman	Horogudru	Oromia	Systematic	Ethiopia
12	female	13	10+ years	Finca'aa Koloboo	9.56657683	37.36118136	do not know	negative	0	Abbaay Cooman	Horogudru	Oromia	Systematic	Ethiopia
12	female	12	10+ years	Finca'aa Koloboo	9.56657683	37.36118136	do not know	negative	0	Abbaay Cooman	Horogudru	Oromia	Systematic	Ethiopia
12	female	12	10+ years	Finca'aa Koloboo	9.56657683	37.36118136	do not know	negative	0	Abbaay Cooman	Horogudru	Oromia	Systematic	Ethiopia
12	male	13	10+ years	Finca'aa Koloboo	9.56657683	37.36118136	do not know	negative	0	Abbaay Cooman	Horogudru	Oromia	Systematic	Ethiopia
13	male	12	10+ years	Finca'aa Modeela	9.56659776	37.36104283	yes	negative	0	Abbaay Cooman	Horogudru	Oromia	Systematic	Ethiopia
13	female	12	10+ years	Finca'aa Modeela	9.56659776	37.36104283	yes	negative	0	Abbaay Cooman	Horogudru	Oromia	Systematic	Ethiopia
13	female	11	10+ years	Finca'aa Modeela	9.56659776	37.36104283	yes	negative	0	Abbaay Cooman	Horogudru	Oromia	Systematic	Ethiopia
13	female	12	10+ years	Finca'aa Modeela	9.56659776	37.36104283	yes	negative	0	Abbaay Cooman	Horogudru	Oromia	Systematic	Ethiopia
13	male	12	10+ years	Finca'aa Modeela	9.56659776	37.36104283	yes	negative	0	Abbaay Cooman	Horogudru	Oromia	Systematic	Ethiopia
13	male	14	10+ years	Finca'aa Modeela	9.56659776	37.36104283	yes	negative	0	Abbaay Cooman	Horogudru	Oromia	Systematic	Ethiopia
13	male	12	10+ years	Finca'aa Modeela	9.56659776	37.36104283	yes	negative	0	Abbaay Cooman	Horogudru	Oromia	Systematic	Ethiopia
14	male	14	10+ years	Fincaa'aa Sholoqoo	9.56656824	37.36110458	do not know	negative	0	Abbaay Cooman	Horogudru	Oromia	Systematic	Ethiopia
14	female	12	10+ years	Fincaa'aa Sholoqoo	9.56656824	37.36110458	do not know	negative	0	Abbaay Cooman	Horogudru	Oromia	Systematic	Ethiopia
14	male	12	10+ years	Fincaa'aa Sholoqoo	9.56656824	37.36110458	do not know	negative	0	Abbaay Cooman	Horogudru	Oromia	Systematic	Ethiopia
14	female	11	10+ years	Fincaa'aa Sholoqoo	9.56656824	37.36110458	do not know	negative	0	Abbaay Cooman	Horogudru	Oromia	Systematic	Ethiopia
14	male	12	10+ years	Fincaa'aa Sholoqoo	9.56656824	37.36110458	do not know	negative	0	Abbaay Cooman	Horogudru	Oromia	Systematic	Ethiopia
14	male	11	10+ years	Fincaa'aa Sholoqoo	9.56656824	37.36110458	do not know	negative	0	Abbaay Cooman	Horogudru	Oromia	Systematic	Ethiopia
14	female	13	10+ years	Fincaa'aa Sholoqoo	9.56656824	37.36110458	do not know	negative	0	Abbaay Cooman	Horogudru	Oromia	Systematic	Ethiopia
14	female	12	10+ years	Fincaa'aa Sholoqoo	9.56656824	37.36110458	do not know	negative	0	Abbaay Cooman	Horogudru	Oromia	Systematic	Ethiopia
14	male	12	10+ years	Fincaa'aa Sholoqoo	9.56656824	37.36110458	do not know	negative	0	Abbaay Cooman	Horogudru	Oromia	Systematic	Ethiopia
14	female	14	10+ years	Fincaa'aa Sholoqoo	9.56656824	37.36110458	do not know	negative	0	Abbaay Cooman	Horogudru	Oromia	Systematic	Ethiopia
14	male	12	10+ years	Fincaa'aa Sholoqoo	9.56656824	37.36110458	do not know	negative	0	Abbaay Cooman	Horogudru	Oromia	Systematic	Ethiopia
14	male	12	10+ years	Fincaa'aa Sholoqoo	9.56656824	37.36110458	do not know	negative	0	Abbaay Cooman	Horogudru	Oromia	Systematic	Ethiopia
14	female	13	10+ years	Fincaa'aa Sholoqoo	9.56656824	37.36110458	do not know	negative	0	Abbaay Cooman	Horogudru	Oromia	Systematic	Ethiopia
14	female	12	10+ years	Fincaa'aa Sholoqoo	9.56656824	37.36110458	do not know	negative	0	Abbaay Cooman	Horogudru	Oromia	Systematic	Ethiopia
14	female	13	10+ years	Fincaa'aa Sholoqoo	9.56656824	37.36110458	do not know	negative	0	Abbaay Cooman	Horogudru	Oromia	Systematic	Ethiopia
14	female	12	10+ years	Fincaa'aa Sholoqoo	9.56656824	37.36110458	do not know	negative	0	Abbaay Cooman	Horogudru	Oromia	Systematic	Ethiopia
14	female	12	10+ years	Fincaa'aa Sholoqoo	9.56656824	37.36110458	do not know	negative	0	Abbaay Cooman	Horogudru	Oromia	Systematic	Ethiopia
14	female	12	10+ years	Fincaa'aa Sholoqoo	9.56656824	37.36110458	do not know	negative	0	Abbaay Cooman	Horogudru	Oromia	Systematic	Ethiopia
14	male	12	10+ years	Fincaa'aa Sholoqoo	9.56656824	37.36110458	do not know	negative	0	Abbaay Cooman	Horogudru	Oromia	Systematic	Ethiopia
15	female	14	10+ years	Gabaa Lagaa	9.56654622	37.36107607	do not know	negative	0	Abbaay Cooman	Horogudru	Oromia	Systematic	Ethiopia
15	female	12	10+ years	Gabaa Lagaa	9.56654622	37.36107607	do not know	negative	0	Abbaay Cooman	Horogudru	Oromia	Systematic	Ethiopia
15	male	11	10+ years	Gabaa Lagaa	9.56654622	37.36107607	do not know	negative	0	Abbaay Cooman	Horogudru	Oromia	Systematic	Ethiopia
15	male	12	10+ years	Gabaa Lagaa	9.56654622	37.36107607	do not know	negative	0	Abbaay Cooman	Horogudru	Oromia	Systematic	Ethiopia
15	female	11	10+ years	Gabaa Lagaa	9.56654622	37.36107607	do not know	negative	0	Abbaay Cooman	Horogudru	Oromia	Systematic	Ethiopia
15	female	12	10+ years	Gabaa Lagaa	9.56654622	37.36107607	do not know	negative	0	Abbaay Cooman	Horogudru	Oromia	Systematic	Ethiopia
15	male	13	10+ years	Gabaa Lagaa	9.56654622	37.36107607	do not know	negative	0	Abbaay Cooman	Horogudru	Oromia	Systematic	Ethiopia
15	female	12	10+ years	Gabaa Lagaa	9.56654622	37.36107607	do not know	negative	0	Abbaay Cooman	Horogudru	Oromia	Systematic	Ethiopia
15	male	12	10+ years	Gabaa Lagaa	9.56654622	37.36107607	do not know	negative	0	Abbaay Cooman	Horogudru	Oromia	Systematic	Ethiopia
15	male	14	10+ years	Gabaa Lagaa	9.56654622	37.36107607	do not know	negative	0	Abbaay Cooman	Horogudru	Oromia	Systematic	Ethiopia
16	male	13	10+ years	Ganjii Qaree	9.56662728	37.36103434	yes	negative	0	Abbaay Cooman	Horogudru	Oromia	Systematic	Ethiopia
16	male	12	10+ years	Ganjii Qaree	9.56662728	37.36103434	yes	negative	0	Abbaay Cooman	Horogudru	Oromia	Systematic	Ethiopia
17	male	13	10+ years	Ganjii Qeexalaa	9.56655444	37.36107535	do not know	negative	0	Abbaay Cooman	Horogudru	Oromia	Systematic	Ethiopia
17	female	10	10+ years	Ganjii Qeexalaa	9.56655444	37.36107535	do not know	negative	0	Abbaay Cooman	Horogudru	Oromia	Systematic	Ethiopia
17	male	12	10+ years	Ganjii Qeexalaa	9.56655444	37.36107535	do not know	negative	0	Abbaay Cooman	Horogudru	Oromia	Systematic	Ethiopia
17	female	12	10+ years	Ganjii Qeexalaa	9.56655444	37.36107535	do not know	negative	0	Abbaay Cooman	Horogudru	Oromia	Systematic	Ethiopia
17	male	13	10+ years	Ganjii Qeexalaa	9.56655444	37.36107535	do not know	negative	0	Abbaay Cooman	Horogudru	Oromia	Systematic	Ethiopia
17	female	12	10+ years	Ganjii Qeexalaa	9.56655444	37.36107535	do not know	negative	0	Abbaay Cooman	Horogudru	Oromia	Systematic	Ethiopia
17	female	14	10+ years	Ganjii Qeexalaa	9.56655444	37.36107535	do not know	negative	0	Abbaay Cooman	Horogudru	Oromia	Systematic	Ethiopia
17	male	11	10+ years	Ganjii Qeexalaa	9.56655444	37.36107535	do not know	negative	0	Abbaay Cooman	Horogudru	Oromia	Systematic	Ethiopia
17	male	12	10+ years	Ganjii Qeexalaa	9.56655444	37.36107535	do not know	negative	0	Abbaay Cooman	Horogudru	Oromia	Systematic	Ethiopia
17	male	14	10+ years	Ganjii Qeexalaa	9.56655444	37.36107535	do not know	negative	0	Abbaay Cooman	Horogudru	Oromia	Systematic	Ethiopia
17	male	13	10+ years	Ganjii Qeexalaa	9.56655444	37.36107535	do not know	negative	0	Abbaay Cooman	Horogudru	Oromia	Systematic	Ethiopia
17	male	11	10+ years	Ganjii Qeexalaa	9.56655444	37.36107535	do not know	negative	0	Abbaay Cooman	Horogudru	Oromia	Systematic	Ethiopia
17	female	12	10+ years	Ganjii Qeexalaa	9.56655444	37.36107535	do not know	negative	0	Abbaay Cooman	Horogudru	Oromia	Systematic	Ethiopia
17	male	13	10+ years	Ganjii Qeexalaa	9.56655444	37.36107535	do not know	negative	0	Abbaay Cooman	Horogudru	Oromia	Systematic	Ethiopia
18	male	12	10+ years	Guddannee	9.1210194	37.0614827	do not know	negative	0	Abbaay Cooman	Horogudru	Oromia	Systematic	Ethiopia
18	female	12	10+ years	Guddannee	9.1210194	37.0614827	do not know	negative	0	Abbaay Cooman	Horogudru	Oromia	Systematic	Ethiopia
18	female	12	10+ years	Guddannee	9.1210194	37.0614827	do not know	negative	0	Abbaay Cooman	Horogudru	Oromia	Systematic	Ethiopia
18	female	13	10+ years	Guddannee	9.1210194	37.0614827	do not know	negative	0	Abbaay Cooman	Horogudru	Oromia	Systematic	Ethiopia
18	female	12	10+ years	Guddannee	9.1210194	37.0614827	do not know	negative	0	Abbaay Cooman	Horogudru	Oromia	Systematic	Ethiopia
18	female	12	10+ years	Guddannee	9.1210194	37.0614827	do not know	negative	0	Abbaay Cooman	Horogudru	Oromia	Systematic	Ethiopia
18	male	14	10+ years	Guddannee	9.1210194	37.0614827	do not know	negative	0	Abbaay Cooman	Horogudru	Oromia	Systematic	Ethiopia
18	male	12	10+ years	Guddannee	9.1210194	37.0614827	do not know	negative	0	Abbaay Cooman	Horogudru	Oromia	Systematic	Ethiopia
18	male	13	10+ years	Guddannee	9.1210194	37.0614827	do not know	negative	0	Abbaay Cooman	Horogudru	Oromia	Systematic	Ethiopia
18	male	12	10+ years	Guddannee	9.1210194	37.0614827	do not know	negative	0	Abbaay Cooman	Horogudru	Oromia	Systematic	Ethiopia
18	male	13	10+ years	Guddannee	9.1210194	37.0614827	do not know	negative	0	Abbaay Cooman	Horogudru	Oromia	Systematic	Ethiopia
18	male	11	10+ years	Guddannee	9.1210194	37.0614827	do not know	negative	0	Abbaay Cooman	Horogudru	Oromia	Systematic	Ethiopia
18	male	12	10+ years	Guddannee	9.1210194	37.0614827	do not know	negative	0	Abbaay Cooman	Horogudru	Oromia	Systematic	Ethiopia
19	male	11	10+ years	Guttanne	9.56658077	37.36106604	do not know	negative	0	Abbaay Cooman	Horogudru	Oromia	Systematic	Ethiopia
19	female	12	10+ years	Guttanne	9.56658077	37.36106604	do not know	negative	0	Abbaay Cooman	Horogudru	Oromia	Systematic	Ethiopia
19	female	13	10+ years	Guttanne	9.56658077	37.36106604	do not know	negative	0	Abbaay Cooman	Horogudru	Oromia	Systematic	Ethiopia
19	male	13	10+ years	Guttanne	9.56658077	37.36106604	do not know	negative	0	Abbaay Cooman	Horogudru	Oromia	Systematic	Ethiopia
19	male	12	10+ years	Guttanne	9.56658077	37.36106604	do not know	negative	0	Abbaay Cooman	Horogudru	Oromia	Systematic	Ethiopia
20	female	12	10+ years	Hoomaa	9.56656923	37.36109261	do not know	negative	0	Abbaay Cooman	Horogudru	Oromia	Systematic	Ethiopia
20	female	13	10+ years	Hoomaa	9.56656923	37.36109261	do not know	negative	0	Abbaay Cooman	Horogudru	Oromia	Systematic	Ethiopia
20	male	11	10+ years	Hoomaa	9.56656923	37.36109261	do not know	negative	0	Abbaay Cooman	Horogudru	Oromia	Systematic	Ethiopia
20	female	12	10+ years	Hoomaa	9.56656923	37.36109261	do not know	negative	0	Abbaay Cooman	Horogudru	Oromia	Systematic	Ethiopia
20	male	13	10+ years	Hoomaa	9.56656923	37.36109261	do not know	negative	0	Abbaay Cooman	Horogudru	Oromia	Systematic	Ethiopia
20	male	12	10+ years	Hoomaa	9.56656923	37.36109261	do not know	negative	0	Abbaay Cooman	Horogudru	Oromia	Systematic	Ethiopia
20	male	12	10+ years	Hoomaa	9.56656923	37.36109261	do not know	negative	0	Abbaay Cooman	Horogudru	Oromia	Systematic	Ethiopia
20	male	12	10+ years	Hoomaa	9.56656923	37.36109261	do not know	negative	0	Abbaay Cooman	Horogudru	Oromia	Systematic	Ethiopia
21	male	14	10+ years	Hoomii Sad 1ffaa	9.56650653	37.3610668	do not know	negative	0	Abbaay Cooman	Horogudru	Oromia	Systematic	Ethiopia
21	male	12	10+ years	Hoomii Sad 1ffaa	9.56650653	37.3610668	do not know	negative	0	Abbaay Cooman	Horogudru	Oromia	Systematic	Ethiopia
21	female	12	10+ years	Hoomii Sad 1ffaa	9.56650653	37.3610668	do not know	negative	0	Abbaay Cooman	Horogudru	Oromia	Systematic	Ethiopia
21	female	13	10+ years	Hoomii Sad 1ffaa	9.56650653	37.3610668	do not know	negative	0	Abbaay Cooman	Horogudru	Oromia	Systematic	Ethiopia
21	female	12	10+ years	Hoomii Sad 1ffaa	9.56650653	37.3610668	do not know	negative	0	Abbaay Cooman	Horogudru	Oromia	Systematic	Ethiopia
21	male	14	10+ years	Hoomii Sad 1ffaa	9.56650653	37.3610668	do not know	negative	0	Abbaay Cooman	Horogudru	Oromia	Systematic	Ethiopia
21	male	13	10+ years	Hoomii Sad 1ffaa	9.56650653	37.3610668	do not know	negative	0	Abbaay Cooman	Horogudru	Oromia	Systematic	Ethiopia
21	male	11	10+ years	Hoomii Sad 1ffaa	9.56650653	37.3610668	do not know	negative	0	Abbaay Cooman	Horogudru	Oromia	Systematic	Ethiopia
21	male	13	10+ years	Hoomii Sad 1ffaa	9.56650653	37.3610668	do not know	negative	0	Abbaay Cooman	Horogudru	Oromia	Systematic	Ethiopia
21	male	12	10+ years	Hoomii Sad 1ffaa	9.56650653	37.3610668	do not know	negative	0	Abbaay Cooman	Horogudru	Oromia	Systematic	Ethiopia
21	male	12	10+ years	Hoomii Sad 1ffaa	9.56650653	37.3610668	do not know	negative	0	Abbaay Cooman	Horogudru	Oromia	Systematic	Ethiopia
21	male	12	10+ years	Hoomii Sad 1ffaa	9.56650653	37.3610668	do not know	negative	0	Abbaay Cooman	Horogudru	Oromia	Systematic	Ethiopia
21	female	12	10+ years	Hoomii Sad 1ffaa	9.56650653	37.3610668	do not know	negative	0	Abbaay Cooman	Horogudru	Oromia	Systematic	Ethiopia
21	female	13	10+ years	Hoomii Sad 1ffaa	9.56650653	37.3610668	do not know	negative	0	Abbaay Cooman	Horogudru	Oromia	Systematic	Ethiopia
21	female	11	10+ years	Hoomii Sad 1ffaa	9.56650653	37.3610668	do not know	negative	0	Abbaay Cooman	Horogudru	Oromia	Systematic	Ethiopia
21	female	14	10+ years	Hoomii Sad 1ffaa	9.56650653	37.3610668	do not know	negative	0	Abbaay Cooman	Horogudru	Oromia	Systematic	Ethiopia
21	male	12	10+ years	Hoomii Sad 1ffaa	9.56650653	37.3610668	do not know	negative	0	Abbaay Cooman	Horogudru	Oromia	Systematic	Ethiopia
21	female	13	10+ years	Hoomii Sad 1ffaa	9.56650653	37.3610668	do not know	negative	0	Abbaay Cooman	Horogudru	Oromia	Systematic	Ethiopia
21	male	12	10+ years	Hoomii Sad 1ffaa	9.56650653	37.3610668	do not know	negative	0	Abbaay Cooman	Horogudru	Oromia	Systematic	Ethiopia
21	female	13	10+ years	Hoomii Sad 1ffaa	9.56650653	37.3610668	do not know	negative	0	Abbaay Cooman	Horogudru	Oromia	Systematic	Ethiopia
21	male	12	10+ years	Hoomii Sad 1ffaa	9.56650653	37.3610668	do not know	negative	0	Abbaay Cooman	Horogudru	Oromia	Systematic	Ethiopia
22	male	12	10+ years	Horoo Guduruu	9.56655681	37.36109322	do not know	negative	0	Abbaay Cooman	Horogudru	Oromia	Systematic	Ethiopia
22	male	10	10+ years	Horoo Guduruu	9.56655681	37.36109322	do not know	negative	0	Abbaay Cooman	Horogudru	Oromia	Systematic	Ethiopia
22	female	12	10+ years	Horoo Guduruu	9.56655681	37.36109322	do not know	negative	0	Abbaay Cooman	Horogudru	Oromia	Systematic	Ethiopia
22	female	11	10+ years	Horoo Guduruu	9.56655681	37.36109322	do not know	negative	0	Abbaay Cooman	Horogudru	Oromia	Systematic	Ethiopia
22	male	14	10+ years	Horoo Guduruu	9.56655681	37.36109322	do not know	negative	0	Abbaay Cooman	Horogudru	Oromia	Systematic	Ethiopia
22	male	14	10+ years	Horoo Guduruu	9.56655681	37.36109322	do not know	negative	0	Abbaay Cooman	Horogudru	Oromia	Systematic	Ethiopia
22	male	13	10+ years	Horoo Guduruu	9.56655681	37.36109322	do not know	negative	0	Abbaay Cooman	Horogudru	Oromia	Systematic	Ethiopia
23	male	13	10+ years	Jaree	9.5665182	37.36110278	do not know	negative	0	Abbaay Cooman	Horogudru	Oromia	Systematic	Ethiopia
23	male	11	10+ years	Jaree	9.5665182	37.36110278	do not know	negative	0	Abbaay Cooman	Horogudru	Oromia	Systematic	Ethiopia
23	male	12	10+ years	Jaree	9.5665182	37.36110278	do not know	negative	0	Abbaay Cooman	Horogudru	Oromia	Systematic	Ethiopia
23	female	12	10+ years	Jaree	9.5665182	37.36110278	do not know	negative	0	Abbaay Cooman	Horogudru	Oromia	Systematic	Ethiopia
24	female	12	10+ years	Qorkee	9.56652428	37.36104173	do not know	negative	0	Abbaay Cooman	Horogudru	Oromia	Systematic	Ethiopia
24	male	12	10+ years	Qorkee	9.56652428	37.36104173	do not know	negative	0	Abbaay Cooman	Horogudru	Oromia	Systematic	Ethiopia
24	female	13	10+ years	Qorkee	9.56652428	37.36104173	do not know	negative	0	Abbaay Cooman	Horogudru	Oromia	Systematic	Ethiopia
25	female	12	10+ years	Viileeji E	9.56651367	37.36110531	yes	negative	0	Abbaay Cooman	Horogudru	Oromia	Systematic	Ethiopia
25	male	12	10+ years	Viileeji E	9.56651367	37.36110531	yes	negative	0	Abbaay Cooman	Horogudru	Oromia	Systematic	Ethiopia
25	female	14	10+ years	Viileeji E	9.56651367	37.36110531	yes	negative	0	Abbaay Cooman	Horogudru	Oromia	Systematic	Ethiopia
25	male	13	10+ years	Viileeji E	9.56651367	37.36110531	yes	negative	0	Abbaay Cooman	Horogudru	Oromia	Systematic	Ethiopia
25	male	11	10+ years	Viileeji E	9.56651367	37.36110531	yes	negative	0	Abbaay Cooman	Horogudru	Oromia	Systematic	Ethiopia
25	male	12	10+ years	Viileeji E	9.56651367	37.36110531	yes	negative	0	Abbaay Cooman	Horogudru	Oromia	Systematic	Ethiopia
25	female	13	10+ years	Viileeji E	9.56651367	37.36110531	yes	negative	0	Abbaay Cooman	Horogudru	Oromia	Systematic	Ethiopia
26	male	13	10+ years	Viilleeji D	9.56654318	37.36107797	do not know	negative	0	Abbaay Cooman	Horogudru	Oromia	Systematic	Ethiopia
26	female	13	10+ years	Viilleeji D	9.56654318	37.36107797	do not know	negative	0	Abbaay Cooman	Horogudru	Oromia	Systematic	Ethiopia
26	male	11	10+ years	Viilleeji D	9.56654318	37.36107797	do not know	negative	0	Abbaay Cooman	Horogudru	Oromia	Systematic	Ethiopia
26	male	12	10+ years	Viilleeji D	9.56654318	37.36107797	do not know	negative	0	Abbaay Cooman	Horogudru	Oromia	Systematic	Ethiopia
27	female	12	10+ years	Vileeji B	9.5665605	37.36110974	yes	negative	0	Abbaay Cooman	Horogudru	Oromia	Systematic	Ethiopia
27	female	12	10+ years	Vileeji B	9.5665605	37.36110974	yes	negative	0	Abbaay Cooman	Horogudru	Oromia	Systematic	Ethiopia
27	female	14	10+ years	Vileeji B	9.5665605	37.36110974	yes	negative	0	Abbaay Cooman	Horogudru	Oromia	Systematic	Ethiopia
27	male	11	10+ years	Vileeji B	9.5665605	37.36110974	yes	negative	0	Abbaay Cooman	Horogudru	Oromia	Systematic	Ethiopia
27	male	13	10+ years	Vileeji B	9.5665605	37.36110974	yes	negative	0	Abbaay Cooman	Horogudru	Oromia	Systematic	Ethiopia
1	male	12	10+ years	Ambaa 15	9.55928891	36.62931289	do not know	negative	0	Abbee Dangooroo	Horogudru	Oromia	Systematic	Ethiopia
1	male	12	10+ years	Ambaa 15	9.55928891	36.62931289	do not know	negative	0	Abbee Dangooroo	Horogudru	Oromia	Systematic	Ethiopia
1	male	13	10+ years	Ambaa 15	9.55928891	36.62931289	do not know	negative	0	Abbee Dangooroo	Horogudru	Oromia	Systematic	Ethiopia
1	male	12	10+ years	Ambaa 15	9.55928891	36.62931289	do not know	negative	0	Abbee Dangooroo	Horogudru	Oromia	Systematic	Ethiopia
1	male	12	10+ years	Ambaa 15	9.55928891	36.62931289	do not know	negative	0	Abbee Dangooroo	Horogudru	Oromia	Systematic	Ethiopia
1	male	12	10+ years	Ambaa 15	9.55928891	36.62931289	do not know	negative	0	Abbee Dangooroo	Horogudru	Oromia	Systematic	Ethiopia
1	female	12	10+ years	Ambaa 15	9.55928891	36.62931289	do not know	negative	0	Abbee Dangooroo	Horogudru	Oromia	Systematic	Ethiopia
1	male	14	10+ years	Ambaa 15	9.55928891	36.62931289	do not know	negative	0	Abbee Dangooroo	Horogudru	Oromia	Systematic	Ethiopia
1	male	12	10+ years	Ambaa 15	9.55928891	36.62931289	do not know	negative	0	Abbee Dangooroo	Horogudru	Oromia	Systematic	Ethiopia
1	male	12	10+ years	Ambaa 15	9.55928891	36.62931289	do not know	negative	0	Abbee Dangooroo	Horogudru	Oromia	Systematic	Ethiopia
1	male	12	10+ years	Ambaa 15	9.55928891	36.62931289	do not know	negative	0	Abbee Dangooroo	Horogudru	Oromia	Systematic	Ethiopia
1	male	13	10+ years	Ambaa 15	9.55928891	36.62931289	do not know	negative	0	Abbee Dangooroo	Horogudru	Oromia	Systematic	Ethiopia
1	male	14	10+ years	Ambaa 15	9.55928891	36.62931289	do not know	negative	0	Abbee Dangooroo	Horogudru	Oromia	Systematic	Ethiopia
1	male	12	10+ years	Ambaa 15	9.55928891	36.62931289	do not know	negative	0	Abbee Dangooroo	Horogudru	Oromia	Systematic	Ethiopia
1	male	12	10+ years	Ambaa 15	9.55928891	36.62931289	do not know	negative	0	Abbee Dangooroo	Horogudru	Oromia	Systematic	Ethiopia
1	female	13	10+ years	Ambaa 15	9.55928891	36.62931289	do not know	negative	0	Abbee Dangooroo	Horogudru	Oromia	Systematic	Ethiopia
1	male	13	10+ years	Ambaa 15	9.55928891	36.62931289	do not know	negative	0	Abbee Dangooroo	Horogudru	Oromia	Systematic	Ethiopia
1	female	12	10+ years	Ambaa 15	9.55928891	36.62931289	do not know	negative	0	Abbee Dangooroo	Horogudru	Oromia	Systematic	Ethiopia
1	male	12	10+ years	Ambaa 15	9.55928891	36.62931289	do not know	negative	0	Abbee Dangooroo	Horogudru	Oromia	Systematic	Ethiopia
2	male	13	10+ years	Ambaa 17	9.55927408	36.62992708	do not know	negative	0	Abbee Dangooroo	Horogudru	Oromia	Systematic	Ethiopia
2	male	12	10+ years	Ambaa 17	9.55927408	36.62992708	do not know	negative	0	Abbee Dangooroo	Horogudru	Oromia	Systematic	Ethiopia
2	male	12	10+ years	Ambaa 17	9.55927408	36.62992708	do not know	negative	0	Abbee Dangooroo	Horogudru	Oromia	Systematic	Ethiopia
2	male	14	10+ years	Ambaa 17	9.55927408	36.62992708	do not know	negative	0	Abbee Dangooroo	Horogudru	Oromia	Systematic	Ethiopia
2	female	12	10+ years	Ambaa 17	9.55927408	36.62992708	do not know	negative	0	Abbee Dangooroo	Horogudru	Oromia	Systematic	Ethiopia
2	male	12	10+ years	Ambaa 17	9.55927408	36.62992708	do not know	negative	0	Abbee Dangooroo	Horogudru	Oromia	Systematic	Ethiopia
2	female	13	10+ years	Ambaa 17	9.55927408	36.62992708	do not know	negative	0	Abbee Dangooroo	Horogudru	Oromia	Systematic	Ethiopia
2	female	13	10+ years	Ambaa 17	9.55927408	36.62992708	do not know	negative	0	Abbee Dangooroo	Horogudru	Oromia	Systematic	Ethiopia
2	male	12	10+ years	Ambaa 17	9.55927408	36.62992708	do not know	negative	0	Abbee Dangooroo	Horogudru	Oromia	Systematic	Ethiopia
2	male	14	10+ years	Ambaa 17	9.55927408	36.62992708	do not know	negative	0	Abbee Dangooroo	Horogudru	Oromia	Systematic	Ethiopia
2	male	12	10+ years	Ambaa 17	9.55927408	36.62992708	do not know	negative	0	Abbee Dangooroo	Horogudru	Oromia	Systematic	Ethiopia
2	male	14	10+ years	Ambaa 17	9.55927408	36.62992708	do not know	negative	0	Abbee Dangooroo	Horogudru	Oromia	Systematic	Ethiopia
2	male	12	10+ years	Ambaa 17	9.55927408	36.62992708	do not know	negative	0	Abbee Dangooroo	Horogudru	Oromia	Systematic	Ethiopia
2	female	12	10+ years	Ambaa 17	9.55927408	36.62992708	do not know	negative	0	Abbee Dangooroo	Horogudru	Oromia	Systematic	Ethiopia
2	male	13	10+ years	Ambaa 17	9.55927408	36.62992708	do not know	negative	0	Abbee Dangooroo	Horogudru	Oromia	Systematic	Ethiopia
2	female	12	10+ years	Ambaa 17	9.55927408	36.62992708	do not know	negative	0	Abbee Dangooroo	Horogudru	Oromia	Systematic	Ethiopia
3	male	14	10+ years	Ambaa 20	9.55921489	36.62924833	do not know	negative	0	Abbee Dangooroo	Horogudru	Oromia	Systematic	Ethiopia
3	male	12	10+ years	Ambaa 20	9.55921489	36.62924833	do not know	negative	0	Abbee Dangooroo	Horogudru	Oromia	Systematic	Ethiopia
3	male	13	10+ years	Ambaa 20	9.55921489	36.62924833	do not know	negative	0	Abbee Dangooroo	Horogudru	Oromia	Systematic	Ethiopia
3	male	12	10+ years	Ambaa 20	9.55921489	36.62924833	do not know	negative	0	Abbee Dangooroo	Horogudru	Oromia	Systematic	Ethiopia
3	male	13	10+ years	Ambaa 20	9.55921489	36.62924833	do not know	negative	0	Abbee Dangooroo	Horogudru	Oromia	Systematic	Ethiopia
3	female	13	10+ years	Ambaa 20	9.55921489	36.62924833	do not know	negative	0	Abbee Dangooroo	Horogudru	Oromia	Systematic	Ethiopia
3	male	12	10+ years	Ambaa 20	9.55921489	36.62924833	do not know	negative	0	Abbee Dangooroo	Horogudru	Oromia	Systematic	Ethiopia
3	male	12	10+ years	Ambaa 20	9.55921489	36.62924833	do not know	negative	0	Abbee Dangooroo	Horogudru	Oromia	Systematic	Ethiopia
3	male	14	10+ years	Ambaa 20	9.55921489	36.62924833	do not know	negative	0	Abbee Dangooroo	Horogudru	Oromia	Systematic	Ethiopia
3	male	12	10+ years	Ambaa 20	9.55921489	36.62924833	do not know	negative	0	Abbee Dangooroo	Horogudru	Oromia	Systematic	Ethiopia
3	female	12	10+ years	Ambaa 20	9.55921489	36.62924833	do not know	negative	0	Abbee Dangooroo	Horogudru	Oromia	Systematic	Ethiopia
3	male	13	10+ years	Ambaa 20	9.55921489	36.62924833	do not know	negative	0	Abbee Dangooroo	Horogudru	Oromia	Systematic	Ethiopia
3	female	14	10+ years	Ambaa 20	9.55921489	36.62924833	do not know	negative	0	Abbee Dangooroo	Horogudru	Oromia	Systematic	Ethiopia
3	male	12	10+ years	Ambaa 20	9.55921489	36.62924833	do not know	negative	0	Abbee Dangooroo	Horogudru	Oromia	Systematic	Ethiopia
3	male	14	10+ years	Ambaa 20	9.55921489	36.62924833	do not know	negative	0	Abbee Dangooroo	Horogudru	Oromia	Systematic	Ethiopia
3	male	13	10+ years	Ambaa 20	9.55921489	36.62924833	do not know	negative	0	Abbee Dangooroo	Horogudru	Oromia	Systematic	Ethiopia
3	male	13	10+ years	Ambaa 20	9.55921489	36.62924833	do not know	negative	0	Abbee Dangooroo	Horogudru	Oromia	Systematic	Ethiopia
4	male	12	10+ years	Ambaa 21	9.5593178	36.6298678	do not know	negative	0	Abbee Dangooroo	Horogudru	Oromia	Systematic	Ethiopia
4	male	13	10+ years	Ambaa 21	9.5593178	36.6298678	do not know	negative	0	Abbee Dangooroo	Horogudru	Oromia	Systematic	Ethiopia
4	male	13	10+ years	Ambaa 21	9.5593178	36.6298678	do not know	negative	0	Abbee Dangooroo	Horogudru	Oromia	Systematic	Ethiopia
4	female	13	10+ years	Ambaa 21	9.5593178	36.6298678	do not know	negative	0	Abbee Dangooroo	Horogudru	Oromia	Systematic	Ethiopia
4	male	12	10+ years	Ambaa 21	9.5593178	36.6298678	do not know	negative	0	Abbee Dangooroo	Horogudru	Oromia	Systematic	Ethiopia
4	female	12	10+ years	Ambaa 21	9.5593178	36.6298678	do not know	negative	0	Abbee Dangooroo	Horogudru	Oromia	Systematic	Ethiopia
4	female	13	10+ years	Ambaa 21	9.5593178	36.6298678	do not know	negative	0	Abbee Dangooroo	Horogudru	Oromia	Systematic	Ethiopia
4	male	12	10+ years	Ambaa 21	9.5593178	36.6298678	do not know	negative	0	Abbee Dangooroo	Horogudru	Oromia	Systematic	Ethiopia
4	female	13	10+ years	Ambaa 21	9.5593178	36.6298678	do not know	negative	0	Abbee Dangooroo	Horogudru	Oromia	Systematic	Ethiopia
4	male	12	10+ years	Ambaa 21	9.5593178	36.6298678	do not know	negative	0	Abbee Dangooroo	Horogudru	Oromia	Systematic	Ethiopia
4	male	14	10+ years	Ambaa 21	9.5593178	36.6298678	do not know	negative	0	Abbee Dangooroo	Horogudru	Oromia	Systematic	Ethiopia
4	male	13	10+ years	Ambaa 21	9.5593178	36.6298678	do not know	negative	0	Abbee Dangooroo	Horogudru	Oromia	Systematic	Ethiopia
4	male	12	10+ years	Ambaa 21	9.5593178	36.6298678	do not know	negative	0	Abbee Dangooroo	Horogudru	Oromia	Systematic	Ethiopia
4	female	12	10+ years	Ambaa 21	9.5593178	36.6298678	do not know	negative	0	Abbee Dangooroo	Horogudru	Oromia	Systematic	Ethiopia
5	female	13	10+ years	Ambaa 23	9.55934924	36.6300207	yes	negative	0	Abbee Dangooroo	Horogudru	Oromia	Systematic	Ethiopia
5	female	12	10+ years	Ambaa 23	9.55934924	36.6300207	yes	negative	0	Abbee Dangooroo	Horogudru	Oromia	Systematic	Ethiopia
5	male	13	10+ years	Ambaa 23	9.55934924	36.6300207	yes	negative	0	Abbee Dangooroo	Horogudru	Oromia	Systematic	Ethiopia
5	female	12	10+ years	Ambaa 23	9.55934924	36.6300207	yes	negative	0	Abbee Dangooroo	Horogudru	Oromia	Systematic	Ethiopia
5	female	12	10+ years	Ambaa 23	9.55934924	36.6300207	yes	negative	0	Abbee Dangooroo	Horogudru	Oromia	Systematic	Ethiopia
5	female	14	10+ years	Ambaa 23	9.55934924	36.6300207	yes	negative	0	Abbee Dangooroo	Horogudru	Oromia	Systematic	Ethiopia
6	male	12	10+ years	Ambaa 24	9.55936701	36.6300147	do not know	negative	0	Abbee Dangooroo	Horogudru	Oromia	Systematic	Ethiopia
6	female	13	10+ years	Ambaa 24	9.55936701	36.6300147	do not know	negative	0	Abbee Dangooroo	Horogudru	Oromia	Systematic	Ethiopia
6	female	12	10+ years	Ambaa 24	9.55936701	36.6300147	do not know	negative	0	Abbee Dangooroo	Horogudru	Oromia	Systematic	Ethiopia
6	female	12	10+ years	Ambaa 24	9.55936701	36.6300147	do not know	negative	0	Abbee Dangooroo	Horogudru	Oromia	Systematic	Ethiopia
6	male	12	10+ years	Ambaa 24	9.55936701	36.6300147	do not know	negative	0	Abbee Dangooroo	Horogudru	Oromia	Systematic	Ethiopia
6	female	12	10+ years	Ambaa 24	9.55936701	36.6300147	do not know	negative	0	Abbee Dangooroo	Horogudru	Oromia	Systematic	Ethiopia
6	male	14	10+ years	Ambaa 24	9.55936701	36.6300147	do not know	negative	0	Abbee Dangooroo	Horogudru	Oromia	Systematic	Ethiopia
6	male	13	10+ years	Ambaa 24	9.55936701	36.6300147	do not know	negative	0	Abbee Dangooroo	Horogudru	Oromia	Systematic	Ethiopia
6	female	12	10+ years	Ambaa 24	9.55936701	36.6300147	do not know	negative	0	Abbee Dangooroo	Horogudru	Oromia	Systematic	Ethiopia
6	female	12	10+ years	Ambaa 24	9.55936701	36.6300147	do not know	negative	0	Abbee Dangooroo	Horogudru	Oromia	Systematic	Ethiopia
6	male	12	10+ years	Ambaa 24	9.55936701	36.6300147	do not know	negative	0	Abbee Dangooroo	Horogudru	Oromia	Systematic	Ethiopia
6	female	12	10+ years	Ambaa 24	9.55936701	36.6300147	do not know	negative	0	Abbee Dangooroo	Horogudru	Oromia	Systematic	Ethiopia
6	female	13	10+ years	Ambaa 24	9.55936701	36.6300147	do not know	negative	0	Abbee Dangooroo	Horogudru	Oromia	Systematic	Ethiopia
6	male	12	10+ years	Ambaa 24	9.55936701	36.6300147	do not know	negative	0	Abbee Dangooroo	Horogudru	Oromia	Systematic	Ethiopia
6	male	12	10+ years	Ambaa 24	9.55936701	36.6300147	do not know	negative	0	Abbee Dangooroo	Horogudru	Oromia	Systematic	Ethiopia
6	female	14	10+ years	Ambaa 24	9.55936701	36.6300147	do not know	negative	0	Abbee Dangooroo	Horogudru	Oromia	Systematic	Ethiopia
6	female	12	10+ years	Ambaa 24	9.55936701	36.6300147	do not know	negative	0	Abbee Dangooroo	Horogudru	Oromia	Systematic	Ethiopia
6	female	13	10+ years	Ambaa 24	9.55936701	36.6300147	do not know	negative	0	Abbee Dangooroo	Horogudru	Oromia	Systematic	Ethiopia
6	female	12	10+ years	Ambaa 24	9.55936701	36.6300147	do not know	negative	0	Abbee Dangooroo	Horogudru	Oromia	Systematic	Ethiopia
6	male	12	10+ years	Ambaa 24	9.55936701	36.6300147	do not know	negative	0	Abbee Dangooroo	Horogudru	Oromia	Systematic	Ethiopia
6	female	12	10+ years	Ambaa 24	9.55936701	36.6300147	do not know	negative	0	Abbee Dangooroo	Horogudru	Oromia	Systematic	Ethiopia
6	female	13	10+ years	Ambaa 24	9.55936701	36.6300147	do not know	negative	0	Abbee Dangooroo	Horogudru	Oromia	Systematic	Ethiopia
6	male	13	10+ years	Ambaa 24	9.55936701	36.6300147	do not know	negative	0	Abbee Dangooroo	Horogudru	Oromia	Systematic	Ethiopia
6	male	12	10+ years	Ambaa 24	9.55936701	36.6300147	do not know	negative	0	Abbee Dangooroo	Horogudru	Oromia	Systematic	Ethiopia
6	male	13	10+ years	Ambaa 24	9.55936701	36.6300147	do not know	negative	0	Abbee Dangooroo	Horogudru	Oromia	Systematic	Ethiopia
6	male	13	10+ years	Ambaa 24	9.55936701	36.6300147	do not know	negative	0	Abbee Dangooroo	Horogudru	Oromia	Systematic	Ethiopia
7	female	14	10+ years	Ambaa 25 sad1ffaa	9.5592956	36.62987102	yes	negative	0	Abbee Dangooroo	Horogudru	Oromia	Systematic	Ethiopia
7	male	12	10+ years	Ambaa 25 sad1ffaa	9.5592956	36.62987102	yes	negative	0	Abbee Dangooroo	Horogudru	Oromia	Systematic	Ethiopia
7	female	12	10+ years	Ambaa 25 sad1ffaa	9.5592956	36.62987102	yes	negative	0	Abbee Dangooroo	Horogudru	Oromia	Systematic	Ethiopia
7	male	13	10+ years	Ambaa 25 sad1ffaa	9.5592956	36.62987102	yes	negative	0	Abbee Dangooroo	Horogudru	Oromia	Systematic	Ethiopia
7	male	12	10+ years	Ambaa 25 sad1ffaa	9.5592956	36.62987102	yes	negative	0	Abbee Dangooroo	Horogudru	Oromia	Systematic	Ethiopia
7	male	13	10+ years	Ambaa 25 sad1ffaa	9.5592956	36.62987102	yes	negative	0	Abbee Dangooroo	Horogudru	Oromia	Systematic	Ethiopia
7	male	12	10+ years	Ambaa 25 sad1ffaa	9.5592956	36.62987102	yes	negative	0	Abbee Dangooroo	Horogudru	Oromia	Systematic	Ethiopia
7	male	14	10+ years	Ambaa 25 sad1ffaa	9.5592956	36.62987102	yes	negative	0	Abbee Dangooroo	Horogudru	Oromia	Systematic	Ethiopia
7	male	13	10+ years	Ambaa 25 sad1ffaa	9.5592956	36.62987102	yes	negative	0	Abbee Dangooroo	Horogudru	Oromia	Systematic	Ethiopia
7	male	13	10+ years	Ambaa 25 sad1ffaa	9.5592956	36.62987102	yes	negative	0	Abbee Dangooroo	Horogudru	Oromia	Systematic	Ethiopia
7	male	12	10+ years	Ambaa 25 sad1ffaa	9.5592956	36.62987102	yes	negative	0	Abbee Dangooroo	Horogudru	Oromia	Systematic	Ethiopia
8	male	12	10+ years	Bijjiit	9.55932048	36.62995011	do not know	negative	0	Abbee Dangooroo	Horogudru	Oromia	Systematic	Ethiopia
8	male	13	10+ years	Bijjiit	9.55932048	36.62995011	do not know	negative	0	Abbee Dangooroo	Horogudru	Oromia	Systematic	Ethiopia
8	female	13	10+ years	Bijjiit	9.55932048	36.62995011	do not know	negative	0	Abbee Dangooroo	Horogudru	Oromia	Systematic	Ethiopia
8	male	12	10+ years	Bijjiit	9.55932048	36.62995011	do not know	negative	0	Abbee Dangooroo	Horogudru	Oromia	Systematic	Ethiopia
9	male	13	10+ years	Bijjiit Caancoo	9.559284	36.62994327	do not know	negative	0	Abbee Dangooroo	Horogudru	Oromia	Systematic	Ethiopia
9	male	12	10+ years	Bijjiit Caancoo	9.559284	36.62994327	do not know	negative	0	Abbee Dangooroo	Horogudru	Oromia	Systematic	Ethiopia
10	male	14	10+ years	Botoroo Booraa	9.60900171	36.93513825	do not know	negative	0	Abbee Dangooroo	Horogudru	Oromia	Systematic	Ethiopia
10	male	13	10+ years	Botoroo Booraa	9.60900171	36.93513825	do not know	negative	0	Abbee Dangooroo	Horogudru	Oromia	Systematic	Ethiopia
10	male	12	10+ years	Botoroo Booraa	9.60900171	36.93513825	do not know	negative	0	Abbee Dangooroo	Horogudru	Oromia	Systematic	Ethiopia
10	male	12	10+ years	Botoroo Booraa	9.60900171	36.93513825	do not know	negative	0	Abbee Dangooroo	Horogudru	Oromia	Systematic	Ethiopia
10	male	12	10+ years	Botoroo Booraa	9.60900171	36.93513825	do not know	negative	0	Abbee Dangooroo	Horogudru	Oromia	Systematic	Ethiopia
10	female	13	10+ years	Botoroo Booraa	9.60900171	36.93513825	do not know	negative	0	Abbee Dangooroo	Horogudru	Oromia	Systematic	Ethiopia
10	male	12	10+ years	Botoroo Booraa	9.60900171	36.93513825	do not know	negative	0	Abbee Dangooroo	Horogudru	Oromia	Systematic	Ethiopia
10	male	12	10+ years	Botoroo Booraa	9.60900171	36.93513825	do not know	negative	0	Abbee Dangooroo	Horogudru	Oromia	Systematic	Ethiopia
10	male	14	10+ years	Botoroo Booraa	9.60900171	36.93513825	do not know	negative	0	Abbee Dangooroo	Horogudru	Oromia	Systematic	Ethiopia
10	female	12	10+ years	Botoroo Booraa	9.60900171	36.93513825	do not know	negative	0	Abbee Dangooroo	Horogudru	Oromia	Systematic	Ethiopia
10	male	13	10+ years	Botoroo Booraa	9.60900171	36.93513825	do not know	negative	0	Abbee Dangooroo	Horogudru	Oromia	Systematic	Ethiopia
10	female	13	10+ years	Botoroo Booraa	9.60900171	36.93513825	do not know	negative	0	Abbee Dangooroo	Horogudru	Oromia	Systematic	Ethiopia
10	female	13	10+ years	Botoroo Booraa	9.60900171	36.93513825	do not know	negative	0	Abbee Dangooroo	Horogudru	Oromia	Systematic	Ethiopia
10	male	13	10+ years	Botoroo Booraa	9.60900171	36.93513825	do not know	negative	0	Abbee Dangooroo	Horogudru	Oromia	Systematic	Ethiopia
10	male	12	10+ years	Botoroo Booraa	9.60900171	36.93513825	do not know	negative	0	Abbee Dangooroo	Horogudru	Oromia	Systematic	Ethiopia
10	male	12	10+ years	Botoroo Booraa	9.60900171	36.93513825	do not know	negative	0	Abbee Dangooroo	Horogudru	Oromia	Systematic	Ethiopia
10	female	12	10+ years	Botoroo Booraa	9.60900171	36.93513825	do not know	negative	0	Abbee Dangooroo	Horogudru	Oromia	Systematic	Ethiopia
10	female	13	10+ years	Botoroo Booraa	9.60900171	36.93513825	do not know	negative	0	Abbee Dangooroo	Horogudru	Oromia	Systematic	Ethiopia
11	male	13	10+ years	Caruu	9.56738108	37.10402837	do not know	negative	0	Abbee Dangooroo	Horogudru	Oromia	Systematic	Ethiopia
11	male	12	10+ years	Caruu	9.56738108	37.10402837	do not know	negative	0	Abbee Dangooroo	Horogudru	Oromia	Systematic	Ethiopia
11	male	13	10+ years	Caruu	9.56738108	37.10402837	do not know	negative	0	Abbee Dangooroo	Horogudru	Oromia	Systematic	Ethiopia
11	female	13	10+ years	Caruu	9.56738108	37.10402837	do not know	negative	0	Abbee Dangooroo	Horogudru	Oromia	Systematic	Ethiopia
11	female	12	10+ years	Caruu	9.56738108	37.10402837	do not know	negative	0	Abbee Dangooroo	Horogudru	Oromia	Systematic	Ethiopia
11	female	14	10+ years	Caruu	9.56738108	37.10402837	do not know	negative	0	Abbee Dangooroo	Horogudru	Oromia	Systematic	Ethiopia
12	male	13	10+ years	Cayii	9.65576878	36.96018133	do not know	negative	0	Abbee Dangooroo	Horogudru	Oromia	Systematic	Ethiopia
12	male	12	10+ years	Cayii	9.65576878	36.96018133	do not know	negative	0	Abbee Dangooroo	Horogudru	Oromia	Systematic	Ethiopia
12	male	12	10+ years	Cayii	9.65576878	36.96018133	do not know	negative	0	Abbee Dangooroo	Horogudru	Oromia	Systematic	Ethiopia
12	female	12	10+ years	Cayii	9.65576878	36.96018133	do not know	negative	0	Abbee Dangooroo	Horogudru	Oromia	Systematic	Ethiopia
12	male	12	10+ years	Cayii	9.65576878	36.96018133	do not know	negative	0	Abbee Dangooroo	Horogudru	Oromia	Systematic	Ethiopia
12	female	13	10+ years	Cayii	9.65576878	36.96018133	do not know	negative	0	Abbee Dangooroo	Horogudru	Oromia	Systematic	Ethiopia
12	male	13	10+ years	Cayii	9.65576878	36.96018133	do not know	negative	0	Abbee Dangooroo	Horogudru	Oromia	Systematic	Ethiopia
12	male	12	10+ years	Cayii	9.65576878	36.96018133	do not know	negative	0	Abbee Dangooroo	Horogudru	Oromia	Systematic	Ethiopia
12	female	12	10+ years	Cayii	9.65576878	36.96018133	do not know	negative	0	Abbee Dangooroo	Horogudru	Oromia	Systematic	Ethiopia
12	male	12	10+ years	Cayii	9.65576878	36.96018133	do not know	negative	0	Abbee Dangooroo	Horogudru	Oromia	Systematic	Ethiopia
12	female	13	10+ years	Cayii	9.65576878	36.96018133	do not know	negative	0	Abbee Dangooroo	Horogudru	Oromia	Systematic	Ethiopia
12	male	13	10+ years	Cayii	9.65576878	36.96018133	do not know	negative	0	Abbee Dangooroo	Horogudru	Oromia	Systematic	Ethiopia
12	female	14	10+ years	Cayii	9.65576878	36.96018133	do not know	negative	0	Abbee Dangooroo	Horogudru	Oromia	Systematic	Ethiopia
13	female	13	10+ years	Daalachoo	9.55932102	36.6299575	do not know	negative	0	Abbee Dangooroo	Horogudru	Oromia	Systematic	Ethiopia
13	female	12	10+ years	Daalachoo	9.55932102	36.6299575	do not know	negative	0	Abbee Dangooroo	Horogudru	Oromia	Systematic	Ethiopia
13	female	12	10+ years	Daalachoo	9.55932102	36.6299575	do not know	negative	0	Abbee Dangooroo	Horogudru	Oromia	Systematic	Ethiopia
13	female	12	10+ years	Daalachoo	9.55932102	36.6299575	do not know	negative	0	Abbee Dangooroo	Horogudru	Oromia	Systematic	Ethiopia
13	female	12	10+ years	Daalachoo	9.55932102	36.6299575	do not know	negative	0	Abbee Dangooroo	Horogudru	Oromia	Systematic	Ethiopia
13	male	12	10+ years	Daalachoo	9.55932102	36.6299575	do not know	negative	0	Abbee Dangooroo	Horogudru	Oromia	Systematic	Ethiopia
13	male	12	10+ years	Daalachoo	9.55932102	36.6299575	do not know	negative	0	Abbee Dangooroo	Horogudru	Oromia	Systematic	Ethiopia
13	male	12	10+ years	Daalachoo	9.55932102	36.6299575	do not know	negative	0	Abbee Dangooroo	Horogudru	Oromia	Systematic	Ethiopia
13	female	12	10+ years	Daalachoo	9.55932102	36.6299575	do not know	negative	0	Abbee Dangooroo	Horogudru	Oromia	Systematic	Ethiopia
13	female	13	10+ years	Daalachoo	9.55932102	36.6299575	do not know	negative	0	Abbee Dangooroo	Horogudru	Oromia	Systematic	Ethiopia
13	male	13	10+ years	Daalachoo	9.55932102	36.6299575	do not know	negative	0	Abbee Dangooroo	Horogudru	Oromia	Systematic	Ethiopia
13	female	12	10+ years	Daalachoo	9.55932102	36.6299575	do not know	negative	0	Abbee Dangooroo	Horogudru	Oromia	Systematic	Ethiopia
13	male	13	10+ years	Daalachoo	9.55932102	36.6299575	do not know	negative	0	Abbee Dangooroo	Horogudru	Oromia	Systematic	Ethiopia
13	female	12	10+ years	Daalachoo	9.55932102	36.6299575	do not know	negative	0	Abbee Dangooroo	Horogudru	Oromia	Systematic	Ethiopia
13	male	13	10+ years	Daalachoo	9.55932102	36.6299575	do not know	negative	0	Abbee Dangooroo	Horogudru	Oromia	Systematic	Ethiopia
13	female	12	10+ years	Daalachoo	9.55932102	36.6299575	do not know	negative	0	Abbee Dangooroo	Horogudru	Oromia	Systematic	Ethiopia
13	male	12	10+ years	Daalachoo	9.55932102	36.6299575	do not know	negative	0	Abbee Dangooroo	Horogudru	Oromia	Systematic	Ethiopia
13	male	12	10+ years	Daalachoo	9.55932102	36.6299575	do not know	negative	0	Abbee Dangooroo	Horogudru	Oromia	Systematic	Ethiopia
13	male	13	10+ years	Daalachoo	9.55932102	36.6299575	do not know	negative	0	Abbee Dangooroo	Horogudru	Oromia	Systematic	Ethiopia
14	male	12	10+ years	Daangujee	9.60901095	36.93505778	do not know	negative	0	Abbee Dangooroo	Horogudru	Oromia	Systematic	Ethiopia
14	male	12	10+ years	Daangujee	9.60901095	36.93505778	do not know	negative	0	Abbee Dangooroo	Horogudru	Oromia	Systematic	Ethiopia
14	male	12	10+ years	Daangujee	9.60901095	36.93505778	do not know	negative	0	Abbee Dangooroo	Horogudru	Oromia	Systematic	Ethiopia
14	female	12	10+ years	Daangujee	9.60901095	36.93505778	do not know	negative	0	Abbee Dangooroo	Horogudru	Oromia	Systematic	Ethiopia
14	female	13	10+ years	Daangujee	9.60901095	36.93505778	do not know	negative	0	Abbee Dangooroo	Horogudru	Oromia	Systematic	Ethiopia
14	male	13	10+ years	Daangujee	9.60901095	36.93505778	do not know	negative	0	Abbee Dangooroo	Horogudru	Oromia	Systematic	Ethiopia
14	male	12	10+ years	Daangujee	9.60901095	36.93505778	do not know	negative	0	Abbee Dangooroo	Horogudru	Oromia	Systematic	Ethiopia
14	male	13	10+ years	Daangujee	9.60901095	36.93505778	do not know	negative	0	Abbee Dangooroo	Horogudru	Oromia	Systematic	Ethiopia
14	female	11	10+ years	Daangujee	9.60901095	36.93505778	do not know	negative	0	Abbee Dangooroo	Horogudru	Oromia	Systematic	Ethiopia
15	male	14	10+ years	Daraartuu	9.55927381	36.62990534	do not know	negative	0	Abbee Dangooroo	Horogudru	Oromia	Systematic	Ethiopia
15	female	13	10+ years	Daraartuu	9.55927381	36.62990534	do not know	negative	0	Abbee Dangooroo	Horogudru	Oromia	Systematic	Ethiopia
15	male	12	10+ years	Daraartuu	9.55927381	36.62990534	do not know	negative	0	Abbee Dangooroo	Horogudru	Oromia	Systematic	Ethiopia
15	male	12	10+ years	Daraartuu	9.55927381	36.62990534	do not know	negative	0	Abbee Dangooroo	Horogudru	Oromia	Systematic	Ethiopia
15	male	12	10+ years	Daraartuu	9.55927381	36.62990534	do not know	negative	0	Abbee Dangooroo	Horogudru	Oromia	Systematic	Ethiopia
15	male	13	10+ years	Daraartuu	9.55927381	36.62990534	do not know	negative	0	Abbee Dangooroo	Horogudru	Oromia	Systematic	Ethiopia
15	male	13	10+ years	Daraartuu	9.55927381	36.62990534	do not know	negative	0	Abbee Dangooroo	Horogudru	Oromia	Systematic	Ethiopia
15	female	12	10+ years	Daraartuu	9.55927381	36.62990534	do not know	negative	0	Abbee Dangooroo	Horogudru	Oromia	Systematic	Ethiopia
15	male	13	10+ years	Daraartuu	9.55927381	36.62990534	do not know	negative	0	Abbee Dangooroo	Horogudru	Oromia	Systematic	Ethiopia
15	female	12	10+ years	Daraartuu	9.55927381	36.62990534	do not know	negative	0	Abbee Dangooroo	Horogudru	Oromia	Systematic	Ethiopia
16	male	14	10+ years	Dogoroo Sad 1ffaa	9.60896137	36.93508985	do not know	negative	0	Abbee Dangooroo	Horogudru	Oromia	Systematic	Ethiopia
16	male	13	10+ years	Dogoroo Sad 1ffaa	9.60896137	36.93508985	do not know	negative	0	Abbee Dangooroo	Horogudru	Oromia	Systematic	Ethiopia
16	female	12	10+ years	Dogoroo Sad 1ffaa	9.60896137	36.93508985	do not know	negative	0	Abbee Dangooroo	Horogudru	Oromia	Systematic	Ethiopia
16	female	13	10+ years	Dogoroo Sad 1ffaa	9.60896137	36.93508985	do not know	negative	0	Abbee Dangooroo	Horogudru	Oromia	Systematic	Ethiopia
16	male	13	10+ years	Dogoroo Sad 1ffaa	9.60896137	36.93508985	do not know	negative	0	Abbee Dangooroo	Horogudru	Oromia	Systematic	Ethiopia
16	female	12	10+ years	Dogoroo Sad 1ffaa	9.60896137	36.93508985	do not know	negative	0	Abbee Dangooroo	Horogudru	Oromia	Systematic	Ethiopia
16	male	13	10+ years	Dogoroo Sad 1ffaa	9.60896137	36.93508985	do not know	negative	0	Abbee Dangooroo	Horogudru	Oromia	Systematic	Ethiopia
16	male	13	10+ years	Dogoroo Sad 1ffaa	9.60896137	36.93508985	do not know	negative	0	Abbee Dangooroo	Horogudru	Oromia	Systematic	Ethiopia
16	female	13	10+ years	Dogoroo Sad 1ffaa	9.60896137	36.93508985	do not know	negative	0	Abbee Dangooroo	Horogudru	Oromia	Systematic	Ethiopia
16	male	14	10+ years	Dogoroo Sad 1ffaa	9.60896137	36.93508985	do not know	negative	0	Abbee Dangooroo	Horogudru	Oromia	Systematic	Ethiopia
16	female	12	10+ years	Dogoroo Sad 1ffaa	9.60896137	36.93508985	do not know	negative	0	Abbee Dangooroo	Horogudru	Oromia	Systematic	Ethiopia
16	male	13	10+ years	Dogoroo Sad 1ffaa	9.60896137	36.93508985	do not know	negative	0	Abbee Dangooroo	Horogudru	Oromia	Systematic	Ethiopia
16	male	13	10+ years	Dogoroo Sad 1ffaa	9.60896137	36.93508985	do not know	negative	0	Abbee Dangooroo	Horogudru	Oromia	Systematic	Ethiopia
16	male	12	10+ years	Dogoroo Sad 1ffaa	9.60896137	36.93508985	do not know	negative	0	Abbee Dangooroo	Horogudru	Oromia	Systematic	Ethiopia
16	male	12	10+ years	Dogoroo Sad 1ffaa	9.60896137	36.93508985	do not know	negative	0	Abbee Dangooroo	Horogudru	Oromia	Systematic	Ethiopia
16	male	13	10+ years	Dogoroo Sad 1ffaa	9.60896137	36.93508985	do not know	negative	0	Abbee Dangooroo	Horogudru	Oromia	Systematic	Ethiopia
16	male	12	10+ years	Dogoroo Sad 1ffaa	9.60896137	36.93508985	do not know	negative	0	Abbee Dangooroo	Horogudru	Oromia	Systematic	Ethiopia
16	male	13	10+ years	Dogoroo Sad 1ffaa	9.60896137	36.93508985	do not know	negative	0	Abbee Dangooroo	Horogudru	Oromia	Systematic	Ethiopia
16	male	12	10+ years	Dogoroo Sad 1ffaa	9.60896137	36.93508985	do not know	negative	0	Abbee Dangooroo	Horogudru	Oromia	Systematic	Ethiopia
16	female	12	10+ years	Dogoroo Sad 1ffaa	9.60896137	36.93508985	do not know	negative	0	Abbee Dangooroo	Horogudru	Oromia	Systematic	Ethiopia
16	male	12	10+ years	Dogoroo Sad 1ffaa	9.60896137	36.93508985	do not know	negative	0	Abbee Dangooroo	Horogudru	Oromia	Systematic	Ethiopia
16	male	12	10+ years	Dogoroo Sad 1ffaa	9.60896137	36.93508985	do not know	negative	0	Abbee Dangooroo	Horogudru	Oromia	Systematic	Ethiopia
16	male	12	10+ years	Dogoroo Sad 1ffaa	9.60896137	36.93508985	do not know	negative	0	Abbee Dangooroo	Horogudru	Oromia	Systematic	Ethiopia
16	male	13	10+ years	Dogoroo Sad 1ffaa	9.60896137	36.93508985	do not know	negative	0	Abbee Dangooroo	Horogudru	Oromia	Systematic	Ethiopia
16	female	13	10+ years	Dogoroo Sad 1ffaa	9.60896137	36.93508985	do not know	negative	0	Abbee Dangooroo	Horogudru	Oromia	Systematic	Ethiopia
16	female	13	10+ years	Dogoroo Sad 1ffaa	9.60896137	36.93508985	do not know	negative	0	Abbee Dangooroo	Horogudru	Oromia	Systematic	Ethiopia
16	male	13	10+ years	Dogoroo Sad 1ffaa	9.60896137	36.93508985	do not know	negative	0	Abbee Dangooroo	Horogudru	Oromia	Systematic	Ethiopia
16	female	13	10+ years	Dogoroo Sad 1ffaa	9.60896137	36.93508985	do not know	negative	0	Abbee Dangooroo	Horogudru	Oromia	Systematic	Ethiopia
16	female	12	10+ years	Dogoroo Sad 1ffaa	9.60896137	36.93508985	do not know	negative	0	Abbee Dangooroo	Horogudru	Oromia	Systematic	Ethiopia
16	male	13	10+ years	Dogoroo Sad 1ffaa	9.60896137	36.93508985	do not know	negative	0	Abbee Dangooroo	Horogudru	Oromia	Systematic	Ethiopia
16	female	13	10+ years	Dogoroo Sad 1ffaa	9.60896137	36.93508985	do not know	negative	0	Abbee Dangooroo	Horogudru	Oromia	Systematic	Ethiopia
16	male	13	10+ years	Dogoroo Sad 1ffaa	9.60896137	36.93508985	do not know	negative	0	Abbee Dangooroo	Horogudru	Oromia	Systematic	Ethiopia
16	female	13	10+ years	Dogoroo Sad 1ffaa	9.60896137	36.93508985	do not know	negative	0	Abbee Dangooroo	Horogudru	Oromia	Systematic	Ethiopia
16	female	12	10+ years	Dogoroo Sad 1ffaa	9.60896137	36.93508985	do not know	negative	0	Abbee Dangooroo	Horogudru	Oromia	Systematic	Ethiopia
17	female	12	10+ years	Gaareroo	9.56737674	37.10425665	do not know	negative	0	Abbee Dangooroo	Horogudru	Oromia	Systematic	Ethiopia
17	male	12	10+ years	Gaareroo	9.56737674	37.10425665	do not know	negative	0	Abbee Dangooroo	Horogudru	Oromia	Systematic	Ethiopia
17	female	12	10+ years	Gaareroo	9.56737674	37.10425665	do not know	negative	0	Abbee Dangooroo	Horogudru	Oromia	Systematic	Ethiopia
17	male	12	10+ years	Gaareroo	9.56737674	37.10425665	do not know	negative	0	Abbee Dangooroo	Horogudru	Oromia	Systematic	Ethiopia
17	female	13	10+ years	Gaareroo	9.56737674	37.10425665	do not know	negative	0	Abbee Dangooroo	Horogudru	Oromia	Systematic	Ethiopia
17	female	13	10+ years	Gaareroo	9.56737674	37.10425665	do not know	negative	0	Abbee Dangooroo	Horogudru	Oromia	Systematic	Ethiopia
17	male	14	10+ years	Gaareroo	9.56737674	37.10425665	do not know	negative	0	Abbee Dangooroo	Horogudru	Oromia	Systematic	Ethiopia
17	female	14	10+ years	Gaareroo	9.56737674	37.10425665	do not know	negative	0	Abbee Dangooroo	Horogudru	Oromia	Systematic	Ethiopia
17	female	13	10+ years	Gaareroo	9.56737674	37.10425665	do not know	negative	0	Abbee Dangooroo	Horogudru	Oromia	Systematic	Ethiopia
17	male	12	10+ years	Gaareroo	9.56737674	37.10425665	do not know	negative	0	Abbee Dangooroo	Horogudru	Oromia	Systematic	Ethiopia
18	male	13	10+ years	Goortee	9.56746664	37.10408852	do not know	negative	0	Abbee Dangooroo	Horogudru	Oromia	Systematic	Ethiopia
18	female	12	10+ years	Goortee	9.56746664	37.10408852	do not know	negative	0	Abbee Dangooroo	Horogudru	Oromia	Systematic	Ethiopia
19	male	12	10+ years	Gulantee	9.56731682	37.10417742	do not know	negative	0	Abbee Dangooroo	Horogudru	Oromia	Systematic	Ethiopia
19	male	13	10+ years	Gulantee	9.56731682	37.10417742	do not know	negative	0	Abbee Dangooroo	Horogudru	Oromia	Systematic	Ethiopia
19	female	12	10+ years	Gulantee	9.56731682	37.10417742	do not know	negative	0	Abbee Dangooroo	Horogudru	Oromia	Systematic	Ethiopia
19	female	12	10+ years	Gulantee	9.56731682	37.10417742	do not know	negative	0	Abbee Dangooroo	Horogudru	Oromia	Systematic	Ethiopia
19	female	13	10+ years	Gulantee	9.56731682	37.10417742	do not know	negative	0	Abbee Dangooroo	Horogudru	Oromia	Systematic	Ethiopia
20	male	13	10+ years	Harbuu Seenxaa	9.56738565	37.10412969	do not know	negative	0	Abbee Dangooroo	Horogudru	Oromia	Systematic	Ethiopia
20	male	14	10+ years	Harbuu Seenxaa	9.56738565	37.10412969	do not know	negative	0	Abbee Dangooroo	Horogudru	Oromia	Systematic	Ethiopia
20	male	13	10+ years	Harbuu Seenxaa	9.56738565	37.10412969	do not know	negative	0	Abbee Dangooroo	Horogudru	Oromia	Systematic	Ethiopia
20	male	13	10+ years	Harbuu Seenxaa	9.56738565	37.10412969	do not know	negative	0	Abbee Dangooroo	Horogudru	Oromia	Systematic	Ethiopia
20	male	14	10+ years	Harbuu Seenxaa	9.56738565	37.10412969	do not know	negative	0	Abbee Dangooroo	Horogudru	Oromia	Systematic	Ethiopia
20	female	12	10+ years	Harbuu Seenxaa	9.56738565	37.10412969	do not know	negative	0	Abbee Dangooroo	Horogudru	Oromia	Systematic	Ethiopia
20	female	12	10+ years	Harbuu Seenxaa	9.56738565	37.10412969	do not know	negative	0	Abbee Dangooroo	Horogudru	Oromia	Systematic	Ethiopia
20	female	12	10+ years	Harbuu Seenxaa	9.56738565	37.10412969	do not know	negative	0	Abbee Dangooroo	Horogudru	Oromia	Systematic	Ethiopia
20	male	13	10+ years	Harbuu Seenxaa	9.56738565	37.10412969	do not know	negative	0	Abbee Dangooroo	Horogudru	Oromia	Systematic	Ethiopia
20	male	12	10+ years	Harbuu Seenxaa	9.56738565	37.10412969	do not know	negative	0	Abbee Dangooroo	Horogudru	Oromia	Systematic	Ethiopia
20	female	14	10+ years	Harbuu Seenxaa	9.56738565	37.10412969	do not know	negative	0	Abbee Dangooroo	Horogudru	Oromia	Systematic	Ethiopia
21	male	13	10+ years	Hoomaa Gaalessaa	9.60903527	36.93514561	do not know	negative	0	Abbee Dangooroo	Horogudru	Oromia	Systematic	Ethiopia
21	male	12	10+ years	Hoomaa Gaalessaa	9.60903527	36.93514561	do not know	negative	0	Abbee Dangooroo	Horogudru	Oromia	Systematic	Ethiopia
21	female	14	10+ years	Hoomaa Gaalessaa	9.60903527	36.93514561	do not know	negative	0	Abbee Dangooroo	Horogudru	Oromia	Systematic	Ethiopia
21	male	13	10+ years	Hoomaa Gaalessaa	9.60903527	36.93514561	do not know	negative	0	Abbee Dangooroo	Horogudru	Oromia	Systematic	Ethiopia
21	male	13	10+ years	Hoomaa Gaalessaa	9.60903527	36.93514561	do not know	negative	0	Abbee Dangooroo	Horogudru	Oromia	Systematic	Ethiopia
21	female	12	10+ years	Hoomaa Gaalessaa	9.60903527	36.93514561	do not know	negative	0	Abbee Dangooroo	Horogudru	Oromia	Systematic	Ethiopia
21	female	13	10+ years	Hoomaa Gaalessaa	9.60903527	36.93514561	do not know	negative	0	Abbee Dangooroo	Horogudru	Oromia	Systematic	Ethiopia
21	male	14	10+ years	Hoomaa Gaalessaa	9.60903527	36.93514561	do not know	negative	0	Abbee Dangooroo	Horogudru	Oromia	Systematic	Ethiopia
21	male	12	10+ years	Hoomaa Gaalessaa	9.60903527	36.93514561	do not know	negative	0	Abbee Dangooroo	Horogudru	Oromia	Systematic	Ethiopia
21	male	12	10+ years	Hoomaa Gaalessaa	9.60903527	36.93514561	do not know	negative	0	Abbee Dangooroo	Horogudru	Oromia	Systematic	Ethiopia
21	male	13	10+ years	Hoomaa Gaalessaa	9.60903527	36.93514561	do not know	negative	0	Abbee Dangooroo	Horogudru	Oromia	Systematic	Ethiopia
21	female	13	10+ years	Hoomaa Gaalessaa	9.60903527	36.93514561	do not know	negative	0	Abbee Dangooroo	Horogudru	Oromia	Systematic	Ethiopia
22	male	13	10+ years	Kootichaa	9.5673878	37.10412067	do not know	negative	0	Abbee Dangooroo	Horogudru	Oromia	Systematic	Ethiopia
22	female	13	10+ years	Kootichaa	9.5673878	37.10412067	do not know	negative	0	Abbee Dangooroo	Horogudru	Oromia	Systematic	Ethiopia
22	male	14	10+ years	Kootichaa	9.5673878	37.10412067	do not know	negative	0	Abbee Dangooroo	Horogudru	Oromia	Systematic	Ethiopia
23	female	12	10+ years	Loomicaa	9.56735526	37.10417179	do not know	negative	0	Abbee Dangooroo	Horogudru	Oromia	Systematic	Ethiopia
23	male	12	10+ years	Loomicaa	9.56735526	37.10417179	do not know	negative	0	Abbee Dangooroo	Horogudru	Oromia	Systematic	Ethiopia
23	male	13	10+ years	Loomicaa	9.56735526	37.10417179	do not know	negative	0	Abbee Dangooroo	Horogudru	Oromia	Systematic	Ethiopia
23	male	13	10+ years	Loomicaa	9.56735526	37.10417179	do not know	negative	0	Abbee Dangooroo	Horogudru	Oromia	Systematic	Ethiopia
23	male	13	10+ years	Loomicaa	9.56735526	37.10417179	do not know	negative	0	Abbee Dangooroo	Horogudru	Oromia	Systematic	Ethiopia
24	female	14	10+ years	Miciree	9.55923625	36.62990078	yes	negative	0	Abbee Dangooroo	Horogudru	Oromia	Systematic	Ethiopia
24	male	12	10+ years	Miciree	9.55923625	36.62990078	yes	negative	0	Abbee Dangooroo	Horogudru	Oromia	Systematic	Ethiopia
24	female	12	10+ years	Miciree	9.55923625	36.62990078	yes	negative	0	Abbee Dangooroo	Horogudru	Oromia	Systematic	Ethiopia
24	female	13	10+ years	Miciree	9.55923625	36.62990078	yes	negative	0	Abbee Dangooroo	Horogudru	Oromia	Systematic	Ethiopia
24	female	12	10+ years	Miciree	9.55923625	36.62990078	yes	negative	0	Abbee Dangooroo	Horogudru	Oromia	Systematic	Ethiopia
25	female	13	10+ years	Odaa malkee	9.56733258	37.10419503	do not know	negative	0	Abbee Dangooroo	Horogudru	Oromia	Systematic	Ethiopia
25	female	12	10+ years	Odaa malkee	9.56733258	37.10419503	do not know	negative	0	Abbee Dangooroo	Horogudru	Oromia	Systematic	Ethiopia
25	male	12	10+ years	Odaa malkee	9.56733258	37.10419503	do not know	negative	0	Abbee Dangooroo	Horogudru	Oromia	Systematic	Ethiopia
25	male	13	10+ years	Odaa malkee	9.56733258	37.10419503	do not know	negative	0	Abbee Dangooroo	Horogudru	Oromia	Systematic	Ethiopia
25	male	13	10+ years	Odaa malkee	9.56733258	37.10419503	do not know	negative	0	Abbee Dangooroo	Horogudru	Oromia	Systematic	Ethiopia
25	male	12	10+ years	Odaa malkee	9.56733258	37.10419503	do not know	negative	0	Abbee Dangooroo	Horogudru	Oromia	Systematic	Ethiopia
26	female	12	10+ years	Oddoo Boxii	9.60903195	36.93507181	do not know	negative	0	Abbee Dangooroo	Horogudru	Oromia	Systematic	Ethiopia
26	male	14	10+ years	Oddoo Boxii	9.60903195	36.93507181	do not know	negative	0	Abbee Dangooroo	Horogudru	Oromia	Systematic	Ethiopia
26	male	12	10+ years	Oddoo Boxii	9.60903195	36.93507181	do not know	negative	0	Abbee Dangooroo	Horogudru	Oromia	Systematic	Ethiopia
26	male	13	10+ years	Oddoo Boxii	9.60903195	36.93507181	do not know	negative	0	Abbee Dangooroo	Horogudru	Oromia	Systematic	Ethiopia
26	female	13	10+ years	Oddoo Boxii	9.60903195	36.93507181	do not know	negative	0	Abbee Dangooroo	Horogudru	Oromia	Systematic	Ethiopia
26	male	12	10+ years	Oddoo Boxii	9.60903195	36.93507181	do not know	negative	0	Abbee Dangooroo	Horogudru	Oromia	Systematic	Ethiopia
26	male	14	10+ years	Oddoo Boxii	9.60903195	36.93507181	do not know	negative	0	Abbee Dangooroo	Horogudru	Oromia	Systematic	Ethiopia
26	male	14	10+ years	Oddoo Boxii	9.60903195	36.93507181	do not know	negative	0	Abbee Dangooroo	Horogudru	Oromia	Systematic	Ethiopia
26	male	13	10+ years	Oddoo Boxii	9.60903195	36.93507181	do not know	negative	0	Abbee Dangooroo	Horogudru	Oromia	Systematic	Ethiopia
27	male	12	10+ years	Oddoo Kuusaa	9.56733928	37.10421696	do not know	negative	0	Abbee Dangooroo	Horogudru	Oromia	Systematic	Ethiopia
27	male	12	10+ years	Oddoo Kuusaa	9.56733928	37.10421696	do not know	negative	0	Abbee Dangooroo	Horogudru	Oromia	Systematic	Ethiopia
28	male	12	10+ years	Tigee Sad 1ffaa	9.56739886	37.10446374	do not know	negative	0	Abbee Dangooroo	Horogudru	Oromia	Systematic	Ethiopia
28	male	12	10+ years	Tigee Sad 1ffaa	9.56739886	37.10446374	do not know	negative	0	Abbee Dangooroo	Horogudru	Oromia	Systematic	Ethiopia
28	male	13	10+ years	Tigee Sad 1ffaa	9.56739886	37.10446374	do not know	negative	0	Abbee Dangooroo	Horogudru	Oromia	Systematic	Ethiopia
28	male	12	10+ years	Tigee Sad 1ffaa	9.56739886	37.10446374	do not know	negative	0	Abbee Dangooroo	Horogudru	Oromia	Systematic	Ethiopia
28	male	13	10+ years	Tigee Sad 1ffaa	9.56739886	37.10446374	do not know	negative	0	Abbee Dangooroo	Horogudru	Oromia	Systematic	Ethiopia
29	female	12	10+ years	Tulluu Laaftoo	9.55925757	36.62990712	do not know	negative	0	Abbee Dangooroo	Horogudru	Oromia	Systematic	Ethiopia
29	male	13	10+ years	Tulluu Laaftoo	9.55925757	36.62990712	do not know	negative	0	Abbee Dangooroo	Horogudru	Oromia	Systematic	Ethiopia
29	female	13	10+ years	Tulluu Laaftoo	9.55925757	36.62990712	do not know	negative	0	Abbee Dangooroo	Horogudru	Oromia	Systematic	Ethiopia
29	male	13	10+ years	Tulluu Laaftoo	9.55925757	36.62990712	do not know	negative	0	Abbee Dangooroo	Horogudru	Oromia	Systematic	Ethiopia
29	male	12	10+ years	Tulluu Laaftoo	9.55925757	36.62990712	do not know	negative	0	Abbee Dangooroo	Horogudru	Oromia	Systematic	Ethiopia
30	male	13	10+ years	Wajatii	9.56743067	37.10424161	do not know	negative	0	Abbee Dangooroo	Horogudru	Oromia	Systematic	Ethiopia
30	female	12	10+ years	Wajatii	9.56743067	37.10424161	do not know	negative	0	Abbee Dangooroo	Horogudru	Oromia	Systematic	Ethiopia
30	male	12	10+ years	Wajatii	9.56743067	37.10424161	do not know	negative	0	Abbee Dangooroo	Horogudru	Oromia	Systematic	Ethiopia
30	female	13	10+ years	Wajatii	9.56743067	37.10424161	do not know	negative	0	Abbee Dangooroo	Horogudru	Oromia	Systematic	Ethiopia
30	male	12	10+ years	Wajatii	9.56743067	37.10424161	do not know	negative	0	Abbee Dangooroo	Horogudru	Oromia	Systematic	Ethiopia
30	female	13	10+ years	Wajatii	9.56743067	37.10424161	do not know	negative	0	Abbee Dangooroo	Horogudru	Oromia	Systematic	Ethiopia
31	female	13	10+ years	Wandoo	9.56737524	37.10414802	do not know	negative	0	Abbee Dangooroo	Horogudru	Oromia	Systematic	Ethiopia
31	female	13	10+ years	Wandoo	9.56737524	37.10414802	do not know	negative	0	Abbee Dangooroo	Horogudru	Oromia	Systematic	Ethiopia
31	male	12	10+ years	Wandoo	9.56737524	37.10414802	do not know	negative	0	Abbee Dangooroo	Horogudru	Oromia	Systematic	Ethiopia
31	male	13	10+ years	Wandoo	9.56737524	37.10414802	do not know	negative	0	Abbee Dangooroo	Horogudru	Oromia	Systematic	Ethiopia
31	female	12	10+ years	Wandoo	9.56737524	37.10414802	do not know	negative	0	Abbee Dangooroo	Horogudru	Oromia	Systematic	Ethiopia
31	male	13	10+ years	Wandoo	9.56737524	37.10414802	do not know	negative	0	Abbee Dangooroo	Horogudru	Oromia	Systematic	Ethiopia
31	male	12	10+ years	Wandoo	9.56737524	37.10414802	do not know	negative	0	Abbee Dangooroo	Horogudru	Oromia	Systematic	Ethiopia
31	female	13	10+ years	Wandoo	9.56737524	37.10414802	do not know	negative	0	Abbee Dangooroo	Horogudru	Oromia	Systematic	Ethiopia
31	male	13	10+ years	Wandoo	9.56737524	37.10414802	do not know	negative	0	Abbee Dangooroo	Horogudru	Oromia	Systematic	Ethiopia
31	male	14	10+ years	Wandoo	9.56737524	37.10414802	do not know	negative	0	Abbee Dangooroo	Horogudru	Oromia	Systematic	Ethiopia
1	female	13	10+ years	Bethelem	9.31288919	42.12049008	no	negative	0	Aboker	Harari	Harari	Systematic	Ethiopia
1	male	14	10+ years	Bethelem	9.31288919	42.12049008	no	negative	0	Aboker	Harari	Harari	Systematic	Ethiopia
1	male	12	10+ years	Bethelem	9.31288919	42.12049008	no	negative	0	Aboker	Harari	Harari	Systematic	Ethiopia
1	female	14	10+ years	Bethelem	9.31288919	42.12049008	no	negative	0	Aboker	Harari	Harari	Systematic	Ethiopia
1	female	11	10+ years	Bethelem	9.31288919	42.12049008	no	negative	0	Aboker	Harari	Harari	Systematic	Ethiopia
1	female	11	10+ years	Bethelem	9.31288919	42.12049008	no	negative	0	Aboker	Harari	Harari	Systematic	Ethiopia
1	male	11	10+ years	Bethelem	9.31288919	42.12049008	no	negative	0	Aboker	Harari	Harari	Systematic	Ethiopia
1	female	12	10+ years	Bethelem	9.31288919	42.12049008	no	negative	0	Aboker	Harari	Harari	Systematic	Ethiopia
1	male	10	10+ years	Bethelem	9.31288919	42.12049008	no	negative	0	Aboker	Harari	Harari	Systematic	Ethiopia
1	male	11	10+ years	Bethelem	9.31288919	42.12049008	no	negative	0	Aboker	Harari	Harari	Systematic	Ethiopia
1	female	11	10+ years	Bethelem	9.31288919	42.12049008	no	negative	0	Aboker	Harari	Harari	Systematic	Ethiopia
1	female	11	10+ years	Bethelem	9.31288919	42.12049008	no	negative	0	Aboker	Harari	Harari	Systematic	Ethiopia
1	female	13	10+ years	Bethelem	9.31288919	42.12049008	no	negative	0	Aboker	Harari	Harari	Systematic	Ethiopia
1	female	11	10+ years	Bethelem	9.31288919	42.12049008	no	negative	0	Aboker	Harari	Harari	Systematic	Ethiopia
1	female	14	10+ years	Bethelem	9.31288919	42.12049008	no	negative	0	Aboker	Harari	Harari	Systematic	Ethiopia
1	male	12	10+ years	Bethelem	9.31288919	42.12049008	no	negative	0	Aboker	Harari	Harari	Systematic	Ethiopia
1	male	14	10+ years	Bethelem	9.31288919	42.12049008	no	negative	0	Aboker	Harari	Harari	Systematic	Ethiopia
1	male	14	10+ years	Bethelem	9.31288919	42.12049008	no	negative	0	Aboker	Harari	Harari	Systematic	Ethiopia
1	male	14	10+ years	Bethelem	9.31288919	42.12049008	no	negative	0	Aboker	Harari	Harari	Systematic	Ethiopia
1	male	14	10+ years	Bethelem	9.31288919	42.12049008	no	negative	0	Aboker	Harari	Harari	Systematic	Ethiopia
1	male	14	10+ years	Bethelem	9.31288919	42.12049008	no	negative	0	Aboker	Harari	Harari	Systematic	Ethiopia
1	female	12	10+ years	Bethelem	9.31288919	42.12049008	no	negative	0	Aboker	Harari	Harari	Systematic	Ethiopia
1	male	12	10+ years	Bethelem	9.31288919	42.12049008	no	negative	0	Aboker	Harari	Harari	Systematic	Ethiopia
1	male	14	10+ years	Bethelem	9.31288919	42.12049008	no	negative	0	Aboker	Harari	Harari	Systematic	Ethiopia
1	male	12	10+ years	Bethelem	9.31288919	42.12049008	no	negative	0	Aboker	Harari	Harari	Systematic	Ethiopia
1	male	12	10+ years	Bethelem	9.31288919	42.12049008	no	negative	0	Aboker	Harari	Harari	Systematic	Ethiopia
1	male	10	10+ years	Bethelem	9.31288919	42.12049008	no	negative	0	Aboker	Harari	Harari	Systematic	Ethiopia
1	male	13	10+ years	Bethelem	9.31288919	42.12049008	no	negative	0	Aboker	Harari	Harari	Systematic	Ethiopia
1	male	12	10+ years	Bethelem	9.31288919	42.12049008	no	negative	0	Aboker	Harari	Harari	Systematic	Ethiopia
1	male	10	10+ years	Bethelem	9.31288919	42.12049008	no	negative	0	Aboker	Harari	Harari	Systematic	Ethiopia
1	male	11	10+ years	Bethelem	9.31288919	42.12049008	no	negative	0	Aboker	Harari	Harari	Systematic	Ethiopia
1	female	10	10+ years	Bethelem	9.31288919	42.12049008	no	negative	0	Aboker	Harari	Harari	Systematic	Ethiopia
1	female	12	10+ years	Bethelem	9.31288919	42.12049008	no	negative	0	Aboker	Harari	Harari	Systematic	Ethiopia
1	female	14	10+ years	Bethelem	9.31288919	42.12049008	no	negative	0	Aboker	Harari	Harari	Systematic	Ethiopia
1	female	14	10+ years	Bethelem	9.31288919	42.12049008	no	negative	0	Aboker	Harari	Harari	Systematic	Ethiopia
1	female	14	10+ years	Bethelem	9.31288919	42.12049008	no	negative	0	Aboker	Harari	Harari	Systematic	Ethiopia
1	male	11	10+ years	Bethelem	9.31288919	42.12049008	no	negative	0	Aboker	Harari	Harari	Systematic	Ethiopia
1	female	12	10+ years	Bethelem	9.31288919	42.12049008	no	negative	0	Aboker	Harari	Harari	Systematic	Ethiopia
1	female	13	10+ years	Bethelem	9.31288919	42.12049008	no	negative	0	Aboker	Harari	Harari	Systematic	Ethiopia
1	female	12	10+ years	Bethelem	9.31288919	42.12049008	no	negative	0	Aboker	Harari	Harari	Systematic	Ethiopia
1	female	13	10+ years	Bethelem	9.31288919	42.12049008	no	negative	0	Aboker	Harari	Harari	Systematic	Ethiopia
1	male	14	10+ years	Bethelem	9.31288919	42.12049008	no	negative	0	Aboker	Harari	Harari	Systematic	Ethiopia
1	male	10	10+ years	Bethelem	9.31288919	42.12049008	no	negative	0	Aboker	Harari	Harari	Systematic	Ethiopia
1	male	12	10+ years	Bethelem	9.31288919	42.12049008	no	negative	0	Aboker	Harari	Harari	Systematic	Ethiopia
1	male	10	10+ years	Bethelem	9.31288919	42.12049008	no	negative	0	Aboker	Harari	Harari	Systematic	Ethiopia
1	male	9	10+ years	Bethelem	9.31288919	42.12049008	no	negative	0	Aboker	Harari	Harari	Systematic	Ethiopia
1	male	10	10+ years	Bethelem	9.31288919	42.12049008	no	negative	0	Aboker	Harari	Harari	Systematic	Ethiopia
1	female	12	10+ years	Bethelem	9.31288919	42.12049008	no	negative	0	Aboker	Harari	Harari	Systematic	Ethiopia
1	male	13	10+ years	Bethelem	9.31288919	42.12049008	no	negative	0	Aboker	Harari	Harari	Systematic	Ethiopia
1	female	10	10+ years	Bethelem	9.31288919	42.12049008	no	negative	0	Aboker	Harari	Harari	Systematic	Ethiopia
2	male	13	10+ years	Hira	9.31219158	42.11729429	no	negative	0	Aboker	Harari	Harari	Systematic	Ethiopia
2	female	12	10+ years	Hira	9.31219158	42.11729429	no	negative	0	Aboker	Harari	Harari	Systematic	Ethiopia
2	male	12	10+ years	Hira	9.31219158	42.11729429	no	negative	0	Aboker	Harari	Harari	Systematic	Ethiopia
2	male	14	10+ years	Hira	9.31219158	42.11729429	no	negative	0	Aboker	Harari	Harari	Systematic	Ethiopia
2	female	12	10+ years	Hira	9.31219158	42.11729429	no	negative	0	Aboker	Harari	Harari	Systematic	Ethiopia
2	male	10	10+ years	Hira	9.31219158	42.11729429	no	negative	0	Aboker	Harari	Harari	Systematic	Ethiopia
2	male	9	10+ years	Hira	9.31219158	42.11729429	no	negative	0	Aboker	Harari	Harari	Systematic	Ethiopia
2	female	10	10+ years	Hira	9.31219158	42.11729429	no	negative	0	Aboker	Harari	Harari	Systematic	Ethiopia
2	female	10	10+ years	Hira	9.31219158	42.11729429	no	negative	0	Aboker	Harari	Harari	Systematic	Ethiopia
2	male	11	10+ years	Hira	9.31219158	42.11729429	no	negative	0	Aboker	Harari	Harari	Systematic	Ethiopia
2	male	12	10+ years	Hira	9.31219158	42.11729429	no	negative	0	Aboker	Harari	Harari	Systematic	Ethiopia
2	female	13	10+ years	Hira	9.31219158	42.11729429	no	negative	0	Aboker	Harari	Harari	Systematic	Ethiopia
2	female	12	10+ years	Hira	9.31219158	42.11729429	no	negative	0	Aboker	Harari	Harari	Systematic	Ethiopia
2	male	12	10+ years	Hira	9.31219158	42.11729429	no	negative	0	Aboker	Harari	Harari	Systematic	Ethiopia
2	male	12	10+ years	Hira	9.31219158	42.11729429	no	negative	0	Aboker	Harari	Harari	Systematic	Ethiopia
2	female	12	10+ years	Hira	9.31219158	42.11729429	no	negative	0	Aboker	Harari	Harari	Systematic	Ethiopia
2	female	12	10+ years	Hira	9.31219158	42.11729429	no	negative	0	Aboker	Harari	Harari	Systematic	Ethiopia
2	female	10	10+ years	Hira	9.31219158	42.11729429	no	negative	0	Aboker	Harari	Harari	Systematic	Ethiopia
2	male	12	10+ years	Hira	9.31219158	42.11729429	no	negative	0	Aboker	Harari	Harari	Systematic	Ethiopia
2	female	10	10+ years	Hira	9.31219158	42.11729429	no	negative	0	Aboker	Harari	Harari	Systematic	Ethiopia
2	female	13	10+ years	Hira	9.31219158	42.11729429	no	negative	0	Aboker	Harari	Harari	Systematic	Ethiopia
2	female	14	10+ years	Hira	9.31219158	42.11729429	no	negative	0	Aboker	Harari	Harari	Systematic	Ethiopia
2	male	12	10+ years	Hira	9.31219158	42.11729429	no	negative	0	Aboker	Harari	Harari	Systematic	Ethiopia
2	male	13	10+ years	Hira	9.31219158	42.11729429	no	negative	0	Aboker	Harari	Harari	Systematic	Ethiopia
2	male	14	10+ years	Hira	9.31219158	42.11729429	no	negative	0	Aboker	Harari	Harari	Systematic	Ethiopia
2	male	12	10+ years	Hira	9.31219158	42.11729429	no	negative	0	Aboker	Harari	Harari	Systematic	Ethiopia
3	male	13	10+ years	Kelad ambea no.1	9.32921607	42.11097233	no	negative	0	Aboker	Harari	Harari	Systematic	Ethiopia
3	female	12	10+ years	Kelad ambea no.1	9.32921607	42.11097233	no	negative	0	Aboker	Harari	Harari	Systematic	Ethiopia
3	male	14	10+ years	Kelad ambea no.1	9.32921607	42.11097233	no	negative	0	Aboker	Harari	Harari	Systematic	Ethiopia
3	male	13	10+ years	Kelad ambea no.1	9.32921607	42.11097233	no	negative	0	Aboker	Harari	Harari	Systematic	Ethiopia
3	male	14	10+ years	Kelad ambea no.1	9.32921607	42.11097233	no	negative	0	Aboker	Harari	Harari	Systematic	Ethiopia
3	male	13	10+ years	Kelad ambea no.1	9.32921607	42.11097233	no	negative	0	Aboker	Harari	Harari	Systematic	Ethiopia
3	male	12	10+ years	Kelad ambea no.1	9.32921607	42.11097233	no	negative	0	Aboker	Harari	Harari	Systematic	Ethiopia
3	female	14	10+ years	Kelad ambea no.1	9.32921607	42.11097233	no	negative	0	Aboker	Harari	Harari	Systematic	Ethiopia
3	female	14	10+ years	Kelad ambea no.1	9.32921607	42.11097233	no	negative	0	Aboker	Harari	Harari	Systematic	Ethiopia
3	female	13	10+ years	Kelad ambea no.1	9.32921607	42.11097233	no	negative	0	Aboker	Harari	Harari	Systematic	Ethiopia
3	male	14	10+ years	Kelad ambea no.1	9.32921607	42.11097233	no	negative	0	Aboker	Harari	Harari	Systematic	Ethiopia
3	male	14	10+ years	Kelad ambea no.1	9.32921607	42.11097233	no	negative	0	Aboker	Harari	Harari	Systematic	Ethiopia
3	male	14	10+ years	Kelad ambea no.1	9.32921607	42.11097233	no	negative	0	Aboker	Harari	Harari	Systematic	Ethiopia
3	female	14	10+ years	Kelad ambea no.1	9.32921607	42.11097233	no	negative	0	Aboker	Harari	Harari	Systematic	Ethiopia
3	male	14	10+ years	Kelad ambea no.1	9.32921607	42.11097233	no	negative	0	Aboker	Harari	Harari	Systematic	Ethiopia
3	female	13	10+ years	Kelad ambea no.1	9.32921607	42.11097233	no	negative	0	Aboker	Harari	Harari	Systematic	Ethiopia
3	female	11	10+ years	Kelad ambea no.1	9.32921607	42.11097233	no	negative	0	Aboker	Harari	Harari	Systematic	Ethiopia
3	male	14	10+ years	Kelad ambea no.1	9.32921607	42.11097233	no	negative	0	Aboker	Harari	Harari	Systematic	Ethiopia
3	female	14	10+ years	Kelad ambea no.1	9.32921607	42.11097233	no	negative	0	Aboker	Harari	Harari	Systematic	Ethiopia
3	female	13	10+ years	Kelad ambea no.1	9.32921607	42.11097233	no	negative	0	Aboker	Harari	Harari	Systematic	Ethiopia
3	female	12	10+ years	Kelad ambea no.1	9.32921607	42.11097233	no	negative	0	Aboker	Harari	Harari	Systematic	Ethiopia
3	male	12	10+ years	Kelad ambea no.1	9.32921607	42.11097233	no	negative	0	Aboker	Harari	Harari	Systematic	Ethiopia
3	male	13	10+ years	Kelad ambea no.1	9.32921607	42.11097233	no	negative	0	Aboker	Harari	Harari	Systematic	Ethiopia
3	female	14	10+ years	Kelad ambea no.1	9.32921607	42.11097233	no	negative	0	Aboker	Harari	Harari	Systematic	Ethiopia
3	male	13	10+ years	Kelad ambea no.1	9.32921607	42.11097233	no	negative	0	Aboker	Harari	Harari	Systematic	Ethiopia
3	male	12	10+ years	Kelad ambea no.1	9.32921607	42.11097233	no	negative	0	Aboker	Harari	Harari	Systematic	Ethiopia
3	female	14	10+ years	Kelad ambea no.1	9.32921607	42.11097233	no	negative	0	Aboker	Harari	Harari	Systematic	Ethiopia
3	female	13	10+ years	Kelad ambea no.1	9.32921607	42.11097233	no	negative	0	Aboker	Harari	Harari	Systematic	Ethiopia
3	male	11	10+ years	Kelad ambea no.1	9.32921607	42.11097233	no	negative	0	Aboker	Harari	Harari	Systematic	Ethiopia
3	male	13	10+ years	Kelad ambea no.1	9.32921607	42.11097233	no	negative	0	Aboker	Harari	Harari	Systematic	Ethiopia
3	female	14	10+ years	Kelad ambea no.1	9.32921607	42.11097233	no	negative	0	Aboker	Harari	Harari	Systematic	Ethiopia
3	female	14	10+ years	Kelad ambea no.1	9.32921607	42.11097233	no	negative	0	Aboker	Harari	Harari	Systematic	Ethiopia
3	female	12	10+ years	Kelad ambea no.1	9.32921607	42.11097233	no	negative	0	Aboker	Harari	Harari	Systematic	Ethiopia
3	male	14	10+ years	Kelad ambea no.1	9.32921607	42.11097233	no	negative	0	Aboker	Harari	Harari	Systematic	Ethiopia
3	female	13	10+ years	Kelad ambea no.1	9.32921607	42.11097233	no	negative	0	Aboker	Harari	Harari	Systematic	Ethiopia
3	female	13	10+ years	Kelad ambea no.1	9.32921607	42.11097233	no	negative	0	Aboker	Harari	Harari	Systematic	Ethiopia
3	female	13	10+ years	Kelad ambea no.1	9.32921607	42.11097233	no	negative	0	Aboker	Harari	Harari	Systematic	Ethiopia
4	male	12	10+ years	Kelad ambea no.2	9.31686193	42.1138524	no	negative	0	Aboker	Harari	Harari	Systematic	Ethiopia
4	female	11	10+ years	Kelad ambea no.2	9.31686193	42.1138524	no	negative	0	Aboker	Harari	Harari	Systematic	Ethiopia
4	female	10	10+ years	Kelad ambea no.2	9.31686193	42.1138524	no	negative	0	Aboker	Harari	Harari	Systematic	Ethiopia
4	female	10	10+ years	Kelad ambea no.2	9.31686193	42.1138524	no	negative	0	Aboker	Harari	Harari	Systematic	Ethiopia
4	male	12	10+ years	Kelad ambea no.2	9.31686193	42.1138524	no	negative	0	Aboker	Harari	Harari	Systematic	Ethiopia
4	male	11	10+ years	Kelad ambea no.2	9.31686193	42.1138524	no	negative	0	Aboker	Harari	Harari	Systematic	Ethiopia
4	female	9	10+ years	Kelad ambea no.2	9.31686193	42.1138524	no	negative	0	Aboker	Harari	Harari	Systematic	Ethiopia
4	female	10	10+ years	Kelad ambea no.2	9.31686193	42.1138524	no	negative	0	Aboker	Harari	Harari	Systematic	Ethiopia
4	female	12	10+ years	Kelad ambea no.2	9.31686193	42.1138524	no	negative	0	Aboker	Harari	Harari	Systematic	Ethiopia
4	male	9	10+ years	Kelad ambea no.2	9.31686193	42.1138524	no	negative	0	Aboker	Harari	Harari	Systematic	Ethiopia
4	male	10	10+ years	Kelad ambea no.2	9.31686193	42.1138524	no	negative	0	Aboker	Harari	Harari	Systematic	Ethiopia
4	male	10	10+ years	Kelad ambea no.2	9.31686193	42.1138524	no	negative	0	Aboker	Harari	Harari	Systematic	Ethiopia
4	male	14	10+ years	Kelad ambea no.2	9.31686193	42.1138524	no	negative	0	Aboker	Harari	Harari	Systematic	Ethiopia
4	male	13	10+ years	Kelad ambea no.2	9.31686193	42.1138524	no	negative	0	Aboker	Harari	Harari	Systematic	Ethiopia
4	female	10	10+ years	Kelad ambea no.2	9.31686193	42.1138524	no	negative	0	Aboker	Harari	Harari	Systematic	Ethiopia
4	female	11	10+ years	Kelad ambea no.2	9.31686193	42.1138524	no	negative	0	Aboker	Harari	Harari	Systematic	Ethiopia
4	female	11	10+ years	Kelad ambea no.2	9.31686193	42.1138524	no	negative	0	Aboker	Harari	Harari	Systematic	Ethiopia
4	female	10	10+ years	Kelad ambea no.2	9.31686193	42.1138524	no	negative	0	Aboker	Harari	Harari	Systematic	Ethiopia
4	male	10	10+ years	Kelad ambea no.2	9.31686193	42.1138524	no	negative	0	Aboker	Harari	Harari	Systematic	Ethiopia
4	female	9	10+ years	Kelad ambea no.2	9.31686193	42.1138524	no	negative	0	Aboker	Harari	Harari	Systematic	Ethiopia
4	male	9	10+ years	Kelad ambea no.2	9.31686193	42.1138524	no	negative	0	Aboker	Harari	Harari	Systematic	Ethiopia
4	male	11	10+ years	Kelad ambea no.2	9.31686193	42.1138524	no	negative	0	Aboker	Harari	Harari	Systematic	Ethiopia
4	male	10	10+ years	Kelad ambea no.2	9.31686193	42.1138524	no	negative	0	Aboker	Harari	Harari	Systematic	Ethiopia
4	male	13	10+ years	Kelad ambea no.2	9.31686193	42.1138524	no	negative	0	Aboker	Harari	Harari	Systematic	Ethiopia
5	male	12	10+ years	Model no.1	9.31425049	42.11456149	do not know	negative	0	Aboker	Harari	Harari	Systematic	Ethiopia
5	female	10	10+ years	Model no.1	9.31425049	42.11456149	do not know	negative	0	Aboker	Harari	Harari	Systematic	Ethiopia
5	female	10	10+ years	Model no.1	9.31425049	42.11456149	do not know	negative	0	Aboker	Harari	Harari	Systematic	Ethiopia
5	male	13	10+ years	Model no.1	9.31425049	42.11456149	do not know	negative	0	Aboker	Harari	Harari	Systematic	Ethiopia
5	male	12	10+ years	Model no.1	9.31425049	42.11456149	do not know	negative	0	Aboker	Harari	Harari	Systematic	Ethiopia
5	female	12	10+ years	Model no.1	9.31425049	42.11456149	do not know	negative	0	Aboker	Harari	Harari	Systematic	Ethiopia
5	female	13	10+ years	Model no.1	9.31425049	42.11456149	do not know	negative	0	Aboker	Harari	Harari	Systematic	Ethiopia
5	male	12	10+ years	Model no.1	9.31425049	42.11456149	do not know	negative	0	Aboker	Harari	Harari	Systematic	Ethiopia
5	male	10	10+ years	Model no.1	9.31425049	42.11456149	do not know	negative	0	Aboker	Harari	Harari	Systematic	Ethiopia
5	female	12	10+ years	Model no.1	9.31425049	42.11456149	do not know	negative	0	Aboker	Harari	Harari	Systematic	Ethiopia
5	female	10	10+ years	Model no.1	9.31425049	42.11456149	do not know	negative	0	Aboker	Harari	Harari	Systematic	Ethiopia
5	female	10	10+ years	Model no.1	9.31425049	42.11456149	do not know	negative	0	Aboker	Harari	Harari	Systematic	Ethiopia
5	male	10	10+ years	Model no.1	9.31425049	42.11456149	do not know	negative	0	Aboker	Harari	Harari	Systematic	Ethiopia
5	female	14	10+ years	Model no.1	9.31425049	42.11456149	do not know	negative	0	Aboker	Harari	Harari	Systematic	Ethiopia
5	female	14	10+ years	Model no.1	9.31425049	42.11456149	do not know	negative	0	Aboker	Harari	Harari	Systematic	Ethiopia
5	male	13	10+ years	Model no.1	9.31425049	42.11456149	do not know	negative	0	Aboker	Harari	Harari	Systematic	Ethiopia
5	female	12	10+ years	Model no.1	9.31425049	42.11456149	do not know	negative	0	Aboker	Harari	Harari	Systematic	Ethiopia
5	male	10	10+ years	Model no.1	9.31425049	42.11456149	do not know	negative	0	Aboker	Harari	Harari	Systematic	Ethiopia
5	male	12	10+ years	Model no.1	9.31425049	42.11456149	do not know	negative	0	Aboker	Harari	Harari	Systematic	Ethiopia
5	male	10	10+ years	Model no.1	9.31425049	42.11456149	do not know	negative	0	Aboker	Harari	Harari	Systematic	Ethiopia
5	male	13	10+ years	Model no.1	9.31425049	42.11456149	do not know	negative	0	Aboker	Harari	Harari	Systematic	Ethiopia
5	male	14	10+ years	Model no.1	9.31425049	42.11456149	do not know	negative	0	Aboker	Harari	Harari	Systematic	Ethiopia
5	male	11	10+ years	Model no.1	9.31425049	42.11456149	do not know	negative	0	Aboker	Harari	Harari	Systematic	Ethiopia
5	male	13	10+ years	Model no.1	9.31425049	42.11456149	do not know	negative	0	Aboker	Harari	Harari	Systematic	Ethiopia
5	male	14	10+ years	Model no.1	9.31425049	42.11456149	do not know	negative	0	Aboker	Harari	Harari	Systematic	Ethiopia
5	male	12	10+ years	Model no.1	9.31425049	42.11456149	do not know	negative	0	Aboker	Harari	Harari	Systematic	Ethiopia
5	male	12	10+ years	Model no.1	9.31425049	42.11456149	do not know	negative	0	Aboker	Harari	Harari	Systematic	Ethiopia
5	male	10	10+ years	Model no.1	9.31425049	42.11456149	do not know	negative	0	Aboker	Harari	Harari	Systematic	Ethiopia
5	male	9	10+ years	Model no.1	9.31425049	42.11456149	do not know	negative	0	Aboker	Harari	Harari	Systematic	Ethiopia
5	female	12	10+ years	Model no.1	9.31425049	42.11456149	do not know	negative	0	Aboker	Harari	Harari	Systematic	Ethiopia
5	male	13	10+ years	Model no.1	9.31425049	42.11456149	do not know	negative	0	Aboker	Harari	Harari	Systematic	Ethiopia
5	male	12	10+ years	Model no.1	9.31425049	42.11456149	do not know	negative	0	Aboker	Harari	Harari	Systematic	Ethiopia
5	male	14	10+ years	Model no.1	9.31425049	42.11456149	do not know	negative	0	Aboker	Harari	Harari	Systematic	Ethiopia
5	female	10	10+ years	Model no.1	9.31425049	42.11456149	do not know	negative	0	Aboker	Harari	Harari	Systematic	Ethiopia
5	female	13	10+ years	Model no.1	9.31425049	42.11456149	do not know	negative	0	Aboker	Harari	Harari	Systematic	Ethiopia
5	male	10	10+ years	Model no.1	9.31425049	42.11456149	do not know	negative	0	Aboker	Harari	Harari	Systematic	Ethiopia
5	male	10	10+ years	Model no.1	9.31425049	42.11456149	do not know	negative	0	Aboker	Harari	Harari	Systematic	Ethiopia
5	male	12	10+ years	Model no.1	9.31425049	42.11456149	do not know	negative	0	Aboker	Harari	Harari	Systematic	Ethiopia
5	male	13	10+ years	Model no.1	9.31425049	42.11456149	do not know	negative	0	Aboker	Harari	Harari	Systematic	Ethiopia
5	male	11	10+ years	Model no.1	9.31425049	42.11456149	do not know	negative	0	Aboker	Harari	Harari	Systematic	Ethiopia
5	male	12	10+ years	Model no.1	9.31425049	42.11456149	do not know	negative	0	Aboker	Harari	Harari	Systematic	Ethiopia
5	female	13	10+ years	Model no.1	9.31425049	42.11456149	do not know	negative	0	Aboker	Harari	Harari	Systematic	Ethiopia
5	female	13	10+ years	Model no.1	9.31425049	42.11456149	do not know	negative	0	Aboker	Harari	Harari	Systematic	Ethiopia
5	male	10	10+ years	Model no.1	9.31425049	42.11456149	do not know	negative	0	Aboker	Harari	Harari	Systematic	Ethiopia
5	male	9	10+ years	Model no.1	9.31425049	42.11456149	do not know	negative	0	Aboker	Harari	Harari	Systematic	Ethiopia
5	male	14	10+ years	Model no.1	9.31425049	42.11456149	do not know	negative	0	Aboker	Harari	Harari	Systematic	Ethiopia
5	male	12	10+ years	Model no.1	9.31425049	42.11456149	do not know	negative	0	Aboker	Harari	Harari	Systematic	Ethiopia
5	male	14	10+ years	Model no.1	9.31425049	42.11456149	do not know	negative	0	Aboker	Harari	Harari	Systematic	Ethiopia
5	male	12	10+ years	Model no.1	9.31425049	42.11456149	do not know	negative	0	Aboker	Harari	Harari	Systematic	Ethiopia
5	female	11	10+ years	Model no.1	9.31425049	42.11456149	do not know	negative	0	Aboker	Harari	Harari	Systematic	Ethiopia
5	male	9	10+ years	Model no.1	9.31425049	42.11456149	do not know	negative	0	Aboker	Harari	Harari	Systematic	Ethiopia
5	female	10	10+ years	Model no.1	9.31425049	42.11456149	do not know	negative	0	Aboker	Harari	Harari	Systematic	Ethiopia
5	male	11	10+ years	Model no.1	9.31425049	42.11456149	do not know	negative	0	Aboker	Harari	Harari	Systematic	Ethiopia
5	male	12	10+ years	Model no.1	9.31425049	42.11456149	do not know	negative	0	Aboker	Harari	Harari	Systematic	Ethiopia
5	male	11	10+ years	Model no.1	9.31425049	42.11456149	do not know	negative	0	Aboker	Harari	Harari	Systematic	Ethiopia
5	male	10	10+ years	Model no.1	9.31425049	42.11456149	do not know	negative	0	Aboker	Harari	Harari	Systematic	Ethiopia
5	male	12	10+ years	Model no.1	9.31425049	42.11456149	do not know	negative	0	Aboker	Harari	Harari	Systematic	Ethiopia
1	male	14	10+ years	Adulaalaa bokkuu saamraa	8.4503278	39.27497389	do not know	negative	0	Adama City	East Shewa	Oromia	Cluster	Ethiopia
1	male	13	10+ years	Adulaalaa bokkuu saamraa	8.4503278	39.27497389	do not know	negative	0	Adama City	East Shewa	Oromia	Cluster	Ethiopia
1	male	14	10+ years	Adulaalaa bokkuu saamraa	8.4503278	39.27497389	do not know	negative	0	Adama City	East Shewa	Oromia	Cluster	Ethiopia
1	female	13	10+ years	Adulaalaa bokkuu saamraa	8.4503278	39.27497389	do not know	negative	0	Adama City	East Shewa	Oromia	Cluster	Ethiopia
1	female	13	10+ years	Adulaalaa bokkuu saamraa	8.4503278	39.27497389	do not know	negative	0	Adama City	East Shewa	Oromia	Cluster	Ethiopia
1	female	12	10+ years	Adulaalaa bokkuu saamraa	8.4503278	39.27497389	do not know	negative	0	Adama City	East Shewa	Oromia	Cluster	Ethiopia
1	male	14	10+ years	Adulaalaa bokkuu saamraa	8.4503278	39.27497389	do not know	negative	0	Adama City	East Shewa	Oromia	Cluster	Ethiopia
1	male	13	10+ years	Adulaalaa bokkuu saamraa	8.4503278	39.27497389	do not know	negative	0	Adama City	East Shewa	Oromia	Cluster	Ethiopia
1	female	13	10+ years	Adulaalaa bokkuu saamraa	8.4503278	39.27497389	do not know	negative	0	Adama City	East Shewa	Oromia	Cluster	Ethiopia
1	male	14	10+ years	Adulaalaa bokkuu saamraa	8.4503278	39.27497389	do not know	negative	0	Adama City	East Shewa	Oromia	Cluster	Ethiopia
1	male	12	10+ years	Adulaalaa bokkuu saamraa	8.4503278	39.27497389	do not know	negative	0	Adama City	East Shewa	Oromia	Cluster	Ethiopia
1	male	13	10+ years	Adulaalaa bokkuu saamraa	8.4503278	39.27497389	do not know	negative	0	Adama City	East Shewa	Oromia	Cluster	Ethiopia
1	female	12	10+ years	Adulaalaa bokkuu saamraa	8.4503278	39.27497389	do not know	negative	0	Adama City	East Shewa	Oromia	Cluster	Ethiopia
1	male	12	10+ years	Adulaalaa bokkuu saamraa	8.4503278	39.27497389	do not know	negative	0	Adama City	East Shewa	Oromia	Cluster	Ethiopia
1	male	12	10+ years	Adulaalaa bokkuu saamraa	8.4503278	39.27497389	do not know	negative	0	Adama City	East Shewa	Oromia	Cluster	Ethiopia
1	male	13	10+ years	Adulaalaa bokkuu saamraa	8.4503278	39.27497389	do not know	negative	0	Adama City	East Shewa	Oromia	Cluster	Ethiopia
1	female	12	10+ years	Adulaalaa bokkuu saamraa	8.4503278	39.27497389	do not know	negative	0	Adama City	East Shewa	Oromia	Cluster	Ethiopia
1	male	13	10+ years	Adulaalaa bokkuu saamraa	8.4503278	39.27497389	do not know	negative	0	Adama City	East Shewa	Oromia	Cluster	Ethiopia
1	female	13	10+ years	Adulaalaa bokkuu saamraa	8.4503278	39.27497389	do not know	negative	0	Adama City	East Shewa	Oromia	Cluster	Ethiopia
1	female	12	10+ years	Adulaalaa bokkuu saamraa	8.4503278	39.27497389	do not know	negative	0	Adama City	East Shewa	Oromia	Cluster	Ethiopia
1	male	13	10+ years	Adulaalaa bokkuu saamraa	8.4503278	39.27497389	do not know	negative	0	Adama City	East Shewa	Oromia	Cluster	Ethiopia
1	female	13	10+ years	Adulaalaa bokkuu saamraa	8.4503278	39.27497389	do not know	negative	0	Adama City	East Shewa	Oromia	Cluster	Ethiopia
1	female	12	10+ years	Adulaalaa bokkuu saamraa	8.4503278	39.27497389	do not know	negative	0	Adama City	East Shewa	Oromia	Cluster	Ethiopia
2	female	12	10+ years	Adulaalaa qocee 2	8.47753023	39.31057786	do not know	negative	0	Adama City	East Shewa	Oromia	Cluster	Ethiopia
2	male	14	10+ years	Adulaalaa qocee 2	8.47753023	39.31057786	do not know	negative	0	Adama City	East Shewa	Oromia	Cluster	Ethiopia
2	female	14	10+ years	Adulaalaa qocee 2	8.47753023	39.31057786	do not know	negative	0	Adama City	East Shewa	Oromia	Cluster	Ethiopia
2	male	14	10+ years	Adulaalaa qocee 2	8.47753023	39.31057786	do not know	negative	0	Adama City	East Shewa	Oromia	Cluster	Ethiopia
2	male	12	10+ years	Adulaalaa qocee 2	8.47753023	39.31057786	do not know	negative	0	Adama City	East Shewa	Oromia	Cluster	Ethiopia
2	female	10	10+ years	Adulaalaa qocee 2	8.47753023	39.31057786	do not know	negative	0	Adama City	East Shewa	Oromia	Cluster	Ethiopia
2	female	14	10+ years	Adulaalaa qocee 2	8.47753023	39.31057786	do not know	negative	0	Adama City	East Shewa	Oromia	Cluster	Ethiopia
2	female	12	10+ years	Adulaalaa qocee 2	8.47753023	39.31057786	do not know	negative	0	Adama City	East Shewa	Oromia	Cluster	Ethiopia
2	female	14	10+ years	Adulaalaa qocee 2	8.47753023	39.31057786	do not know	negative	0	Adama City	East Shewa	Oromia	Cluster	Ethiopia
2	male	12	10+ years	Adulaalaa qocee 2	8.47753023	39.31057786	do not know	negative	0	Adama City	East Shewa	Oromia	Cluster	Ethiopia
2	male	13	10+ years	Adulaalaa qocee 2	8.47753023	39.31057786	do not know	negative	0	Adama City	East Shewa	Oromia	Cluster	Ethiopia
2	female	14	10+ years	Adulaalaa qocee 2	8.47753023	39.31057786	do not know	negative	0	Adama City	East Shewa	Oromia	Cluster	Ethiopia
2	male	11	10+ years	Adulaalaa qocee 2	8.47753023	39.31057786	do not know	negative	0	Adama City	East Shewa	Oromia	Cluster	Ethiopia
2	male	14	10+ years	Adulaalaa qocee 2	8.47753023	39.31057786	do not know	negative	0	Adama City	East Shewa	Oromia	Cluster	Ethiopia
2	male	12	10+ years	Adulaalaa qocee 2	8.47753023	39.31057786	do not know	negative	0	Adama City	East Shewa	Oromia	Cluster	Ethiopia
2	female	10	10+ years	Adulaalaa qocee 2	8.47753023	39.31057786	do not know	negative	0	Adama City	East Shewa	Oromia	Cluster	Ethiopia
2	male	14	10+ years	Adulaalaa qocee 2	8.47753023	39.31057786	do not know	negative	0	Adama City	East Shewa	Oromia	Cluster	Ethiopia
2	female	12	10+ years	Adulaalaa qocee 2	8.47753023	39.31057786	do not know	negative	0	Adama City	East Shewa	Oromia	Cluster	Ethiopia
2	female	10	10+ years	Adulaalaa qocee 2	8.47753023	39.31057786	do not know	negative	0	Adama City	East Shewa	Oromia	Cluster	Ethiopia
2	male	12	10+ years	Adulaalaa qocee 2	8.47753023	39.31057786	do not know	negative	0	Adama City	East Shewa	Oromia	Cluster	Ethiopia
2	male	10	10+ years	Adulaalaa qocee 2	8.47753023	39.31057786	do not know	negative	0	Adama City	East Shewa	Oromia	Cluster	Ethiopia
2	male	12	10+ years	Adulaalaa qocee 2	8.47753023	39.31057786	do not know	negative	0	Adama City	East Shewa	Oromia	Cluster	Ethiopia
2	female	11	10+ years	Adulaalaa qocee 2	8.47753023	39.31057786	do not know	negative	0	Adama City	East Shewa	Oromia	Cluster	Ethiopia
2	female	13	10+ years	Adulaalaa qocee 2	8.47753023	39.31057786	do not know	negative	0	Adama City	East Shewa	Oromia	Cluster	Ethiopia
2	female	12	10+ years	Adulaalaa qocee 2	8.47753023	39.31057786	do not know	negative	0	Adama City	East Shewa	Oromia	Cluster	Ethiopia
2	male	12	10+ years	Adulaalaa qocee 2	8.47753023	39.31057786	do not know	negative	0	Adama City	East Shewa	Oromia	Cluster	Ethiopia
2	male	11	10+ years	Adulaalaa qocee 2	8.47753023	39.31057786	do not know	negative	0	Adama City	East Shewa	Oromia	Cluster	Ethiopia
2	male	11	10+ years	Adulaalaa qocee 2	8.47753023	39.31057786	do not know	negative	0	Adama City	East Shewa	Oromia	Cluster	Ethiopia
2	male	13	10+ years	Adulaalaa qocee 2	8.47753023	39.31057786	do not know	negative	0	Adama City	East Shewa	Oromia	Cluster	Ethiopia
2	female	12	10+ years	Adulaalaa qocee 2	8.47753023	39.31057786	do not know	negative	0	Adama City	East Shewa	Oromia	Cluster	Ethiopia
2	female	10	10+ years	Adulaalaa qocee 2	8.47753023	39.31057786	do not know	negative	0	Adama City	East Shewa	Oromia	Cluster	Ethiopia
2	male	10	10+ years	Adulaalaa qocee 2	8.47753023	39.31057786	do not know	negative	0	Adama City	East Shewa	Oromia	Cluster	Ethiopia
2	female	14	10+ years	Adulaalaa qocee 2	8.47753023	39.31057786	do not know	negative	0	Adama City	East Shewa	Oromia	Cluster	Ethiopia
3	male	14	10+ years	Amaanue'el dalmadi	8.39734582	39.21672754	no	negative	0	Adama City	East Shewa	Oromia	Cluster	Ethiopia
3	male	14	10+ years	Amaanue'el dalmadi	8.39734582	39.21672754	no	negative	0	Adama City	East Shewa	Oromia	Cluster	Ethiopia
3	female	13	10+ years	Amaanue'el dalmadi	8.39734582	39.21672754	no	negative	0	Adama City	East Shewa	Oromia	Cluster	Ethiopia
3	female	14	10+ years	Amaanue'el dalmadi	8.39734582	39.21672754	no	negative	0	Adama City	East Shewa	Oromia	Cluster	Ethiopia
3	female	14	10+ years	Amaanue'el dalmadi	8.39734582	39.21672754	no	negative	0	Adama City	East Shewa	Oromia	Cluster	Ethiopia
3	male	14	10+ years	Amaanue'el dalmadi	8.39734582	39.21672754	no	negative	0	Adama City	East Shewa	Oromia	Cluster	Ethiopia
3	male	14	10+ years	Amaanue'el dalmadi	8.39734582	39.21672754	no	negative	0	Adama City	East Shewa	Oromia	Cluster	Ethiopia
3	female	14	10+ years	Amaanue'el dalmadi	8.39734582	39.21672754	no	negative	0	Adama City	East Shewa	Oromia	Cluster	Ethiopia
4	male	14	10+ years	Baatii boora	8.39939874	39.15864892	no	negative	0	Adama City	East Shewa	Oromia	Cluster	Ethiopia
4	female	13	10+ years	Baatii boora	8.39939874	39.15864892	no	negative	0	Adama City	East Shewa	Oromia	Cluster	Ethiopia
4	male	14	10+ years	Baatii boora	8.39939874	39.15864892	no	negative	0	Adama City	East Shewa	Oromia	Cluster	Ethiopia
4	male	12	10+ years	Baatii boora	8.39939874	39.15864892	no	negative	0	Adama City	East Shewa	Oromia	Cluster	Ethiopia
4	male	13	10+ years	Baatii boora	8.39939874	39.15864892	no	negative	0	Adama City	East Shewa	Oromia	Cluster	Ethiopia
4	female	14	10+ years	Baatii boora	8.39939874	39.15864892	no	negative	0	Adama City	East Shewa	Oromia	Cluster	Ethiopia
4	male	14	10+ years	Baatii boora	8.39939874	39.15864892	no	negative	0	Adama City	East Shewa	Oromia	Cluster	Ethiopia
4	female	13	10+ years	Baatii boora	8.39939874	39.15864892	no	negative	0	Adama City	East Shewa	Oromia	Cluster	Ethiopia
4	male	13	10+ years	Baatii boora	8.39939874	39.15864892	no	negative	0	Adama City	East Shewa	Oromia	Cluster	Ethiopia
4	male	14	10+ years	Baatii boora	8.39939874	39.15864892	no	negative	0	Adama City	East Shewa	Oromia	Cluster	Ethiopia
4	male	13	10+ years	Baatii boora	8.39939874	39.15864892	no	negative	0	Adama City	East Shewa	Oromia	Cluster	Ethiopia
4	male	14	10+ years	Baatii boora	8.39939874	39.15864892	no	negative	0	Adama City	East Shewa	Oromia	Cluster	Ethiopia
4	female	14	10+ years	Baatii boora	8.39939874	39.15864892	no	negative	0	Adama City	East Shewa	Oromia	Cluster	Ethiopia
4	female	14	10+ years	Baatii boora	8.39939874	39.15864892	no	negative	0	Adama City	East Shewa	Oromia	Cluster	Ethiopia
5	female	14	10+ years	Bitaaniyaa olmaa daa'immanii	8.39779711	39.21808344	do not know	negative	0	Adama City	East Shewa	Oromia	Cluster	Ethiopia
5	female	13	10+ years	Bitaaniyaa olmaa daa'immanii	8.39779711	39.21808344	do not know	negative	0	Adama City	East Shewa	Oromia	Cluster	Ethiopia
5	female	13	10+ years	Bitaaniyaa olmaa daa'immanii	8.39779711	39.21808344	do not know	negative	0	Adama City	East Shewa	Oromia	Cluster	Ethiopia
5	female	13	10+ years	Bitaaniyaa olmaa daa'immanii	8.39779711	39.21808344	do not know	negative	0	Adama City	East Shewa	Oromia	Cluster	Ethiopia
5	female	13	10+ years	Bitaaniyaa olmaa daa'immanii	8.39779711	39.21808344	do not know	negative	0	Adama City	East Shewa	Oromia	Cluster	Ethiopia
5	female	13	10+ years	Bitaaniyaa olmaa daa'immanii	8.39779711	39.21808344	do not know	negative	0	Adama City	East Shewa	Oromia	Cluster	Ethiopia
5	male	12	10+ years	Bitaaniyaa olmaa daa'immanii	8.39779711	39.21808344	do not know	negative	0	Adama City	East Shewa	Oromia	Cluster	Ethiopia
5	male	13	10+ years	Bitaaniyaa olmaa daa'immanii	8.39779711	39.21808344	do not know	negative	0	Adama City	East Shewa	Oromia	Cluster	Ethiopia
5	male	14	10+ years	Bitaaniyaa olmaa daa'immanii	8.39779711	39.21808344	do not know	negative	0	Adama City	East Shewa	Oromia	Cluster	Ethiopia
5	male	12	10+ years	Bitaaniyaa olmaa daa'immanii	8.39779711	39.21808344	do not know	negative	0	Adama City	East Shewa	Oromia	Cluster	Ethiopia
5	female	13	10+ years	Bitaaniyaa olmaa daa'immanii	8.39779711	39.21808344	do not know	negative	0	Adama City	East Shewa	Oromia	Cluster	Ethiopia
5	male	13	10+ years	Bitaaniyaa olmaa daa'immanii	8.39779711	39.21808344	do not know	negative	0	Adama City	East Shewa	Oromia	Cluster	Ethiopia
5	male	14	10+ years	Bitaaniyaa olmaa daa'immanii	8.39779711	39.21808344	do not know	negative	0	Adama City	East Shewa	Oromia	Cluster	Ethiopia
5	male	14	10+ years	Bitaaniyaa olmaa daa'immanii	8.39779711	39.21808344	do not know	negative	0	Adama City	East Shewa	Oromia	Cluster	Ethiopia
5	male	14	10+ years	Bitaaniyaa olmaa daa'immanii	8.39779711	39.21808344	do not know	negative	0	Adama City	East Shewa	Oromia	Cluster	Ethiopia
5	male	14	10+ years	Bitaaniyaa olmaa daa'immanii	8.39779711	39.21808344	do not know	negative	0	Adama City	East Shewa	Oromia	Cluster	Ethiopia
7	female	12	10+ years	Ceekaa kodhabee	8.36061756	39.23238771	no	negative	0	Adama City	East Shewa	Oromia	Cluster	Ethiopia
7	female	12	10+ years	Ceekaa kodhabee	8.36061756	39.23238771	no	negative	0	Adama City	East Shewa	Oromia	Cluster	Ethiopia
7	male	10	10+ years	Ceekaa kodhabee	8.36061756	39.23238771	no	negative	0	Adama City	East Shewa	Oromia	Cluster	Ethiopia
7	female	14	10+ years	Ceekaa kodhabee	8.36061756	39.23238771	no	negative	0	Adama City	East Shewa	Oromia	Cluster	Ethiopia
7	male	11	10+ years	Ceekaa kodhabee	8.36061756	39.23238771	no	negative	0	Adama City	East Shewa	Oromia	Cluster	Ethiopia
7	female	14	10+ years	Ceekaa kodhabee	8.36061756	39.23238771	no	negative	0	Adama City	East Shewa	Oromia	Cluster	Ethiopia
7	female	10	10+ years	Ceekaa kodhabee	8.36061756	39.23238771	no	negative	0	Adama City	East Shewa	Oromia	Cluster	Ethiopia
7	male	14	10+ years	Ceekaa kodhabee	8.36061756	39.23238771	no	negative	0	Adama City	East Shewa	Oromia	Cluster	Ethiopia
7	female	13	10+ years	Ceekaa kodhabee	8.36061756	39.23238771	no	negative	0	Adama City	East Shewa	Oromia	Cluster	Ethiopia
7	male	10	10+ years	Ceekaa kodhabee	8.36061756	39.23238771	no	negative	0	Adama City	East Shewa	Oromia	Cluster	Ethiopia
7	male	10	10+ years	Ceekaa kodhabee	8.36061756	39.23238771	no	negative	0	Adama City	East Shewa	Oromia	Cluster	Ethiopia
7	male	10	10+ years	Ceekaa kodhabee	8.36061756	39.23238771	no	negative	0	Adama City	East Shewa	Oromia	Cluster	Ethiopia
7	male	9	5-9 years	Ceekaa kodhabee	8.36061756	39.23238771	no	negative	0	Adama City	East Shewa	Oromia	Cluster	Ethiopia
7	female	13	10+ years	Ceekaa kodhabee	8.36061756	39.23238771	no	negative	0	Adama City	East Shewa	Oromia	Cluster	Ethiopia
7	female	12	10+ years	Ceekaa kodhabee	8.36061756	39.23238771	no	negative	0	Adama City	East Shewa	Oromia	Cluster	Ethiopia
7	female	12	10+ years	Ceekaa kodhabee	8.36061756	39.23238771	no	negative	0	Adama City	East Shewa	Oromia	Cluster	Ethiopia
7	male	14	10+ years	Ceekaa kodhabee	8.36061756	39.23238771	no	negative	0	Adama City	East Shewa	Oromia	Cluster	Ethiopia
7	male	14	10+ years	Ceekaa kodhabee	8.36061756	39.23238771	no	negative	0	Adama City	East Shewa	Oromia	Cluster	Ethiopia
7	male	14	10+ years	Ceekaa kodhabee	8.36061756	39.23238771	no	negative	0	Adama City	East Shewa	Oromia	Cluster	Ethiopia
8	female	11	10+ years	Ejeersaa marsa	8.29256581	39.24010549	no	negative	0	Adama City	East Shewa	Oromia	Cluster	Ethiopia
8	male	13	10+ years	Ejeersaa marsa	8.29256581	39.24010549	no	negative	0	Adama City	East Shewa	Oromia	Cluster	Ethiopia
8	male	13	10+ years	Ejeersaa marsa	8.29256581	39.24010549	no	negative	0	Adama City	East Shewa	Oromia	Cluster	Ethiopia
8	female	11	10+ years	Ejeersaa marsa	8.29256581	39.24010549	no	negative	0	Adama City	East Shewa	Oromia	Cluster	Ethiopia
8	female	12	10+ years	Ejeersaa marsa	8.29256581	39.24010549	no	negative	0	Adama City	East Shewa	Oromia	Cluster	Ethiopia
8	female	11	10+ years	Ejeersaa marsa	8.29256581	39.24010549	no	negative	0	Adama City	East Shewa	Oromia	Cluster	Ethiopia
8	male	13	10+ years	Ejeersaa marsa	8.29256581	39.24010549	no	negative	0	Adama City	East Shewa	Oromia	Cluster	Ethiopia
8	male	10	10+ years	Ejeersaa marsa	8.29256581	39.24010549	no	negative	0	Adama City	East Shewa	Oromia	Cluster	Ethiopia
8	male	11	10+ years	Ejeersaa marsa	8.29256581	39.24010549	no	negative	0	Adama City	East Shewa	Oromia	Cluster	Ethiopia
8	female	11	10+ years	Ejeersaa marsa	8.29256581	39.24010549	no	negative	0	Adama City	East Shewa	Oromia	Cluster	Ethiopia
8	female	11	10+ years	Ejeersaa marsa	8.29256581	39.24010549	no	negative	0	Adama City	East Shewa	Oromia	Cluster	Ethiopia
8	male	12	10+ years	Ejeersaa marsa	8.29256581	39.24010549	no	negative	0	Adama City	East Shewa	Oromia	Cluster	Ethiopia
8	male	14	10+ years	Ejeersaa marsa	8.29256581	39.24010549	no	negative	0	Adama City	East Shewa	Oromia	Cluster	Ethiopia
8	female	14	10+ years	Ejeersaa marsa	8.29256581	39.24010549	no	negative	0	Adama City	East Shewa	Oromia	Cluster	Ethiopia
8	female	10	10+ years	Ejeersaa marsa	8.29256581	39.24010549	no	negative	0	Adama City	East Shewa	Oromia	Cluster	Ethiopia
8	female	14	10+ years	Ejeersaa marsa	8.29256581	39.24010549	no	negative	0	Adama City	East Shewa	Oromia	Cluster	Ethiopia
8	female	11	10+ years	Ejeersaa marsa	8.29256581	39.24010549	no	negative	0	Adama City	East Shewa	Oromia	Cluster	Ethiopia
8	male	14	10+ years	Ejeersaa marsa	8.29256581	39.24010549	no	negative	0	Adama City	East Shewa	Oromia	Cluster	Ethiopia
8	male	10	10+ years	Ejeersaa marsa	8.29256581	39.24010549	no	negative	0	Adama City	East Shewa	Oromia	Cluster	Ethiopia
8	female	11	10+ years	Ejeersaa marsa	8.29256581	39.24010549	no	negative	0	Adama City	East Shewa	Oromia	Cluster	Ethiopia
8	male	9	10+ years	Ejeersaa marsa	8.29256581	39.24010549	no	negative	0	Adama City	East Shewa	Oromia	Cluster	Ethiopia
8	male	10	10+ years	Ejeersaa marsa	8.29256581	39.24010549	no	negative	0	Adama City	East Shewa	Oromia	Cluster	Ethiopia
8	male	11	10+ years	Ejeersaa marsa	8.29256581	39.24010549	no	negative	0	Adama City	East Shewa	Oromia	Cluster	Ethiopia
8	male	14	10+ years	Ejeersaa marsa	8.29256581	39.24010549	no	negative	0	Adama City	East Shewa	Oromia	Cluster	Ethiopia
8	male	14	10+ years	Ejeersaa marsa	8.29256581	39.24010549	no	negative	0	Adama City	East Shewa	Oromia	Cluster	Ethiopia
8	female	11	10+ years	Ejeersaa marsa	8.29256581	39.24010549	no	negative	0	Adama City	East Shewa	Oromia	Cluster	Ethiopia
8	female	11	10+ years	Ejeersaa marsa	8.29256581	39.24010549	no	negative	0	Adama City	East Shewa	Oromia	Cluster	Ethiopia
8	male	11	10+ years	Ejeersaa marsa	8.29256581	39.24010549	no	negative	0	Adama City	East Shewa	Oromia	Cluster	Ethiopia
9	male	14	10+ years	Galdiyaa sad.1ffaa	8.65754784	39.34400823	no	negative	0	Adama City	East Shewa	Oromia	Cluster	Ethiopia
9	female	14	10+ years	Galdiyaa sad.1ffaa	8.65754784	39.34400823	no	negative	0	Adama City	East Shewa	Oromia	Cluster	Ethiopia
9	female	13	10+ years	Galdiyaa sad.1ffaa	8.65754784	39.34400823	no	negative	0	Adama City	East Shewa	Oromia	Cluster	Ethiopia
9	female	14	10+ years	Galdiyaa sad.1ffaa	8.65754784	39.34400823	no	negative	0	Adama City	East Shewa	Oromia	Cluster	Ethiopia
9	male	13	10+ years	Galdiyaa sad.1ffaa	8.65754784	39.34400823	no	negative	0	Adama City	East Shewa	Oromia	Cluster	Ethiopia
9	male	12	10+ years	Galdiyaa sad.1ffaa	8.65754784	39.34400823	no	negative	0	Adama City	East Shewa	Oromia	Cluster	Ethiopia
9	female	13	10+ years	Galdiyaa sad.1ffaa	8.65754784	39.34400823	no	negative	0	Adama City	East Shewa	Oromia	Cluster	Ethiopia
9	male	14	10+ years	Galdiyaa sad.1ffaa	8.65754784	39.34400823	no	negative	0	Adama City	East Shewa	Oromia	Cluster	Ethiopia
9	female	14	10+ years	Galdiyaa sad.1ffaa	8.65754784	39.34400823	no	negative	0	Adama City	East Shewa	Oromia	Cluster	Ethiopia
9	male	14	10+ years	Galdiyaa sad.1ffaa	8.65754784	39.34400823	no	negative	0	Adama City	East Shewa	Oromia	Cluster	Ethiopia
9	female	13	10+ years	Galdiyaa sad.1ffaa	8.65754784	39.34400823	no	negative	0	Adama City	East Shewa	Oromia	Cluster	Ethiopia
9	female	14	10+ years	Galdiyaa sad.1ffaa	8.65754784	39.34400823	no	negative	0	Adama City	East Shewa	Oromia	Cluster	Ethiopia
9	male	14	10+ years	Galdiyaa sad.1ffaa	8.65754784	39.34400823	no	negative	0	Adama City	East Shewa	Oromia	Cluster	Ethiopia
9	male	13	10+ years	Galdiyaa sad.1ffaa	8.65754784	39.34400823	no	negative	0	Adama City	East Shewa	Oromia	Cluster	Ethiopia
10	female	14	10+ years	Hawaas malkaa sa'aa lak1-1	8.39980352	39.33582458	do not know	negative	0	Adama City	East Shewa	Oromia	Cluster	Ethiopia
10	male	14	10+ years	Hawaas malkaa sa'aa lak1-1	8.39980352	39.33582458	do not know	negative	0	Adama City	East Shewa	Oromia	Cluster	Ethiopia
10	female	12	10+ years	Hawaas malkaa sa'aa lak1-1	8.39980352	39.33582458	do not know	negative	0	Adama City	East Shewa	Oromia	Cluster	Ethiopia
10	male	13	10+ years	Hawaas malkaa sa'aa lak1-1	8.39980352	39.33582458	do not know	negative	0	Adama City	East Shewa	Oromia	Cluster	Ethiopia
10	male	13	10+ years	Hawaas malkaa sa'aa lak1-1	8.39980352	39.33582458	do not know	negative	0	Adama City	East Shewa	Oromia	Cluster	Ethiopia
10	female	12	10+ years	Hawaas malkaa sa'aa lak1-1	8.39980352	39.33582458	do not know	negative	0	Adama City	East Shewa	Oromia	Cluster	Ethiopia
10	male	13	10+ years	Hawaas malkaa sa'aa lak1-1	8.39980352	39.33582458	do not know	negative	0	Adama City	East Shewa	Oromia	Cluster	Ethiopia
10	male	13	10+ years	Hawaas malkaa sa'aa lak1-1	8.39980352	39.33582458	do not know	negative	0	Adama City	East Shewa	Oromia	Cluster	Ethiopia
10	male	13	10+ years	Hawaas malkaa sa'aa lak1-1	8.39980352	39.33582458	do not know	negative	0	Adama City	East Shewa	Oromia	Cluster	Ethiopia
10	female	12	10+ years	Hawaas malkaa sa'aa lak1-1	8.39980352	39.33582458	do not know	negative	0	Adama City	East Shewa	Oromia	Cluster	Ethiopia
10	male	12	10+ years	Hawaas malkaa sa'aa lak1-1	8.39980352	39.33582458	do not know	negative	0	Adama City	East Shewa	Oromia	Cluster	Ethiopia
10	male	13	10+ years	Hawaas malkaa sa'aa lak1-1	8.39980352	39.33582458	do not know	negative	0	Adama City	East Shewa	Oromia	Cluster	Ethiopia
10	female	13	10+ years	Hawaas malkaa sa'aa lak1-1	8.39980352	39.33582458	do not know	negative	0	Adama City	East Shewa	Oromia	Cluster	Ethiopia
10	male	14	10+ years	Hawaas malkaa sa'aa lak1-1	8.39980352	39.33582458	do not know	negative	0	Adama City	East Shewa	Oromia	Cluster	Ethiopia
10	male	13	10+ years	Hawaas malkaa sa'aa lak1-1	8.39980352	39.33582458	do not know	negative	0	Adama City	East Shewa	Oromia	Cluster	Ethiopia
10	male	12	10+ years	Hawaas malkaa sa'aa lak1-1	8.39980352	39.33582458	do not know	negative	0	Adama City	East Shewa	Oromia	Cluster	Ethiopia
10	male	12	10+ years	Hawaas malkaa sa'aa lak1-1	8.39980352	39.33582458	do not know	negative	0	Adama City	East Shewa	Oromia	Cluster	Ethiopia
10	male	14	10+ years	Hawaas malkaa sa'aa lak1-1	8.39980352	39.33582458	do not know	negative	0	Adama City	East Shewa	Oromia	Cluster	Ethiopia
10	female	12	10+ years	Hawaas malkaa sa'aa lak1-1	8.39980352	39.33582458	do not know	negative	0	Adama City	East Shewa	Oromia	Cluster	Ethiopia
10	male	13	10+ years	Hawaas malkaa sa'aa lak1-1	8.39980352	39.33582458	do not know	negative	0	Adama City	East Shewa	Oromia	Cluster	Ethiopia
10	female	14	10+ years	Hawaas malkaa sa'aa lak1-1	8.39980352	39.33582458	do not know	negative	0	Adama City	East Shewa	Oromia	Cluster	Ethiopia
10	female	12	10+ years	Hawaas malkaa sa'aa lak1-1	8.39980352	39.33582458	do not know	negative	0	Adama City	East Shewa	Oromia	Cluster	Ethiopia
10	female	14	10+ years	Hawaas malkaa sa'aa lak1-1	8.39980352	39.33582458	do not know	negative	0	Adama City	East Shewa	Oromia	Cluster	Ethiopia
10	male	12	10+ years	Hawaas malkaa sa'aa lak1-1	8.39980352	39.33582458	do not know	negative	0	Adama City	East Shewa	Oromia	Cluster	Ethiopia
10	female	14	10+ years	Hawaas malkaa sa'aa lak1-1	8.39980352	39.33582458	do not know	negative	0	Adama City	East Shewa	Oromia	Cluster	Ethiopia
10	female	12	10+ years	Hawaas malkaa sa'aa lak1-1	8.39980352	39.33582458	do not know	negative	0	Adama City	East Shewa	Oromia	Cluster	Ethiopia
10	male	13	10+ years	Hawaas malkaa sa'aa lak1-1	8.39980352	39.33582458	do not know	negative	0	Adama City	East Shewa	Oromia	Cluster	Ethiopia
10	female	13	10+ years	Hawaas malkaa sa'aa lak1-1	8.39980352	39.33582458	do not know	negative	0	Adama City	East Shewa	Oromia	Cluster	Ethiopia
10	male	13	10+ years	Hawaas malkaa sa'aa lak1-1	8.39980352	39.33582458	do not know	negative	0	Adama City	East Shewa	Oromia	Cluster	Ethiopia
10	female	11	10+ years	Hawaas malkaa sa'aa lak1-1	8.39980352	39.33582458	do not know	negative	0	Adama City	East Shewa	Oromia	Cluster	Ethiopia
10	male	13	10+ years	Hawaas malkaa sa'aa lak1-1	8.39980352	39.33582458	do not know	negative	0	Adama City	East Shewa	Oromia	Cluster	Ethiopia
10	male	12	10+ years	Hawaas malkaa sa'aa lak1-1	8.39980352	39.33582458	do not know	negative	0	Adama City	East Shewa	Oromia	Cluster	Ethiopia
10	male	12	10+ years	Hawaas malkaa sa'aa lak1-1	8.39980352	39.33582458	do not know	negative	0	Adama City	East Shewa	Oromia	Cluster	Ethiopia
11	female	13	10+ years	Hawaas malkaa sa'aa lak1-2	8.40736205	39.33686101	do not know	negative	0	Adama City	East Shewa	Oromia	Cluster	Ethiopia
11	female	12	10+ years	Hawaas malkaa sa'aa lak1-2	8.40736205	39.33686101	do not know	negative	0	Adama City	East Shewa	Oromia	Cluster	Ethiopia
11	male	12	10+ years	Hawaas malkaa sa'aa lak1-2	8.40736205	39.33686101	do not know	negative	0	Adama City	East Shewa	Oromia	Cluster	Ethiopia
11	female	13	10+ years	Hawaas malkaa sa'aa lak1-2	8.40736205	39.33686101	do not know	negative	0	Adama City	East Shewa	Oromia	Cluster	Ethiopia
11	female	12	10+ years	Hawaas malkaa sa'aa lak1-2	8.40736205	39.33686101	do not know	negative	0	Adama City	East Shewa	Oromia	Cluster	Ethiopia
11	female	12	10+ years	Hawaas malkaa sa'aa lak1-2	8.40736205	39.33686101	do not know	negative	0	Adama City	East Shewa	Oromia	Cluster	Ethiopia
11	male	10	10+ years	Hawaas malkaa sa'aa lak1-2	8.40736205	39.33686101	do not know	negative	0	Adama City	East Shewa	Oromia	Cluster	Ethiopia
11	female	10	10+ years	Hawaas malkaa sa'aa lak1-2	8.40736205	39.33686101	do not know	negative	0	Adama City	East Shewa	Oromia	Cluster	Ethiopia
11	female	10	10+ years	Hawaas malkaa sa'aa lak1-2	8.40736205	39.33686101	do not know	negative	0	Adama City	East Shewa	Oromia	Cluster	Ethiopia
11	female	10	10+ years	Hawaas malkaa sa'aa lak1-2	8.40736205	39.33686101	do not know	negative	0	Adama City	East Shewa	Oromia	Cluster	Ethiopia
11	female	14	10+ years	Hawaas malkaa sa'aa lak1-2	8.40736205	39.33686101	do not know	negative	0	Adama City	East Shewa	Oromia	Cluster	Ethiopia
11	male	12	10+ years	Hawaas malkaa sa'aa lak1-2	8.40736205	39.33686101	do not know	negative	0	Adama City	East Shewa	Oromia	Cluster	Ethiopia
11	male	10	10+ years	Hawaas malkaa sa'aa lak1-2	8.40736205	39.33686101	do not know	negative	0	Adama City	East Shewa	Oromia	Cluster	Ethiopia
11	female	10	10+ years	Hawaas malkaa sa'aa lak1-2	8.40736205	39.33686101	do not know	negative	0	Adama City	East Shewa	Oromia	Cluster	Ethiopia
11	male	10	10+ years	Hawaas malkaa sa'aa lak1-2	8.40736205	39.33686101	do not know	negative	0	Adama City	East Shewa	Oromia	Cluster	Ethiopia
11	female	14	10+ years	Hawaas malkaa sa'aa lak1-2	8.40736205	39.33686101	do not know	negative	0	Adama City	East Shewa	Oromia	Cluster	Ethiopia
11	male	11	10+ years	Hawaas malkaa sa'aa lak1-2	8.40736205	39.33686101	do not know	negative	0	Adama City	East Shewa	Oromia	Cluster	Ethiopia
11	female	11	10+ years	Hawaas malkaa sa'aa lak1-2	8.40736205	39.33686101	do not know	negative	0	Adama City	East Shewa	Oromia	Cluster	Ethiopia
11	male	13	10+ years	Hawaas malkaa sa'aa lak1-2	8.40736205	39.33686101	do not know	negative	0	Adama City	East Shewa	Oromia	Cluster	Ethiopia
11	male	10	10+ years	Hawaas malkaa sa'aa lak1-2	8.40736205	39.33686101	do not know	negative	0	Adama City	East Shewa	Oromia	Cluster	Ethiopia
11	male	9	5-9 years	Hawaas malkaa sa'aa lak1-2	8.40736205	39.33686101	do not know	negative	0	Adama City	East Shewa	Oromia	Cluster	Ethiopia
11	female	14	10+ years	Hawaas malkaa sa'aa lak1-2	8.40736205	39.33686101	do not know	negative	0	Adama City	East Shewa	Oromia	Cluster	Ethiopia
11	male	14	10+ years	Hawaas malkaa sa'aa lak1-2	8.40736205	39.33686101	do not know	negative	0	Adama City	East Shewa	Oromia	Cluster	Ethiopia
11	female	14	10+ years	Hawaas malkaa sa'aa lak1-2	8.40736205	39.33686101	do not know	negative	0	Adama City	East Shewa	Oromia	Cluster	Ethiopia
11	male	12	10+ years	Hawaas malkaa sa'aa lak1-2	8.40736205	39.33686101	do not know	negative	0	Adama City	East Shewa	Oromia	Cluster	Ethiopia
12	male	12	10+ years	Hawaas malkaa sa'aa lak1-4	8.40736205	39.33686101	do not know	negative	0	Adama City	East Shewa	Oromia	Cluster	Ethiopia
12	female	14	10+ years	Hawaas malkaa sa'aa lak1-4	8.40736205	39.33686101	do not know	negative	0	Adama City	East Shewa	Oromia	Cluster	Ethiopia
12	female	14	10+ years	Hawaas malkaa sa'aa lak1-4	8.40736205	39.33686101	do not know	negative	0	Adama City	East Shewa	Oromia	Cluster	Ethiopia
12	female	13	10+ years	Hawaas malkaa sa'aa lak1-4	8.40736205	39.33686101	do not know	negative	0	Adama City	East Shewa	Oromia	Cluster	Ethiopia
12	male	14	10+ years	Hawaas malkaa sa'aa lak1-4	8.40736205	39.33686101	do not know	negative	0	Adama City	East Shewa	Oromia	Cluster	Ethiopia
12	male	10	10+ years	Hawaas malkaa sa'aa lak1-4	8.40736205	39.33686101	do not know	negative	0	Adama City	East Shewa	Oromia	Cluster	Ethiopia
12	female	14	10+ years	Hawaas malkaa sa'aa lak1-4	8.40736205	39.33686101	do not know	negative	0	Adama City	East Shewa	Oromia	Cluster	Ethiopia
12	female	12	10+ years	Hawaas malkaa sa'aa lak1-4	8.40736205	39.33686101	do not know	negative	0	Adama City	East Shewa	Oromia	Cluster	Ethiopia
12	female	11	10+ years	Hawaas malkaa sa'aa lak1-4	8.40736205	39.33686101	do not know	negative	0	Adama City	East Shewa	Oromia	Cluster	Ethiopia
12	male	11	10+ years	Hawaas malkaa sa'aa lak1-4	8.40736205	39.33686101	do not know	negative	0	Adama City	East Shewa	Oromia	Cluster	Ethiopia
12	female	10	10+ years	Hawaas malkaa sa'aa lak1-4	8.40736205	39.33686101	do not know	negative	0	Adama City	East Shewa	Oromia	Cluster	Ethiopia
12	female	10	10+ years	Hawaas malkaa sa'aa lak1-4	8.40736205	39.33686101	do not know	negative	0	Adama City	East Shewa	Oromia	Cluster	Ethiopia
12	female	12	10+ years	Hawaas malkaa sa'aa lak1-4	8.40736205	39.33686101	do not know	negative	0	Adama City	East Shewa	Oromia	Cluster	Ethiopia
12	male	11	10+ years	Hawaas malkaa sa'aa lak1-4	8.40736205	39.33686101	do not know	negative	0	Adama City	East Shewa	Oromia	Cluster	Ethiopia
12	male	14	10+ years	Hawaas malkaa sa'aa lak1-4	8.40736205	39.33686101	do not know	negative	0	Adama City	East Shewa	Oromia	Cluster	Ethiopia
12	female	10	10+ years	Hawaas malkaa sa'aa lak1-4	8.40736205	39.33686101	do not know	negative	0	Adama City	East Shewa	Oromia	Cluster	Ethiopia
12	female	10	10+ years	Hawaas malkaa sa'aa lak1-4	8.40736205	39.33686101	do not know	negative	0	Adama City	East Shewa	Oromia	Cluster	Ethiopia
12	female	11	10+ years	Hawaas malkaa sa'aa lak1-4	8.40736205	39.33686101	do not know	negative	0	Adama City	East Shewa	Oromia	Cluster	Ethiopia
12	female	11	10+ years	Hawaas malkaa sa'aa lak1-4	8.40736205	39.33686101	do not know	negative	0	Adama City	East Shewa	Oromia	Cluster	Ethiopia
12	male	10	10+ years	Hawaas malkaa sa'aa lak1-4	8.40736205	39.33686101	do not know	negative	0	Adama City	East Shewa	Oromia	Cluster	Ethiopia
12	female	14	10+ years	Hawaas malkaa sa'aa lak1-4	8.40736205	39.33686101	do not know	negative	0	Adama City	East Shewa	Oromia	Cluster	Ethiopia
12	female	13	10+ years	Hawaas malkaa sa'aa lak1-4	8.40736205	39.33686101	do not know	negative	0	Adama City	East Shewa	Oromia	Cluster	Ethiopia
12	male	14	10+ years	Hawaas malkaa sa'aa lak1-4	8.40736205	39.33686101	do not know	negative	0	Adama City	East Shewa	Oromia	Cluster	Ethiopia
12	female	12	10+ years	Hawaas malkaa sa'aa lak1-4	8.40736205	39.33686101	do not know	negative	0	Adama City	East Shewa	Oromia	Cluster	Ethiopia
12	female	12	10+ years	Hawaas malkaa sa'aa lak1-4	8.40736205	39.33686101	do not know	negative	0	Adama City	East Shewa	Oromia	Cluster	Ethiopia
12	female	11	10+ years	Hawaas malkaa sa'aa lak1-4	8.40736205	39.33686101	do not know	negative	0	Adama City	East Shewa	Oromia	Cluster	Ethiopia
13	male	14	10+ years	Horoo gorgiis	8.70528533	39.26995878	no	negative	0	Adama City	East Shewa	Oromia	Cluster	Ethiopia
13	male	13	10+ years	Horoo gorgiis	8.70528533	39.26995878	no	negative	0	Adama City	East Shewa	Oromia	Cluster	Ethiopia
13	male	13	10+ years	Horoo gorgiis	8.70528533	39.26995878	no	negative	0	Adama City	East Shewa	Oromia	Cluster	Ethiopia
13	male	14	10+ years	Horoo gorgiis	8.70528533	39.26995878	no	negative	0	Adama City	East Shewa	Oromia	Cluster	Ethiopia
13	male	14	10+ years	Horoo gorgiis	8.70528533	39.26995878	no	negative	0	Adama City	East Shewa	Oromia	Cluster	Ethiopia
13	male	14	10+ years	Horoo gorgiis	8.70528533	39.26995878	no	negative	0	Adama City	East Shewa	Oromia	Cluster	Ethiopia
13	female	14	10+ years	Horoo gorgiis	8.70528533	39.26995878	no	negative	0	Adama City	East Shewa	Oromia	Cluster	Ethiopia
13	male	14	10+ years	Horoo gorgiis	8.70528533	39.26995878	no	negative	0	Adama City	East Shewa	Oromia	Cluster	Ethiopia
14	female	11	10+ years	Kallachoo sad.1ffaa	8.57498609	39.33049507	no	negative	0	Adama City	East Shewa	Oromia	Cluster	Ethiopia
14	female	11	10+ years	Kallachoo sad.1ffaa	8.57498609	39.33049507	no	negative	0	Adama City	East Shewa	Oromia	Cluster	Ethiopia
14	male	13	10+ years	Kallachoo sad.1ffaa	8.57498609	39.33049507	no	negative	0	Adama City	East Shewa	Oromia	Cluster	Ethiopia
14	male	12	10+ years	Kallachoo sad.1ffaa	8.57498609	39.33049507	no	negative	0	Adama City	East Shewa	Oromia	Cluster	Ethiopia
14	male	11	10+ years	Kallachoo sad.1ffaa	8.57498609	39.33049507	no	negative	0	Adama City	East Shewa	Oromia	Cluster	Ethiopia
14	female	14	10+ years	Kallachoo sad.1ffaa	8.57498609	39.33049507	no	negative	0	Adama City	East Shewa	Oromia	Cluster	Ethiopia
14	male	12	10+ years	Kallachoo sad.1ffaa	8.57498609	39.33049507	no	negative	0	Adama City	East Shewa	Oromia	Cluster	Ethiopia
14	female	13	10+ years	Kallachoo sad.1ffaa	8.57498609	39.33049507	no	negative	0	Adama City	East Shewa	Oromia	Cluster	Ethiopia
14	male	13	10+ years	Kallachoo sad.1ffaa	8.57498609	39.33049507	no	negative	0	Adama City	East Shewa	Oromia	Cluster	Ethiopia
14	female	14	10+ years	Kallachoo sad.1ffaa	8.57498609	39.33049507	no	negative	0	Adama City	East Shewa	Oromia	Cluster	Ethiopia
14	female	14	10+ years	Kallachoo sad.1ffaa	8.57498609	39.33049507	no	negative	0	Adama City	East Shewa	Oromia	Cluster	Ethiopia
14	male	10	10+ years	Kallachoo sad.1ffaa	8.57498609	39.33049507	no	negative	0	Adama City	East Shewa	Oromia	Cluster	Ethiopia
14	male	13	10+ years	Kallachoo sad.1ffaa	8.57498609	39.33049507	no	negative	0	Adama City	East Shewa	Oromia	Cluster	Ethiopia
14	male	13	10+ years	Kallachoo sad.1ffaa	8.57498609	39.33049507	no	negative	0	Adama City	East Shewa	Oromia	Cluster	Ethiopia
14	female	13	10+ years	Kallachoo sad.1ffaa	8.57498609	39.33049507	no	negative	0	Adama City	East Shewa	Oromia	Cluster	Ethiopia
15	male	12	10+ years	Kasatee birhaan-2	8.44837342	39.21242618	do not know	negative	0	Adama City	East Shewa	Oromia	Cluster	Ethiopia
15	female	14	10+ years	Kasatee birhaan-2	8.44837342	39.21242618	do not know	negative	0	Adama City	East Shewa	Oromia	Cluster	Ethiopia
15	male	13	10+ years	Kasatee birhaan-2	8.44837342	39.21242618	do not know	negative	0	Adama City	East Shewa	Oromia	Cluster	Ethiopia
15	female	10	10+ years	Kasatee birhaan-2	8.44837342	39.21242618	do not know	negative	0	Adama City	East Shewa	Oromia	Cluster	Ethiopia
15	male	12	10+ years	Kasatee birhaan-2	8.44837342	39.21242618	do not know	negative	0	Adama City	East Shewa	Oromia	Cluster	Ethiopia
15	male	14	10+ years	Kasatee birhaan-2	8.44837342	39.21242618	do not know	negative	0	Adama City	East Shewa	Oromia	Cluster	Ethiopia
15	female	13	10+ years	Kasatee birhaan-2	8.44837342	39.21242618	do not know	negative	0	Adama City	East Shewa	Oromia	Cluster	Ethiopia
15	female	14	10+ years	Kasatee birhaan-2	8.44837342	39.21242618	do not know	negative	0	Adama City	East Shewa	Oromia	Cluster	Ethiopia
15	male	12	10+ years	Kasatee birhaan-2	8.44837342	39.21242618	do not know	negative	0	Adama City	East Shewa	Oromia	Cluster	Ethiopia
15	female	12	10+ years	Kasatee birhaan-2	8.44837342	39.21242618	do not know	negative	0	Adama City	East Shewa	Oromia	Cluster	Ethiopia
15	male	14	10+ years	Kasatee birhaan-2	8.44837342	39.21242618	do not know	negative	0	Adama City	East Shewa	Oromia	Cluster	Ethiopia
15	male	13	10+ years	Kasatee birhaan-2	8.44837342	39.21242618	do not know	negative	0	Adama City	East Shewa	Oromia	Cluster	Ethiopia
15	male	14	10+ years	Kasatee birhaan-2	8.44837342	39.21242618	do not know	negative	0	Adama City	East Shewa	Oromia	Cluster	Ethiopia
15	female	13	10+ years	Kasatee birhaan-2	8.44837342	39.21242618	do not know	negative	0	Adama City	East Shewa	Oromia	Cluster	Ethiopia
15	female	12	10+ years	Kasatee birhaan-2	8.44837342	39.21242618	do not know	negative	0	Adama City	East Shewa	Oromia	Cluster	Ethiopia
15	male	14	10+ years	Kasatee birhaan-2	8.44837342	39.21242618	do not know	negative	0	Adama City	East Shewa	Oromia	Cluster	Ethiopia
15	female	13	10+ years	Kasatee birhaan-2	8.44837342	39.21242618	do not know	negative	0	Adama City	East Shewa	Oromia	Cluster	Ethiopia
15	female	14	10+ years	Kasatee birhaan-2	8.44837342	39.21242618	do not know	negative	0	Adama City	East Shewa	Oromia	Cluster	Ethiopia
16	male	12	10+ years	Marmaarsa-2	8.60027446	39.35950724	no	negative	0	Adama City	East Shewa	Oromia	Cluster	Ethiopia
16	female	14	10+ years	Marmaarsa-2	8.60027446	39.35950724	no	negative	0	Adama City	East Shewa	Oromia	Cluster	Ethiopia
16	male	10	10+ years	Marmaarsa-2	8.60027446	39.35950724	no	negative	0	Adama City	East Shewa	Oromia	Cluster	Ethiopia
16	male	12	10+ years	Marmaarsa-2	8.60027446	39.35950724	no	negative	0	Adama City	East Shewa	Oromia	Cluster	Ethiopia
16	female	13	10+ years	Marmaarsa-2	8.60027446	39.35950724	no	negative	0	Adama City	East Shewa	Oromia	Cluster	Ethiopia
16	male	14	10+ years	Marmaarsa-2	8.60027446	39.35950724	no	negative	0	Adama City	East Shewa	Oromia	Cluster	Ethiopia
16	female	13	10+ years	Marmaarsa-2	8.60027446	39.35950724	no	negative	0	Adama City	East Shewa	Oromia	Cluster	Ethiopia
16	female	13	10+ years	Marmaarsa-2	8.60027446	39.35950724	no	negative	0	Adama City	East Shewa	Oromia	Cluster	Ethiopia
16	female	14	10+ years	Marmaarsa-2	8.60027446	39.35950724	no	negative	0	Adama City	East Shewa	Oromia	Cluster	Ethiopia
16	male	12	10+ years	Marmaarsa-2	8.60027446	39.35950724	no	negative	0	Adama City	East Shewa	Oromia	Cluster	Ethiopia
16	female	11	10+ years	Marmaarsa-2	8.60027446	39.35950724	no	negative	0	Adama City	East Shewa	Oromia	Cluster	Ethiopia
16	male	14	10+ years	Marmaarsa-2	8.60027446	39.35950724	no	negative	0	Adama City	East Shewa	Oromia	Cluster	Ethiopia
16	male	14	10+ years	Marmaarsa-2	8.60027446	39.35950724	no	negative	0	Adama City	East Shewa	Oromia	Cluster	Ethiopia
16	female	14	10+ years	Marmaarsa-2	8.60027446	39.35950724	no	negative	0	Adama City	East Shewa	Oromia	Cluster	Ethiopia
16	male	11	10+ years	Marmaarsa-2	8.60027446	39.35950724	no	negative	0	Adama City	East Shewa	Oromia	Cluster	Ethiopia
17	female	14	10+ years	Mukiyyee adaamaa	8.65099545	39.2652518	no	negative	0	Adama City	East Shewa	Oromia	Cluster	Ethiopia
17	female	14	10+ years	Mukiyyee adaamaa	8.65099545	39.2652518	no	negative	0	Adama City	East Shewa	Oromia	Cluster	Ethiopia
17	male	13	10+ years	Mukiyyee adaamaa	8.65099545	39.2652518	no	negative	0	Adama City	East Shewa	Oromia	Cluster	Ethiopia
17	female	14	10+ years	Mukiyyee adaamaa	8.65099545	39.2652518	no	negative	0	Adama City	East Shewa	Oromia	Cluster	Ethiopia
17	male	14	10+ years	Mukiyyee adaamaa	8.65099545	39.2652518	no	negative	0	Adama City	East Shewa	Oromia	Cluster	Ethiopia
17	female	13	10+ years	Mukiyyee adaamaa	8.65099545	39.2652518	no	negative	0	Adama City	East Shewa	Oromia	Cluster	Ethiopia
18	male	14	10+ years	Qacamaa qancaroo	8.59728129	39.24106971	no	negative	0	Adama City	East Shewa	Oromia	Cluster	Ethiopia
18	female	14	10+ years	Qacamaa qancaroo	8.59728129	39.24106971	no	negative	0	Adama City	East Shewa	Oromia	Cluster	Ethiopia
18	female	14	10+ years	Qacamaa qancaroo	8.59728129	39.24106971	no	negative	0	Adama City	East Shewa	Oromia	Cluster	Ethiopia
18	male	13	10+ years	Qacamaa qancaroo	8.59728129	39.24106971	no	negative	0	Adama City	East Shewa	Oromia	Cluster	Ethiopia
18	male	13	10+ years	Qacamaa qancaroo	8.59728129	39.24106971	no	negative	0	Adama City	East Shewa	Oromia	Cluster	Ethiopia
18	female	13	10+ years	Qacamaa qancaroo	8.59728129	39.24106971	no	negative	0	Adama City	East Shewa	Oromia	Cluster	Ethiopia
18	male	14	10+ years	Qacamaa qancaroo	8.59728129	39.24106971	no	negative	0	Adama City	East Shewa	Oromia	Cluster	Ethiopia
18	male	14	10+ years	Qacamaa qancaroo	8.59728129	39.24106971	no	negative	0	Adama City	East Shewa	Oromia	Cluster	Ethiopia
18	male	13	10+ years	Qacamaa qancaroo	8.59728129	39.24106971	no	negative	0	Adama City	East Shewa	Oromia	Cluster	Ethiopia
19	female	13	10+ years	Qalboo maariyaam	8.33893808	39.15820105	no	negative	0	Adama City	East Shewa	Oromia	Cluster	Ethiopia
19	female	12	10+ years	Qalboo maariyaam	8.33893808	39.15820105	no	negative	0	Adama City	East Shewa	Oromia	Cluster	Ethiopia
19	female	13	10+ years	Qalboo maariyaam	8.33893808	39.15820105	no	negative	0	Adama City	East Shewa	Oromia	Cluster	Ethiopia
19	female	14	10+ years	Qalboo maariyaam	8.33893808	39.15820105	no	negative	0	Adama City	East Shewa	Oromia	Cluster	Ethiopia
19	female	14	10+ years	Qalboo maariyaam	8.33893808	39.15820105	no	negative	0	Adama City	East Shewa	Oromia	Cluster	Ethiopia
19	male	14	10+ years	Qalboo maariyaam	8.33893808	39.15820105	no	negative	0	Adama City	East Shewa	Oromia	Cluster	Ethiopia
19	male	14	10+ years	Qalboo maariyaam	8.33893808	39.15820105	no	negative	0	Adama City	East Shewa	Oromia	Cluster	Ethiopia
19	male	13	10+ years	Qalboo maariyaam	8.33893808	39.15820105	no	negative	0	Adama City	East Shewa	Oromia	Cluster	Ethiopia
19	female	14	10+ years	Qalboo maariyaam	8.33893808	39.15820105	no	negative	0	Adama City	East Shewa	Oromia	Cluster	Ethiopia
19	male	13	10+ years	Qalboo maariyaam	8.33893808	39.15820105	no	negative	0	Adama City	East Shewa	Oromia	Cluster	Ethiopia
19	female	13	10+ years	Qalboo maariyaam	8.33893808	39.15820105	no	negative	0	Adama City	East Shewa	Oromia	Cluster	Ethiopia
19	male	14	10+ years	Qalboo maariyaam	8.33893808	39.15820105	no	negative	0	Adama City	East Shewa	Oromia	Cluster	Ethiopia
19	male	13	10+ years	Qalboo maariyaam	8.33893808	39.15820105	no	negative	0	Adama City	East Shewa	Oromia	Cluster	Ethiopia
19	female	14	10+ years	Qalboo maariyaam	8.33893808	39.15820105	no	negative	0	Adama City	East Shewa	Oromia	Cluster	Ethiopia
19	male	12	10+ years	Qalboo maariyaam	8.33893808	39.15820105	no	negative	0	Adama City	East Shewa	Oromia	Cluster	Ethiopia
20	male	14	10+ years	Qobboo luuxoo	8.50981544	39.19212046	no	negative	0	Adama City	East Shewa	Oromia	Cluster	Ethiopia
20	male	13	10+ years	Qobboo luuxoo	8.50981544	39.19212046	no	negative	0	Adama City	East Shewa	Oromia	Cluster	Ethiopia
20	female	13	10+ years	Qobboo luuxoo	8.50981544	39.19212046	no	negative	0	Adama City	East Shewa	Oromia	Cluster	Ethiopia
20	female	13	10+ years	Qobboo luuxoo	8.50981544	39.19212046	no	negative	0	Adama City	East Shewa	Oromia	Cluster	Ethiopia
20	male	14	10+ years	Qobboo luuxoo	8.50981544	39.19212046	no	negative	0	Adama City	East Shewa	Oromia	Cluster	Ethiopia
20	male	14	10+ years	Qobboo luuxoo	8.50981544	39.19212046	no	negative	0	Adama City	East Shewa	Oromia	Cluster	Ethiopia
20	male	14	10+ years	Qobboo luuxoo	8.50981544	39.19212046	no	negative	0	Adama City	East Shewa	Oromia	Cluster	Ethiopia
20	female	14	10+ years	Qobboo luuxoo	8.50981544	39.19212046	no	negative	0	Adama City	East Shewa	Oromia	Cluster	Ethiopia
20	male	12	10+ years	Qobboo luuxoo	8.50981544	39.19212046	no	negative	0	Adama City	East Shewa	Oromia	Cluster	Ethiopia
20	male	12	10+ years	Qobboo luuxoo	8.50981544	39.19212046	no	negative	0	Adama City	East Shewa	Oromia	Cluster	Ethiopia
20	female	14	10+ years	Qobboo luuxoo	8.50981544	39.19212046	no	negative	0	Adama City	East Shewa	Oromia	Cluster	Ethiopia
20	female	14	10+ years	Qobboo luuxoo	8.50981544	39.19212046	no	negative	0	Adama City	East Shewa	Oromia	Cluster	Ethiopia
20	male	14	10+ years	Qobboo luuxoo	8.50981544	39.19212046	no	negative	0	Adama City	East Shewa	Oromia	Cluster	Ethiopia
20	male	13	10+ years	Qobboo luuxoo	8.50981544	39.19212046	no	negative	0	Adama City	East Shewa	Oromia	Cluster	Ethiopia
20	female	12	10+ years	Qobboo luuxoo	8.50981544	39.19212046	no	negative	0	Adama City	East Shewa	Oromia	Cluster	Ethiopia
20	female	13	10+ years	Qobboo luuxoo	8.50981544	39.19212046	no	negative	0	Adama City	East Shewa	Oromia	Cluster	Ethiopia
22	female	13	10+ years	Shororoo	8.64885969	39.31324816	no	negative	0	Adama City	East Shewa	Oromia	Cluster	Ethiopia
23	male	12	10+ years	Tigil la'idgat	8.39890863	39.24492477	no	negative	0	Adama City	East Shewa	Oromia	Cluster	Ethiopia
23	female	13	10+ years	Tigil la'idgat	8.39890863	39.24492477	no	negative	0	Adama City	East Shewa	Oromia	Cluster	Ethiopia
23	male	14	10+ years	Tigil la'idgat	8.39890863	39.24492477	no	negative	0	Adama City	East Shewa	Oromia	Cluster	Ethiopia
23	male	13	10+ years	Tigil la'idgat	8.39890863	39.24492477	no	negative	0	Adama City	East Shewa	Oromia	Cluster	Ethiopia
23	female	14	10+ years	Tigil la'idgat	8.39890863	39.24492477	no	negative	0	Adama City	East Shewa	Oromia	Cluster	Ethiopia
23	male	13	10+ years	Tigil la'idgat	8.39890863	39.24492477	no	negative	0	Adama City	East Shewa	Oromia	Cluster	Ethiopia
23	male	13	10+ years	Tigil la'idgat	8.39890863	39.24492477	no	negative	0	Adama City	East Shewa	Oromia	Cluster	Ethiopia
23	male	14	10+ years	Tigil la'idgat	8.39890863	39.24492477	no	negative	0	Adama City	East Shewa	Oromia	Cluster	Ethiopia
23	male	13	10+ years	Tigil la'idgat	8.39890863	39.24492477	no	negative	0	Adama City	East Shewa	Oromia	Cluster	Ethiopia
23	male	14	10+ years	Tigil la'idgat	8.39890863	39.24492477	no	negative	0	Adama City	East Shewa	Oromia	Cluster	Ethiopia
23	female	14	10+ years	Tigil la'idgat	8.39890863	39.24492477	no	negative	0	Adama City	East Shewa	Oromia	Cluster	Ethiopia
23	male	14	10+ years	Tigil la'idgat	8.39890863	39.24492477	no	negative	0	Adama City	East Shewa	Oromia	Cluster	Ethiopia
23	male	13	10+ years	Tigil la'idgat	8.39890863	39.24492477	no	negative	0	Adama City	East Shewa	Oromia	Cluster	Ethiopia
23	female	14	10+ years	Tigil la'idgat	8.39890863	39.24492477	no	negative	0	Adama City	East Shewa	Oromia	Cluster	Ethiopia
24	male	10	10+ years	Wanjjii hawaasummaa	8.45569704	39.22840889	no	negative	0	Adama City	East Shewa	Oromia	Cluster	Ethiopia
24	male	14	10+ years	Wanjjii hawaasummaa	8.45569704	39.22840889	no	negative	0	Adama City	East Shewa	Oromia	Cluster	Ethiopia
24	male	12	10+ years	Wanjjii hawaasummaa	8.45569704	39.22840889	no	negative	0	Adama City	East Shewa	Oromia	Cluster	Ethiopia
24	male	13	10+ years	Wanjjii hawaasummaa	8.45569704	39.22840889	no	negative	0	Adama City	East Shewa	Oromia	Cluster	Ethiopia
24	male	13	10+ years	Wanjjii hawaasummaa	8.45569704	39.22840889	no	negative	0	Adama City	East Shewa	Oromia	Cluster	Ethiopia
24	female	13	10+ years	Wanjjii hawaasummaa	8.45569704	39.22840889	no	negative	0	Adama City	East Shewa	Oromia	Cluster	Ethiopia
24	female	12	10+ years	Wanjjii hawaasummaa	8.45569704	39.22840889	no	negative	0	Adama City	East Shewa	Oromia	Cluster	Ethiopia
24	female	13	10+ years	Wanjjii hawaasummaa	8.45569704	39.22840889	no	negative	0	Adama City	East Shewa	Oromia	Cluster	Ethiopia
24	female	13	10+ years	Wanjjii hawaasummaa	8.45569704	39.22840889	no	negative	0	Adama City	East Shewa	Oromia	Cluster	Ethiopia
24	female	13	10+ years	Wanjjii hawaasummaa	8.45569704	39.22840889	no	negative	0	Adama City	East Shewa	Oromia	Cluster	Ethiopia
24	male	13	10+ years	Wanjjii hawaasummaa	8.45569704	39.22840889	no	negative	0	Adama City	East Shewa	Oromia	Cluster	Ethiopia
24	female	14	10+ years	Wanjjii hawaasummaa	8.45569704	39.22840889	no	negative	0	Adama City	East Shewa	Oromia	Cluster	Ethiopia
24	male	12	10+ years	Wanjjii hawaasummaa	8.45569704	39.22840889	no	negative	0	Adama City	East Shewa	Oromia	Cluster	Ethiopia
24	male	13	10+ years	Wanjjii hawaasummaa	8.45569704	39.22840889	no	negative	0	Adama City	East Shewa	Oromia	Cluster	Ethiopia
24	female	14	10+ years	Wanjjii hawaasummaa	8.45569704	39.22840889	no	negative	0	Adama City	East Shewa	Oromia	Cluster	Ethiopia
24	female	11	10+ years	Wanjjii hawaasummaa	8.45569704	39.22840889	no	negative	0	Adama City	East Shewa	Oromia	Cluster	Ethiopia
24	male	14	10+ years	Wanjjii hawaasummaa	8.45569704	39.22840889	no	negative	0	Adama City	East Shewa	Oromia	Cluster	Ethiopia
24	male	12	10+ years	Wanjjii hawaasummaa	8.45569704	39.22840889	no	negative	0	Adama City	East Shewa	Oromia	Cluster	Ethiopia
24	female	13	10+ years	Wanjjii hawaasummaa	8.45569704	39.22840889	no	negative	0	Adama City	East Shewa	Oromia	Cluster	Ethiopia
24	female	11	10+ years	Wanjjii hawaasummaa	8.45569704	39.22840889	no	negative	0	Adama City	East Shewa	Oromia	Cluster	Ethiopia
24	female	12	10+ years	Wanjjii hawaasummaa	8.45569704	39.22840889	no	negative	0	Adama City	East Shewa	Oromia	Cluster	Ethiopia
25	male	13	10+ years	Wanjii kurrituu	8.46625588	39.22940017	do not know	negative	0	Adama City	East Shewa	Oromia	Cluster	Ethiopia
25	female	12	10+ years	Wanjii kurrituu	8.46625588	39.22940017	do not know	negative	0	Adama City	East Shewa	Oromia	Cluster	Ethiopia
25	male	13	10+ years	Wanjii kurrituu	8.46625588	39.22940017	do not know	negative	0	Adama City	East Shewa	Oromia	Cluster	Ethiopia
25	male	13	10+ years	Wanjii kurrituu	8.46625588	39.22940017	do not know	negative	0	Adama City	East Shewa	Oromia	Cluster	Ethiopia
25	female	13	10+ years	Wanjii kurrituu	8.46625588	39.22940017	do not know	negative	0	Adama City	East Shewa	Oromia	Cluster	Ethiopia
25	female	14	10+ years	Wanjii kurrituu	8.46625588	39.22940017	do not know	negative	0	Adama City	East Shewa	Oromia	Cluster	Ethiopia
25	female	13	10+ years	Wanjii kurrituu	8.46625588	39.22940017	do not know	negative	0	Adama City	East Shewa	Oromia	Cluster	Ethiopia
25	male	12	10+ years	Wanjii kurrituu	8.46625588	39.22940017	do not know	negative	0	Adama City	East Shewa	Oromia	Cluster	Ethiopia
25	male	14	10+ years	Wanjii kurrituu	8.46625588	39.22940017	do not know	negative	0	Adama City	East Shewa	Oromia	Cluster	Ethiopia
25	female	13	10+ years	Wanjii kurrituu	8.46625588	39.22940017	do not know	negative	0	Adama City	East Shewa	Oromia	Cluster	Ethiopia
25	male	14	10+ years	Wanjii kurrituu	8.46625588	39.22940017	do not know	negative	0	Adama City	East Shewa	Oromia	Cluster	Ethiopia
25	female	14	10+ years	Wanjii kurrituu	8.46625588	39.22940017	do not know	negative	0	Adama City	East Shewa	Oromia	Cluster	Ethiopia
25	female	14	10+ years	Wanjii kurrituu	8.46625588	39.22940017	do not know	negative	0	Adama City	East Shewa	Oromia	Cluster	Ethiopia
26	female	15	10+ years	Wanjii gafarsaa-1	8.4533563	39.21936779	no	negative	0	Adama City	East Shewa	Oromia	Cluster	Ethiopia
26	female	14	10+ years	Wanjii gafarsaa-1	8.4533563	39.21936779	no	negative	0	Adama City	East Shewa	Oromia	Cluster	Ethiopia
26	female	11	10+ years	Wanjii gafarsaa-1	8.4533563	39.21936779	no	negative	0	Adama City	East Shewa	Oromia	Cluster	Ethiopia
26	male	10	10+ years	Wanjii gafarsaa-1	8.4533563	39.21936779	no	negative	0	Adama City	East Shewa	Oromia	Cluster	Ethiopia
26	female	11	10+ years	Wanjii gafarsaa-1	8.4533563	39.21936779	no	negative	0	Adama City	East Shewa	Oromia	Cluster	Ethiopia
26	female	13	10+ years	Wanjii gafarsaa-1	8.4533563	39.21936779	no	negative	0	Adama City	East Shewa	Oromia	Cluster	Ethiopia
26	male	12	10+ years	Wanjii gafarsaa-1	8.4533563	39.21936779	no	negative	0	Adama City	East Shewa	Oromia	Cluster	Ethiopia
26	female	10	10+ years	Wanjii gafarsaa-1	8.4533563	39.21936779	no	negative	0	Adama City	East Shewa	Oromia	Cluster	Ethiopia
26	male	11	10+ years	Wanjii gafarsaa-1	8.4533563	39.21936779	no	negative	0	Adama City	East Shewa	Oromia	Cluster	Ethiopia
26	female	10	10+ years	Wanjii gafarsaa-1	8.4533563	39.21936779	no	negative	0	Adama City	East Shewa	Oromia	Cluster	Ethiopia
26	male	14	10+ years	Wanjii gafarsaa-1	8.4533563	39.21936779	no	negative	0	Adama City	East Shewa	Oromia	Cluster	Ethiopia
26	male	10	10+ years	Wanjii gafarsaa-1	8.4533563	39.21936779	no	negative	0	Adama City	East Shewa	Oromia	Cluster	Ethiopia
26	male	12	10+ years	Wanjii gafarsaa-1	8.4533563	39.21936779	no	negative	0	Adama City	East Shewa	Oromia	Cluster	Ethiopia
26	male	14	10+ years	Wanjii gafarsaa-1	8.4533563	39.21936779	no	negative	0	Adama City	East Shewa	Oromia	Cluster	Ethiopia
26	female	13	10+ years	Wanjii gafarsaa-1	8.4533563	39.21936779	no	negative	0	Adama City	East Shewa	Oromia	Cluster	Ethiopia
26	male	12	10+ years	Wanjii gafarsaa-1	8.4533563	39.21936779	no	negative	0	Adama City	East Shewa	Oromia	Cluster	Ethiopia
27	male	14	10+ years	Wanjjii gafarsaa-2	8.45337363	39.21937483	do not know	negative	0	Adama City	East Shewa	Oromia	Cluster	Ethiopia
27	male	12	10+ years	Wanjjii gafarsaa-2	8.45337363	39.21937483	do not know	negative	0	Adama City	East Shewa	Oromia	Cluster	Ethiopia
27	female	11	10+ years	Wanjjii gafarsaa-2	8.45337363	39.21937483	do not know	negative	0	Adama City	East Shewa	Oromia	Cluster	Ethiopia
27	female	14	10+ years	Wanjjii gafarsaa-2	8.45337363	39.21937483	do not know	negative	0	Adama City	East Shewa	Oromia	Cluster	Ethiopia
27	female	11	10+ years	Wanjjii gafarsaa-2	8.45337363	39.21937483	do not know	negative	0	Adama City	East Shewa	Oromia	Cluster	Ethiopia
27	male	13	10+ years	Wanjjii gafarsaa-2	8.45337363	39.21937483	do not know	negative	0	Adama City	East Shewa	Oromia	Cluster	Ethiopia
27	female	11	10+ years	Wanjjii gafarsaa-2	8.45337363	39.21937483	do not know	negative	0	Adama City	East Shewa	Oromia	Cluster	Ethiopia
27	male	14	10+ years	Wanjjii gafarsaa-2	8.45337363	39.21937483	do not know	negative	0	Adama City	East Shewa	Oromia	Cluster	Ethiopia
27	female	14	10+ years	Wanjjii gafarsaa-2	8.45337363	39.21937483	do not know	negative	0	Adama City	East Shewa	Oromia	Cluster	Ethiopia
27	female	12	10+ years	Wanjjii gafarsaa-2	8.45337363	39.21937483	do not know	negative	0	Adama City	East Shewa	Oromia	Cluster	Ethiopia
27	male	11	10+ years	Wanjjii gafarsaa-2	8.45337363	39.21937483	do not know	negative	0	Adama City	East Shewa	Oromia	Cluster	Ethiopia
27	male	13	10+ years	Wanjjii gafarsaa-2	8.45337363	39.21937483	do not know	negative	0	Adama City	East Shewa	Oromia	Cluster	Ethiopia
27	male	10	10+ years	Wanjjii gafarsaa-2	8.45337363	39.21937483	do not know	negative	0	Adama City	East Shewa	Oromia	Cluster	Ethiopia
27	female	10	10+ years	Wanjjii gafarsaa-2	8.45337363	39.21937483	do not know	negative	0	Adama City	East Shewa	Oromia	Cluster	Ethiopia
28	male	13	10+ years	Wanjjii lakk2-2	8.45071621	39.22861732	no	negative	0	Adama City	East Shewa	Oromia	Cluster	Ethiopia
28	female	14	10+ years	Wanjjii lakk2-2	8.45071621	39.22861732	no	negative	0	Adama City	East Shewa	Oromia	Cluster	Ethiopia
28	male	13	10+ years	Wanjjii lakk2-2	8.45071621	39.22861732	no	negative	0	Adama City	East Shewa	Oromia	Cluster	Ethiopia
28	male	14	10+ years	Wanjjii lakk2-2	8.45071621	39.22861732	no	negative	0	Adama City	East Shewa	Oromia	Cluster	Ethiopia
28	male	14	10+ years	Wanjjii lakk2-2	8.45071621	39.22861732	no	negative	0	Adama City	East Shewa	Oromia	Cluster	Ethiopia
28	male	14	10+ years	Wanjjii lakk2-2	8.45071621	39.22861732	no	negative	0	Adama City	East Shewa	Oromia	Cluster	Ethiopia
28	male	13	10+ years	Wanjjii lakk2-2	8.45071621	39.22861732	no	negative	0	Adama City	East Shewa	Oromia	Cluster	Ethiopia
28	female	13	10+ years	Wanjjii lakk2-2	8.45071621	39.22861732	no	negative	0	Adama City	East Shewa	Oromia	Cluster	Ethiopia
28	male	13	10+ years	Wanjjii lakk2-2	8.45071621	39.22861732	no	negative	0	Adama City	East Shewa	Oromia	Cluster	Ethiopia
28	male	14	10+ years	Wanjjii lakk2-2	8.45071621	39.22861732	no	negative	0	Adama City	East Shewa	Oromia	Cluster	Ethiopia
28	female	11	10+ years	Wanjjii lakk2-2	8.45071621	39.22861732	no	negative	0	Adama City	East Shewa	Oromia	Cluster	Ethiopia
28	female	13	10+ years	Wanjjii lakk2-2	8.45071621	39.22861732	no	negative	0	Adama City	East Shewa	Oromia	Cluster	Ethiopia
28	female	14	10+ years	Wanjjii lakk2-2	8.45071621	39.22861732	no	negative	0	Adama City	East Shewa	Oromia	Cluster	Ethiopia
28	female	14	10+ years	Wanjjii lakk2-2	8.45071621	39.22861732	no	negative	0	Adama City	East Shewa	Oromia	Cluster	Ethiopia
28	male	12	10+ years	Wanjjii lakk2-2	8.45071621	39.22861732	no	negative	0	Adama City	East Shewa	Oromia	Cluster	Ethiopia
28	female	14	10+ years	Wanjjii lakk2-2	8.45071621	39.22861732	no	negative	0	Adama City	East Shewa	Oromia	Cluster	Ethiopia
28	male	12	10+ years	Wanjjii lakk2-2	8.45071621	39.22861732	no	negative	0	Adama City	East Shewa	Oromia	Cluster	Ethiopia
29	male	12	10+ years	Wanjjii shawaa alamxeenaa	8.39415192	39.22007806	no	negative	0	Adama City	East Shewa	Oromia	Cluster	Ethiopia
29	female	14	10+ years	Wanjjii shawaa alamxeenaa	8.39415192	39.22007806	no	negative	0	Adama City	East Shewa	Oromia	Cluster	Ethiopia
29	male	14	10+ years	Wanjjii shawaa alamxeenaa	8.39415192	39.22007806	no	negative	0	Adama City	East Shewa	Oromia	Cluster	Ethiopia
29	male	13	10+ years	Wanjjii shawaa alamxeenaa	8.39415192	39.22007806	no	negative	0	Adama City	East Shewa	Oromia	Cluster	Ethiopia
29	female	14	10+ years	Wanjjii shawaa alamxeenaa	8.39415192	39.22007806	no	negative	0	Adama City	East Shewa	Oromia	Cluster	Ethiopia
29	female	13	10+ years	Wanjjii shawaa alamxeenaa	8.39415192	39.22007806	no	negative	0	Adama City	East Shewa	Oromia	Cluster	Ethiopia
29	female	14	10+ years	Wanjjii shawaa alamxeenaa	8.39415192	39.22007806	no	negative	0	Adama City	East Shewa	Oromia	Cluster	Ethiopia
29	male	14	10+ years	Wanjjii shawaa alamxeenaa	8.39415192	39.22007806	no	negative	0	Adama City	East Shewa	Oromia	Cluster	Ethiopia
29	female	12	10+ years	Wanjjii shawaa alamxeenaa	8.39415192	39.22007806	no	negative	0	Adama City	East Shewa	Oromia	Cluster	Ethiopia
29	male	14	10+ years	Wanjjii shawaa alamxeenaa	8.39415192	39.22007806	no	negative	0	Adama City	East Shewa	Oromia	Cluster	Ethiopia
29	female	13	10+ years	Wanjjii shawaa alamxeenaa	8.39415192	39.22007806	no	negative	0	Adama City	East Shewa	Oromia	Cluster	Ethiopia
29	male	13	10+ years	Wanjjii shawaa alamxeenaa	8.39415192	39.22007806	no	negative	0	Adama City	East Shewa	Oromia	Cluster	Ethiopia
29	male	13	10+ years	Wanjjii shawaa alamxeenaa	8.39415192	39.22007806	no	negative	0	Adama City	East Shewa	Oromia	Cluster	Ethiopia
29	male	13	10+ years	Wanjjii shawaa alamxeenaa	8.39415192	39.22007806	no	negative	0	Adama City	East Shewa	Oromia	Cluster	Ethiopia
29	female	13	10+ years	Wanjjii shawaa alamxeenaa	8.39415192	39.22007806	no	negative	0	Adama City	East Shewa	Oromia	Cluster	Ethiopia
29	male	13	10+ years	Wanjjii shawaa alamxeenaa	8.39415192	39.22007806	no	negative	0	Adama City	East Shewa	Oromia	Cluster	Ethiopia
29	female	12	10+ years	Wanjjii shawaa alamxeenaa	8.39415192	39.22007806	no	negative	0	Adama City	East Shewa	Oromia	Cluster	Ethiopia
30	male	13	10+ years	Wanjjii shawaa sad.1-2	8.39997315	39.21614911	no	negative	0	Adama City	East Shewa	Oromia	Cluster	Ethiopia
30	female	14	10+ years	Wanjjii shawaa sad.1-2	8.39997315	39.21614911	no	negative	0	Adama City	East Shewa	Oromia	Cluster	Ethiopia
30	male	13	10+ years	Wanjjii shawaa sad.1-2	8.39997315	39.21614911	no	negative	0	Adama City	East Shewa	Oromia	Cluster	Ethiopia
30	female	14	10+ years	Wanjjii shawaa sad.1-2	8.39997315	39.21614911	no	negative	0	Adama City	East Shewa	Oromia	Cluster	Ethiopia
30	female	14	10+ years	Wanjjii shawaa sad.1-2	8.39997315	39.21614911	no	negative	0	Adama City	East Shewa	Oromia	Cluster	Ethiopia
30	female	14	10+ years	Wanjjii shawaa sad.1-2	8.39997315	39.21614911	no	negative	0	Adama City	East Shewa	Oromia	Cluster	Ethiopia
30	male	13	10+ years	Wanjjii shawaa sad.1-2	8.39997315	39.21614911	no	negative	0	Adama City	East Shewa	Oromia	Cluster	Ethiopia
30	male	14	10+ years	Wanjjii shawaa sad.1-2	8.39997315	39.21614911	no	negative	0	Adama City	East Shewa	Oromia	Cluster	Ethiopia
30	female	13	10+ years	Wanjjii shawaa sad.1-2	8.39997315	39.21614911	no	negative	0	Adama City	East Shewa	Oromia	Cluster	Ethiopia
30	female	14	10+ years	Wanjjii shawaa sad.1-2	8.39997315	39.21614911	no	negative	0	Adama City	East Shewa	Oromia	Cluster	Ethiopia
30	male	14	10+ years	Wanjjii shawaa sad.1-2	8.39997315	39.21614911	no	negative	0	Adama City	East Shewa	Oromia	Cluster	Ethiopia
30	female	14	10+ years	Wanjjii shawaa sad.1-2	8.39997315	39.21614911	no	negative	0	Adama City	East Shewa	Oromia	Cluster	Ethiopia
30	female	12	10+ years	Wanjjii shawaa sad.1-2	8.39997315	39.21614911	no	negative	0	Adama City	East Shewa	Oromia	Cluster	Ethiopia
149	female	14	10+ years	Ifa nagayaa	8.45056311	39.21889758	do not know	negative	0	Adama City	East Shewa	Oromia	Cluster	Ethiopia
229	male	12	10+ years	Siree roobii	8.47605167	39.15981131	no	negative	0	Adama City	East Shewa	Oromia	Cluster	Ethiopia
229	female	14	10+ years	Siree roobii	8.47605167	39.15981131	no	negative	0	Adama City	East Shewa	Oromia	Cluster	Ethiopia
229	male	12	10+ years	Siree roobii	8.47605167	39.15981131	no	negative	0	Adama City	East Shewa	Oromia	Cluster	Ethiopia
229	female	13	10+ years	Siree roobii	8.47605167	39.15981131	no	negative	0	Adama City	East Shewa	Oromia	Cluster	Ethiopia
229	male	14	10+ years	Siree roobii	8.47605167	39.15981131	no	negative	0	Adama City	East Shewa	Oromia	Cluster	Ethiopia
229	female	14	10+ years	Siree roobii	8.47605167	39.15981131	no	negative	0	Adama City	East Shewa	Oromia	Cluster	Ethiopia
229	male	12	10+ years	Siree roobii	8.47605167	39.15981131	no	negative	0	Adama City	East Shewa	Oromia	Cluster	Ethiopia
229	male	13	10+ years	Siree roobii	8.47605167	39.15981131	no	negative	0	Adama City	East Shewa	Oromia	Cluster	Ethiopia
229	male	13	10+ years	Siree roobii	8.47605167	39.15981131	no	negative	0	Adama City	East Shewa	Oromia	Cluster	Ethiopia
229	male	14	10+ years	Siree roobii	8.47605167	39.15981131	no	negative	0	Adama City	East Shewa	Oromia	Cluster	Ethiopia
229	female	13	10+ years	Siree roobii	8.47605167	39.15981131	no	negative	0	Adama City	East Shewa	Oromia	Cluster	Ethiopia
229	male	12	10+ years	Siree roobii	8.47605167	39.15981131	no	negative	0	Adama City	East Shewa	Oromia	Cluster	Ethiopia
229	female	13	10+ years	Siree roobii	8.47605167	39.15981131	no	negative	0	Adama City	East Shewa	Oromia	Cluster	Ethiopia
229	female	14	10+ years	Siree roobii	8.47605167	39.15981131	no	negative	0	Adama City	East Shewa	Oromia	Cluster	Ethiopia
229	male	13	10+ years	Siree roobii	8.47605167	39.15981131	no	negative	0	Adama City	East Shewa	Oromia	Cluster	Ethiopia
229	male	14	10+ years	Siree roobii	8.47605167	39.15981131	no	negative	0	Adama City	East Shewa	Oromia	Cluster	Ethiopia
1	male	12	10+ years	Addi serawat	14.24602667	38.818415	no	negative	0	Adwa (Rural)	Central Tigray	Tigray	Cluster	Ethiopia
1	female	12	10+ years	Addi serawat	14.24602667	38.818415	no	negative	0	Adwa (Rural)	Central Tigray	Tigray	Cluster	Ethiopia
1	female	12	10+ years	Addi serawat	14.24602667	38.818415	no	negative	0	Adwa (Rural)	Central Tigray	Tigray	Cluster	Ethiopia
1	female	11	10+ years	Addi serawat	14.24602667	38.818415	no	negative	0	Adwa (Rural)	Central Tigray	Tigray	Cluster	Ethiopia
1	male	10	10+ years	Addi serawat	14.24602667	38.818415	no	negative	0	Adwa (Rural)	Central Tigray	Tigray	Cluster	Ethiopia
1	female	10	10+ years	Addi serawat	14.24602667	38.818415	no	negative	0	Adwa (Rural)	Central Tigray	Tigray	Cluster	Ethiopia
1	female	12	10+ years	Addi serawat	14.24602667	38.818415	no	negative	0	Adwa (Rural)	Central Tigray	Tigray	Cluster	Ethiopia
1	male	13	10+ years	Addi serawat	14.24602667	38.818415	no	negative	0	Adwa (Rural)	Central Tigray	Tigray	Cluster	Ethiopia
1	female	12	10+ years	Addi serawat	14.24602667	38.818415	no	positive	0	Adwa (Rural)	Central Tigray	Tigray	Cluster	Ethiopia
1	male	12	10+ years	Addi serawat	14.24602667	38.818415	no	negative	0	Adwa (Rural)	Central Tigray	Tigray	Cluster	Ethiopia
1	male	11	10+ years	Addi serawat	14.24602667	38.818415	no	negative	0	Adwa (Rural)	Central Tigray	Tigray	Cluster	Ethiopia
1	female	11	10+ years	Addi serawat	14.24602667	38.818415	no	negative	0	Adwa (Rural)	Central Tigray	Tigray	Cluster	Ethiopia
1	male	10	10+ years	Addi serawat	14.24602667	38.818415	no	negative	0	Adwa (Rural)	Central Tigray	Tigray	Cluster	Ethiopia
1	female	11	10+ years	Addi serawat	14.24602667	38.818415	no	negative	0	Adwa (Rural)	Central Tigray	Tigray	Cluster	Ethiopia
1	female	11	10+ years	Addi serawat	14.24602667	38.818415	no	negative	0	Adwa (Rural)	Central Tigray	Tigray	Cluster	Ethiopia
1	male	10	10+ years	Addi serawat	14.24602667	38.818415	no	negative	0	Adwa (Rural)	Central Tigray	Tigray	Cluster	Ethiopia
2	female	14	10+ years	Almeda	14.12112167	38.84680333	no	negative	0	Adwa (Rural)	Central Tigray	Tigray	Cluster	Ethiopia
2	female	14	10+ years	Almeda	14.12112167	38.84680333	no	negative	0	Adwa (Rural)	Central Tigray	Tigray	Cluster	Ethiopia
2	female	12	10+ years	Almeda	14.12112167	38.84680333	no	negative	0	Adwa (Rural)	Central Tigray	Tigray	Cluster	Ethiopia
2	female	13	10+ years	Almeda	14.12112167	38.84680333	no	negative	0	Adwa (Rural)	Central Tigray	Tigray	Cluster	Ethiopia
2	male	13	10+ years	Almeda	14.12112167	38.84680333	no	negative	0	Adwa (Rural)	Central Tigray	Tigray	Cluster	Ethiopia
2	male	13	10+ years	Almeda	14.12112167	38.84680333	no	negative	0	Adwa (Rural)	Central Tigray	Tigray	Cluster	Ethiopia
2	male	14	10+ years	Almeda	14.12112167	38.84680333	no	negative	0	Adwa (Rural)	Central Tigray	Tigray	Cluster	Ethiopia
2	female	14	10+ years	Almeda	14.12112167	38.84680333	no	negative	0	Adwa (Rural)	Central Tigray	Tigray	Cluster	Ethiopia
2	female	14	10+ years	Almeda	14.12112167	38.84680333	no	negative	0	Adwa (Rural)	Central Tigray	Tigray	Cluster	Ethiopia
2	female	14	10+ years	Almeda	14.12112167	38.84680333	no	negative	0	Adwa (Rural)	Central Tigray	Tigray	Cluster	Ethiopia
2	male	12	10+ years	Almeda	14.12112167	38.84680333	no	negative	0	Adwa (Rural)	Central Tigray	Tigray	Cluster	Ethiopia
2	female	13	10+ years	Almeda	14.12112167	38.84680333	no	negative	0	Adwa (Rural)	Central Tigray	Tigray	Cluster	Ethiopia
2	male	13	10+ years	Almeda	14.12112167	38.84680333	no	negative	0	Adwa (Rural)	Central Tigray	Tigray	Cluster	Ethiopia
2	male	14	10+ years	Almeda	14.12112167	38.84680333	no	negative	0	Adwa (Rural)	Central Tigray	Tigray	Cluster	Ethiopia
2	female	14	10+ years	Almeda	14.12112167	38.84680333	no	negative	0	Adwa (Rural)	Central Tigray	Tigray	Cluster	Ethiopia
2	female	14	10+ years	Almeda	14.12112167	38.84680333	no	negative	0	Adwa (Rural)	Central Tigray	Tigray	Cluster	Ethiopia
3	male	14	10+ years	assay	14.19105	39.01495	no	negative	0	Adwa (Rural)	Central Tigray	Tigray	Cluster	Ethiopia
3	male	12	10+ years	assay	14.19105	39.01495	no	negative	0	Adwa (Rural)	Central Tigray	Tigray	Cluster	Ethiopia
3	female	14	10+ years	assay	14.19105	39.01495	no	negative	0	Adwa (Rural)	Central Tigray	Tigray	Cluster	Ethiopia
3	female	14	10+ years	assay	14.19105	39.01495	no	negative	0	Adwa (Rural)	Central Tigray	Tigray	Cluster	Ethiopia
3	female	14	10+ years	assay	14.19105	39.01495	no	negative	0	Adwa (Rural)	Central Tigray	Tigray	Cluster	Ethiopia
3	male	14	10+ years	assay	14.19105	39.01495	no	negative	0	Adwa (Rural)	Central Tigray	Tigray	Cluster	Ethiopia
3	male	13	10+ years	assay	14.19105	39.01495	no	negative	0	Adwa (Rural)	Central Tigray	Tigray	Cluster	Ethiopia
3	female	10	10+ years	assay	14.19105	39.01495	no	negative	0	Adwa (Rural)	Central Tigray	Tigray	Cluster	Ethiopia
3	female	12	10+ years	assay	14.19105	39.01495	no	negative	0	Adwa (Rural)	Central Tigray	Tigray	Cluster	Ethiopia
3	female	14	10+ years	assay	14.19105	39.01495	no	negative	0	Adwa (Rural)	Central Tigray	Tigray	Cluster	Ethiopia
3	male	12	10+ years	assay	14.19105	39.01495	no	negative	0	Adwa (Rural)	Central Tigray	Tigray	Cluster	Ethiopia
3	female	12	10+ years	assay	14.19105	39.01495	no	negative	0	Adwa (Rural)	Central Tigray	Tigray	Cluster	Ethiopia
3	female	14	10+ years	assay	14.19105	39.01495	no	negative	0	Adwa (Rural)	Central Tigray	Tigray	Cluster	Ethiopia
3	female	10	10+ years	assay	14.19105	39.01495	no	negative	0	Adwa (Rural)	Central Tigray	Tigray	Cluster	Ethiopia
3	male	14	10+ years	assay	14.19105	39.01495	no	negative	0	Adwa (Rural)	Central Tigray	Tigray	Cluster	Ethiopia
3	female	11	10+ years	assay	14.19105	39.01495	no	negative	0	Adwa (Rural)	Central Tigray	Tigray	Cluster	Ethiopia
4	male	11	10+ years	bet yohannes	14.15405	38.85515333	no	negative	0	Adwa (Rural)	Central Tigray	Tigray	Cluster	Ethiopia
4	male	11	10+ years	bet yohannes	14.15405	38.85515333	no	negative	0	Adwa (Rural)	Central Tigray	Tigray	Cluster	Ethiopia
4	female	10	10+ years	bet yohannes	14.15405	38.85515333	no	negative	0	Adwa (Rural)	Central Tigray	Tigray	Cluster	Ethiopia
4	female	12	10+ years	bet yohannes	14.15405	38.85515333	no	negative	0	Adwa (Rural)	Central Tigray	Tigray	Cluster	Ethiopia
4	female	11	10+ years	bet yohannes	14.15405	38.85515333	no	negative	0	Adwa (Rural)	Central Tigray	Tigray	Cluster	Ethiopia
4	male	10	10+ years	bet yohannes	14.15405	38.85515333	no	negative	0	Adwa (Rural)	Central Tigray	Tigray	Cluster	Ethiopia
4	male	11	10+ years	bet yohannes	14.15405	38.85515333	no	negative	0	Adwa (Rural)	Central Tigray	Tigray	Cluster	Ethiopia
4	female	12	10+ years	bet yohannes	14.15405	38.85515333	no	negative	0	Adwa (Rural)	Central Tigray	Tigray	Cluster	Ethiopia
4	male	11	10+ years	bet yohannes	14.15405	38.85515333	no	negative	0	Adwa (Rural)	Central Tigray	Tigray	Cluster	Ethiopia
4	female	10	10+ years	bet yohannes	14.15405	38.85515333	no	negative	0	Adwa (Rural)	Central Tigray	Tigray	Cluster	Ethiopia
4	male	10	10+ years	bet yohannes	14.15405	38.85515333	no	negative	0	Adwa (Rural)	Central Tigray	Tigray	Cluster	Ethiopia
4	female	11	10+ years	bet yohannes	14.15405	38.85515333	no	negative	0	Adwa (Rural)	Central Tigray	Tigray	Cluster	Ethiopia
4	male	10	10+ years	bet yohannes	14.15405	38.85515333	no	negative	0	Adwa (Rural)	Central Tigray	Tigray	Cluster	Ethiopia
4	male	10	10+ years	bet yohannes	14.15405	38.85515333	no	negative	0	Adwa (Rural)	Central Tigray	Tigray	Cluster	Ethiopia
4	male	11	10+ years	bet yohannes	14.15405	38.85515333	no	negative	0	Adwa (Rural)	Central Tigray	Tigray	Cluster	Ethiopia
5	male	11	10+ years	darokay	14.12237	38.82469167	no	negative	0	Adwa (Rural)	Central Tigray	Tigray	Cluster	Ethiopia
5	female	10	10+ years	darokay	14.12237	38.82469167	no	negative	0	Adwa (Rural)	Central Tigray	Tigray	Cluster	Ethiopia
5	male	9	5-9 years	darokay	14.12237	38.82469167	no	negative	0	Adwa (Rural)	Central Tigray	Tigray	Cluster	Ethiopia
5	male	10	10+ years	darokay	14.12237	38.82469167	no	negative	0	Adwa (Rural)	Central Tigray	Tigray	Cluster	Ethiopia
5	female	10	10+ years	darokay	14.12237	38.82469167	no	negative	0	Adwa (Rural)	Central Tigray	Tigray	Cluster	Ethiopia
5	female	10	10+ years	darokay	14.12237	38.82469167	no	negative	0	Adwa (Rural)	Central Tigray	Tigray	Cluster	Ethiopia
5	female	10	10+ years	darokay	14.12237	38.82469167	no	negative	0	Adwa (Rural)	Central Tigray	Tigray	Cluster	Ethiopia
5	female	10	10+ years	darokay	14.12237	38.82469167	no	negative	0	Adwa (Rural)	Central Tigray	Tigray	Cluster	Ethiopia
6	male	12	10+ years	endaba gerima 2	14.16388833	38.969795	no	negative	0	Adwa (Rural)	Central Tigray	Tigray	Cluster	Ethiopia
6	female	12	10+ years	endaba gerima 2	14.16388833	38.969795	no	negative	0	Adwa (Rural)	Central Tigray	Tigray	Cluster	Ethiopia
6	male	12	10+ years	endaba gerima 2	14.16388833	38.969795	no	negative	0	Adwa (Rural)	Central Tigray	Tigray	Cluster	Ethiopia
6	female	12	10+ years	endaba gerima 2	14.16388833	38.969795	no	negative	0	Adwa (Rural)	Central Tigray	Tigray	Cluster	Ethiopia
6	female	11	10+ years	endaba gerima 2	14.16388833	38.969795	no	negative	0	Adwa (Rural)	Central Tigray	Tigray	Cluster	Ethiopia
6	female	12	10+ years	endaba gerima 2	14.16388833	38.969795	no	negative	0	Adwa (Rural)	Central Tigray	Tigray	Cluster	Ethiopia
6	male	13	10+ years	endaba gerima 2	14.16388833	38.969795	no	negative	0	Adwa (Rural)	Central Tigray	Tigray	Cluster	Ethiopia
6	female	13	10+ years	endaba gerima 2	14.16388833	38.969795	no	negative	0	Adwa (Rural)	Central Tigray	Tigray	Cluster	Ethiopia
6	female	14	10+ years	endaba gerima 2	14.16388833	38.969795	no	negative	0	Adwa (Rural)	Central Tigray	Tigray	Cluster	Ethiopia
6	female	14	10+ years	endaba gerima 2	14.16388833	38.969795	no	negative	0	Adwa (Rural)	Central Tigray	Tigray	Cluster	Ethiopia
6	female	14	10+ years	endaba gerima 2	14.16388833	38.969795	no	negative	0	Adwa (Rural)	Central Tigray	Tigray	Cluster	Ethiopia
6	male	12	10+ years	endaba gerima 2	14.16388833	38.969795	no	negative	0	Adwa (Rural)	Central Tigray	Tigray	Cluster	Ethiopia
6	male	12	10+ years	endaba gerima 2	14.16388833	38.969795	no	negative	0	Adwa (Rural)	Central Tigray	Tigray	Cluster	Ethiopia
6	male	14	10+ years	endaba gerima 2	14.16388833	38.969795	no	negative	0	Adwa (Rural)	Central Tigray	Tigray	Cluster	Ethiopia
6	male	14	10+ years	endaba gerima 2	14.16388833	38.969795	no	negative	0	Adwa (Rural)	Central Tigray	Tigray	Cluster	Ethiopia
6	male	12	10+ years	endaba gerima 2	14.16388833	38.969795	no	negative	0	Adwa (Rural)	Central Tigray	Tigray	Cluster	Ethiopia
7	female	10	10+ years	fresiwat	14.22743833	38.79567333	no	negative	0	Adwa (Rural)	Central Tigray	Tigray	Cluster	Ethiopia
7	male	14	10+ years	fresiwat	14.22743833	38.79567333	no	negative	0	Adwa (Rural)	Central Tigray	Tigray	Cluster	Ethiopia
7	male	13	10+ years	fresiwat	14.22743833	38.79567333	no	negative	0	Adwa (Rural)	Central Tigray	Tigray	Cluster	Ethiopia
7	male	14	10+ years	fresiwat	14.22743833	38.79567333	no	negative	0	Adwa (Rural)	Central Tigray	Tigray	Cluster	Ethiopia
7	female	10	10+ years	fresiwat	14.22743833	38.79567333	no	negative	0	Adwa (Rural)	Central Tigray	Tigray	Cluster	Ethiopia
7	female	12	10+ years	fresiwat	14.22743833	38.79567333	no	negative	0	Adwa (Rural)	Central Tigray	Tigray	Cluster	Ethiopia
7	male	10	10+ years	fresiwat	14.22743833	38.79567333	no	negative	0	Adwa (Rural)	Central Tigray	Tigray	Cluster	Ethiopia
7	female	14	10+ years	fresiwat	14.22743833	38.79567333	no	negative	0	Adwa (Rural)	Central Tigray	Tigray	Cluster	Ethiopia
7	female	11	10+ years	fresiwat	14.22743833	38.79567333	no	negative	0	Adwa (Rural)	Central Tigray	Tigray	Cluster	Ethiopia
7	male	11	10+ years	fresiwat	14.22743833	38.79567333	no	negative	0	Adwa (Rural)	Central Tigray	Tigray	Cluster	Ethiopia
7	male	14	10+ years	fresiwat	14.22743833	38.79567333	no	negative	0	Adwa (Rural)	Central Tigray	Tigray	Cluster	Ethiopia
7	male	14	10+ years	fresiwat	14.22743833	38.79567333	no	negative	0	Adwa (Rural)	Central Tigray	Tigray	Cluster	Ethiopia
7	male	13	10+ years	fresiwat	14.22743833	38.79567333	no	negative	0	Adwa (Rural)	Central Tigray	Tigray	Cluster	Ethiopia
7	female	12	10+ years	fresiwat	14.22743833	38.79567333	no	negative	0	Adwa (Rural)	Central Tigray	Tigray	Cluster	Ethiopia
7	female	12	10+ years	fresiwat	14.22743833	38.79567333	no	negative	0	Adwa (Rural)	Central Tigray	Tigray	Cluster	Ethiopia
7	female	9	5-9 years	fresiwat	14.22743833	38.79567333	no	negative	0	Adwa (Rural)	Central Tigray	Tigray	Cluster	Ethiopia
8	female	14	10+ years	gediba 1	14.13994167	39.03043	no	negative	0	Adwa (Rural)	Central Tigray	Tigray	Cluster	Ethiopia
8	female	14	10+ years	gediba 1	14.13994167	39.03043	no	negative	0	Adwa (Rural)	Central Tigray	Tigray	Cluster	Ethiopia
8	male	14	10+ years	gediba 1	14.13994167	39.03043	no	negative	0	Adwa (Rural)	Central Tigray	Tigray	Cluster	Ethiopia
8	female	14	10+ years	gediba 1	14.13994167	39.03043	no	negative	0	Adwa (Rural)	Central Tigray	Tigray	Cluster	Ethiopia
8	male	14	10+ years	gediba 1	14.13994167	39.03043	no	negative	0	Adwa (Rural)	Central Tigray	Tigray	Cluster	Ethiopia
8	male	14	10+ years	gediba 1	14.13994167	39.03043	no	negative	0	Adwa (Rural)	Central Tigray	Tigray	Cluster	Ethiopia
8	male	14	10+ years	gediba 1	14.13994167	39.03043	no	negative	0	Adwa (Rural)	Central Tigray	Tigray	Cluster	Ethiopia
8	male	14	10+ years	gediba 1	14.13994167	39.03043	no	negative	0	Adwa (Rural)	Central Tigray	Tigray	Cluster	Ethiopia
8	female	14	10+ years	gediba 1	14.13994167	39.03043	no	negative	0	Adwa (Rural)	Central Tigray	Tigray	Cluster	Ethiopia
8	male	10	10+ years	gediba 1	14.13994167	39.03043	no	negative	0	Adwa (Rural)	Central Tigray	Tigray	Cluster	Ethiopia
8	female	13	10+ years	gediba 1	14.13994167	39.03043	no	negative	0	Adwa (Rural)	Central Tigray	Tigray	Cluster	Ethiopia
8	female	14	10+ years	gediba 1	14.13994167	39.03043	no	negative	0	Adwa (Rural)	Central Tigray	Tigray	Cluster	Ethiopia
8	male	14	10+ years	gediba 1	14.13994167	39.03043	no	negative	0	Adwa (Rural)	Central Tigray	Tigray	Cluster	Ethiopia
8	male	14	10+ years	gediba 1	14.13994167	39.03043	no	negative	0	Adwa (Rural)	Central Tigray	Tigray	Cluster	Ethiopia
8	male	14	10+ years	gediba 1	14.13994167	39.03043	no	negative	0	Adwa (Rural)	Central Tigray	Tigray	Cluster	Ethiopia
8	male	14	10+ years	gediba 1	14.13994167	39.03043	no	negative	0	Adwa (Rural)	Central Tigray	Tigray	Cluster	Ethiopia
9	female	10	10+ years	gediba 2	14.13994167	39.03043	no	negative	0	Adwa (Rural)	Central Tigray	Tigray	Cluster	Ethiopia
9	female	14	10+ years	gediba 2	14.13994167	39.03043	no	negative	0	Adwa (Rural)	Central Tigray	Tigray	Cluster	Ethiopia
9	male	10	10+ years	gediba 2	14.13994167	39.03043	no	negative	0	Adwa (Rural)	Central Tigray	Tigray	Cluster	Ethiopia
9	male	10	10+ years	gediba 2	14.13994167	39.03043	no	negative	0	Adwa (Rural)	Central Tigray	Tigray	Cluster	Ethiopia
9	female	14	10+ years	gediba 2	14.13994167	39.03043	no	negative	0	Adwa (Rural)	Central Tigray	Tigray	Cluster	Ethiopia
9	male	14	10+ years	gediba 2	14.13994167	39.03043	no	negative	0	Adwa (Rural)	Central Tigray	Tigray	Cluster	Ethiopia
9	female	14	10+ years	gediba 2	14.13994167	39.03043	no	negative	0	Adwa (Rural)	Central Tigray	Tigray	Cluster	Ethiopia
9	female	14	10+ years	gediba 2	14.13994167	39.03043	no	negative	0	Adwa (Rural)	Central Tigray	Tigray	Cluster	Ethiopia
9	female	14	10+ years	gediba 2	14.13994167	39.03043	no	negative	0	Adwa (Rural)	Central Tigray	Tigray	Cluster	Ethiopia
9	male	14	10+ years	gediba 2	14.13994167	39.03043	no	negative	0	Adwa (Rural)	Central Tigray	Tigray	Cluster	Ethiopia
9	male	10	10+ years	gediba 2	14.13994167	39.03043	no	negative	0	Adwa (Rural)	Central Tigray	Tigray	Cluster	Ethiopia
9	female	10	10+ years	gediba 2	14.13994167	39.03043	no	negative	0	Adwa (Rural)	Central Tigray	Tigray	Cluster	Ethiopia
9	female	10	10+ years	gediba 2	14.13994167	39.03043	no	negative	0	Adwa (Rural)	Central Tigray	Tigray	Cluster	Ethiopia
9	female	10	10+ years	gediba 2	14.13994167	39.03043	no	negative	0	Adwa (Rural)	Central Tigray	Tigray	Cluster	Ethiopia
9	female	10	10+ years	gediba 2	14.13994167	39.03043	no	negative	0	Adwa (Rural)	Central Tigray	Tigray	Cluster	Ethiopia
9	male	13	10+ years	gediba 2	14.13994167	39.03043	no	negative	0	Adwa (Rural)	Central Tigray	Tigray	Cluster	Ethiopia
10	female	11	10+ years	gendebta 1	14.23435833	39.016285	no	negative	0	Adwa (Rural)	Central Tigray	Tigray	Cluster	Ethiopia
10	male	14	10+ years	gendebta 1	14.23435833	39.016285	no	negative	0	Adwa (Rural)	Central Tigray	Tigray	Cluster	Ethiopia
10	female	13	10+ years	gendebta 1	14.23435833	39.016285	no	negative	0	Adwa (Rural)	Central Tigray	Tigray	Cluster	Ethiopia
10	female	10	10+ years	gendebta 1	14.23435833	39.016285	no	negative	0	Adwa (Rural)	Central Tigray	Tigray	Cluster	Ethiopia
10	male	14	10+ years	gendebta 1	14.23435833	39.016285	no	negative	0	Adwa (Rural)	Central Tigray	Tigray	Cluster	Ethiopia
10	female	11	10+ years	gendebta 1	14.23435833	39.016285	no	negative	0	Adwa (Rural)	Central Tigray	Tigray	Cluster	Ethiopia
10	female	11	10+ years	gendebta 1	14.23435833	39.016285	no	negative	0	Adwa (Rural)	Central Tigray	Tigray	Cluster	Ethiopia
10	female	14	10+ years	gendebta 1	14.23435833	39.016285	no	negative	0	Adwa (Rural)	Central Tigray	Tigray	Cluster	Ethiopia
10	female	13	10+ years	gendebta 1	14.23435833	39.016285	no	negative	0	Adwa (Rural)	Central Tigray	Tigray	Cluster	Ethiopia
10	male	11	10+ years	gendebta 1	14.23435833	39.016285	no	negative	0	Adwa (Rural)	Central Tigray	Tigray	Cluster	Ethiopia
10	female	14	10+ years	gendebta 1	14.23435833	39.016285	no	negative	0	Adwa (Rural)	Central Tigray	Tigray	Cluster	Ethiopia
10	male	11	10+ years	gendebta 1	14.23435833	39.016285	no	negative	0	Adwa (Rural)	Central Tigray	Tigray	Cluster	Ethiopia
10	male	11	10+ years	gendebta 1	14.23435833	39.016285	no	negative	0	Adwa (Rural)	Central Tigray	Tigray	Cluster	Ethiopia
10	female	11	10+ years	gendebta 1	14.23435833	39.016285	no	negative	0	Adwa (Rural)	Central Tigray	Tigray	Cluster	Ethiopia
10	male	14	10+ years	gendebta 1	14.23435833	39.016285	no	negative	0	Adwa (Rural)	Central Tigray	Tigray	Cluster	Ethiopia
10	female	14	10+ years	gendebta 1	14.23435833	39.016285	no	negative	0	Adwa (Rural)	Central Tigray	Tigray	Cluster	Ethiopia
11	female	13	10+ years	gendebta 2	14.23435833	39.016285	no	negative	0	Adwa (Rural)	Central Tigray	Tigray	Cluster	Ethiopia
11	female	13	10+ years	gendebta 2	14.23435833	39.016285	no	negative	0	Adwa (Rural)	Central Tigray	Tigray	Cluster	Ethiopia
11	male	11	10+ years	gendebta 2	14.23435833	39.016285	no	negative	0	Adwa (Rural)	Central Tigray	Tigray	Cluster	Ethiopia
11	female	13	10+ years	gendebta 2	14.23435833	39.016285	no	negative	0	Adwa (Rural)	Central Tigray	Tigray	Cluster	Ethiopia
11	male	11	10+ years	gendebta 2	14.23435833	39.016285	no	negative	0	Adwa (Rural)	Central Tigray	Tigray	Cluster	Ethiopia
11	female	13	10+ years	gendebta 2	14.23435833	39.016285	no	negative	0	Adwa (Rural)	Central Tigray	Tigray	Cluster	Ethiopia
11	female	13	10+ years	gendebta 2	14.23435833	39.016285	no	negative	0	Adwa (Rural)	Central Tigray	Tigray	Cluster	Ethiopia
11	female	13	10+ years	gendebta 2	14.23435833	39.016285	no	negative	0	Adwa (Rural)	Central Tigray	Tigray	Cluster	Ethiopia
11	male	14	10+ years	gendebta 2	14.23435833	39.016285	no	negative	0	Adwa (Rural)	Central Tigray	Tigray	Cluster	Ethiopia
11	male	11	10+ years	gendebta 2	14.23435833	39.016285	no	negative	0	Adwa (Rural)	Central Tigray	Tigray	Cluster	Ethiopia
11	male	12	10+ years	gendebta 2	14.23435833	39.016285	no	negative	0	Adwa (Rural)	Central Tigray	Tigray	Cluster	Ethiopia
11	male	11	10+ years	gendebta 2	14.23435833	39.016285	no	negative	0	Adwa (Rural)	Central Tigray	Tigray	Cluster	Ethiopia
11	male	13	10+ years	gendebta 2	14.23435833	39.016285	no	negative	0	Adwa (Rural)	Central Tigray	Tigray	Cluster	Ethiopia
11	female	13	10+ years	gendebta 2	14.23435833	39.016285	no	negative	0	Adwa (Rural)	Central Tigray	Tigray	Cluster	Ethiopia
11	male	13	10+ years	gendebta 2	14.23435833	39.016285	no	negative	0	Adwa (Rural)	Central Tigray	Tigray	Cluster	Ethiopia
11	male	11	10+ years	gendebta 2	14.23435833	39.016285	no	negative	0	Adwa (Rural)	Central Tigray	Tigray	Cluster	Ethiopia
12	female	13	10+ years	kerene	14.301405	38.88030333	no	negative	0	Adwa (Rural)	Central Tigray	Tigray	Cluster	Ethiopia
12	female	12	10+ years	kerene	14.301405	38.88030333	no	negative	0	Adwa (Rural)	Central Tigray	Tigray	Cluster	Ethiopia
12	female	13	10+ years	kerene	14.301405	38.88030333	no	negative	0	Adwa (Rural)	Central Tigray	Tigray	Cluster	Ethiopia
12	male	13	10+ years	kerene	14.301405	38.88030333	no	negative	0	Adwa (Rural)	Central Tigray	Tigray	Cluster	Ethiopia
12	male	13	10+ years	kerene	14.301405	38.88030333	no	negative	0	Adwa (Rural)	Central Tigray	Tigray	Cluster	Ethiopia
12	male	14	10+ years	kerene	14.301405	38.88030333	no	negative	0	Adwa (Rural)	Central Tigray	Tigray	Cluster	Ethiopia
12	male	14	10+ years	kerene	14.301405	38.88030333	no	negative	0	Adwa (Rural)	Central Tigray	Tigray	Cluster	Ethiopia
12	male	12	10+ years	kerene	14.301405	38.88030333	no	negative	0	Adwa (Rural)	Central Tigray	Tigray	Cluster	Ethiopia
12	female	13	10+ years	kerene	14.301405	38.88030333	no	negative	0	Adwa (Rural)	Central Tigray	Tigray	Cluster	Ethiopia
12	female	14	10+ years	kerene	14.301405	38.88030333	no	negative	0	Adwa (Rural)	Central Tigray	Tigray	Cluster	Ethiopia
12	male	14	10+ years	kerene	14.301405	38.88030333	no	negative	0	Adwa (Rural)	Central Tigray	Tigray	Cluster	Ethiopia
12	female	13	10+ years	kerene	14.301405	38.88030333	no	negative	0	Adwa (Rural)	Central Tigray	Tigray	Cluster	Ethiopia
12	female	14	10+ years	kerene	14.301405	38.88030333	no	negative	0	Adwa (Rural)	Central Tigray	Tigray	Cluster	Ethiopia
12	female	14	10+ years	kerene	14.301405	38.88030333	no	negative	0	Adwa (Rural)	Central Tigray	Tigray	Cluster	Ethiopia
12	male	13	10+ years	kerene	14.301405	38.88030333	no	negative	0	Adwa (Rural)	Central Tigray	Tigray	Cluster	Ethiopia
12	male	14	10+ years	kerene	14.301405	38.88030333	no	negative	0	Adwa (Rural)	Central Tigray	Tigray	Cluster	Ethiopia
14	male	11	10+ years	mahzalo	14.18839167	38.84342333	no	negative	0	Adwa (Rural)	Central Tigray	Tigray	Cluster	Ethiopia
14	female	11	10+ years	mahzalo	14.18839167	38.84342333	no	negative	0	Adwa (Rural)	Central Tigray	Tigray	Cluster	Ethiopia
14	male	9	5-9 years	mahzalo	14.18839167	38.84342333	no	negative	0	Adwa (Rural)	Central Tigray	Tigray	Cluster	Ethiopia
14	male	11	10+ years	mahzalo	14.18839167	38.84342333	no	negative	0	Adwa (Rural)	Central Tigray	Tigray	Cluster	Ethiopia
14	male	10	10+ years	mahzalo	14.18839167	38.84342333	no	negative	0	Adwa (Rural)	Central Tigray	Tigray	Cluster	Ethiopia
14	female	9	5-9 years	mahzalo	14.18839167	38.84342333	no	negative	0	Adwa (Rural)	Central Tigray	Tigray	Cluster	Ethiopia
14	male	10	10+ years	mahzalo	14.18839167	38.84342333	no	negative	0	Adwa (Rural)	Central Tigray	Tigray	Cluster	Ethiopia
14	male	10	10+ years	mahzalo	14.18839167	38.84342333	no	negative	0	Adwa (Rural)	Central Tigray	Tigray	Cluster	Ethiopia
14	male	9	5-9 years	mahzalo	14.18839167	38.84342333	no	negative	0	Adwa (Rural)	Central Tigray	Tigray	Cluster	Ethiopia
15	male	14	10+ years	mai daero(adwa) 2	14.25099	38.88703833	no	negative	0	Adwa (Rural)	Central Tigray	Tigray	Cluster	Ethiopia
15	male	11	10+ years	mai daero(adwa) 2	14.25099	38.88703833	no	negative	0	Adwa (Rural)	Central Tigray	Tigray	Cluster	Ethiopia
15	female	13	10+ years	mai daero(adwa) 2	14.25099	38.88703833	no	negative	0	Adwa (Rural)	Central Tigray	Tigray	Cluster	Ethiopia
15	male	12	10+ years	mai daero(adwa) 2	14.25099	38.88703833	no	negative	0	Adwa (Rural)	Central Tigray	Tigray	Cluster	Ethiopia
15	female	14	10+ years	mai daero(adwa) 2	14.25099	38.88703833	no	negative	0	Adwa (Rural)	Central Tigray	Tigray	Cluster	Ethiopia
15	female	13	10+ years	mai daero(adwa) 2	14.25099	38.88703833	no	negative	0	Adwa (Rural)	Central Tigray	Tigray	Cluster	Ethiopia
15	male	14	10+ years	mai daero(adwa) 2	14.25099	38.88703833	no	negative	0	Adwa (Rural)	Central Tigray	Tigray	Cluster	Ethiopia
15	male	14	10+ years	mai daero(adwa) 2	14.25099	38.88703833	no	negative	0	Adwa (Rural)	Central Tigray	Tigray	Cluster	Ethiopia
15	female	11	10+ years	mai daero(adwa) 2	14.25099	38.88703833	no	negative	0	Adwa (Rural)	Central Tigray	Tigray	Cluster	Ethiopia
15	female	11	10+ years	mai daero(adwa) 2	14.25099	38.88703833	no	negative	0	Adwa (Rural)	Central Tigray	Tigray	Cluster	Ethiopia
15	male	12	10+ years	mai daero(adwa) 2	14.25099	38.88703833	no	negative	0	Adwa (Rural)	Central Tigray	Tigray	Cluster	Ethiopia
15	male	13	10+ years	mai daero(adwa) 2	14.25099	38.88703833	no	negative	0	Adwa (Rural)	Central Tigray	Tigray	Cluster	Ethiopia
15	female	11	10+ years	mai daero(adwa) 2	14.25099	38.88703833	no	negative	0	Adwa (Rural)	Central Tigray	Tigray	Cluster	Ethiopia
15	male	13	10+ years	mai daero(adwa) 2	14.25099	38.88703833	no	negative	0	Adwa (Rural)	Central Tigray	Tigray	Cluster	Ethiopia
15	male	12	10+ years	mai daero(adwa) 2	14.25099	38.88703833	no	negative	0	Adwa (Rural)	Central Tigray	Tigray	Cluster	Ethiopia
15	female	14	10+ years	mai daero(adwa) 2	14.25099	38.88703833	no	negative	0	Adwa (Rural)	Central Tigray	Tigray	Cluster	Ethiopia
16	female	13	10+ years	maishiho1	14.12151333	38.95414667	no	negative	0	Adwa (Rural)	Central Tigray	Tigray	Cluster	Ethiopia
16	female	14	10+ years	maishiho1	14.12151333	38.95414667	no	negative	0	Adwa (Rural)	Central Tigray	Tigray	Cluster	Ethiopia
16	female	14	10+ years	maishiho1	14.12151333	38.95414667	no	negative	0	Adwa (Rural)	Central Tigray	Tigray	Cluster	Ethiopia
16	male	14	10+ years	maishiho1	14.12151333	38.95414667	no	negative	0	Adwa (Rural)	Central Tigray	Tigray	Cluster	Ethiopia
16	male	14	10+ years	maishiho1	14.12151333	38.95414667	no	negative	0	Adwa (Rural)	Central Tigray	Tigray	Cluster	Ethiopia
16	female	14	10+ years	maishiho1	14.12151333	38.95414667	no	negative	0	Adwa (Rural)	Central Tigray	Tigray	Cluster	Ethiopia
16	female	12	10+ years	maishiho1	14.12151333	38.95414667	no	negative	0	Adwa (Rural)	Central Tigray	Tigray	Cluster	Ethiopia
16	male	10	10+ years	maishiho1	14.12151333	38.95414667	no	negative	0	Adwa (Rural)	Central Tigray	Tigray	Cluster	Ethiopia
16	female	14	10+ years	maishiho1	14.12151333	38.95414667	no	negative	0	Adwa (Rural)	Central Tigray	Tigray	Cluster	Ethiopia
16	male	14	10+ years	maishiho1	14.12151333	38.95414667	no	negative	0	Adwa (Rural)	Central Tigray	Tigray	Cluster	Ethiopia
16	female	12	10+ years	maishiho1	14.12151333	38.95414667	no	negative	0	Adwa (Rural)	Central Tigray	Tigray	Cluster	Ethiopia
16	male	14	10+ years	maishiho1	14.12151333	38.95414667	no	negative	0	Adwa (Rural)	Central Tigray	Tigray	Cluster	Ethiopia
16	male	13	10+ years	maishiho1	14.12151333	38.95414667	no	negative	0	Adwa (Rural)	Central Tigray	Tigray	Cluster	Ethiopia
16	male	13	10+ years	maishiho1	14.12151333	38.95414667	no	negative	0	Adwa (Rural)	Central Tigray	Tigray	Cluster	Ethiopia
16	male	13	10+ years	maishiho1	14.12151333	38.95414667	no	negative	0	Adwa (Rural)	Central Tigray	Tigray	Cluster	Ethiopia
16	female	13	10+ years	maishiho1	14.12151333	38.95414667	no	negative	0	Adwa (Rural)	Central Tigray	Tigray	Cluster	Ethiopia
17	female	14	10+ years	maishiho2	14.12151333	38.95414667	no	negative	0	Adwa (Rural)	Central Tigray	Tigray	Cluster	Ethiopia
17	male	14	10+ years	maishiho2	14.12151333	38.95414667	no	negative	0	Adwa (Rural)	Central Tigray	Tigray	Cluster	Ethiopia
17	male	13	10+ years	maishiho2	14.12151333	38.95414667	no	negative	0	Adwa (Rural)	Central Tigray	Tigray	Cluster	Ethiopia
17	male	14	10+ years	maishiho2	14.12151333	38.95414667	no	negative	0	Adwa (Rural)	Central Tigray	Tigray	Cluster	Ethiopia
17	male	14	10+ years	maishiho2	14.12151333	38.95414667	no	negative	0	Adwa (Rural)	Central Tigray	Tigray	Cluster	Ethiopia
17	male	14	10+ years	maishiho2	14.12151333	38.95414667	no	negative	0	Adwa (Rural)	Central Tigray	Tigray	Cluster	Ethiopia
17	male	14	10+ years	maishiho2	14.12151333	38.95414667	no	negative	0	Adwa (Rural)	Central Tigray	Tigray	Cluster	Ethiopia
17	male	14	10+ years	maishiho2	14.12151333	38.95414667	no	negative	0	Adwa (Rural)	Central Tigray	Tigray	Cluster	Ethiopia
17	male	14	10+ years	maishiho2	14.12151333	38.95414667	no	negative	0	Adwa (Rural)	Central Tigray	Tigray	Cluster	Ethiopia
17	male	14	10+ years	maishiho2	14.12151333	38.95414667	no	negative	0	Adwa (Rural)	Central Tigray	Tigray	Cluster	Ethiopia
17	male	13	10+ years	maishiho2	14.12151333	38.95414667	no	negative	0	Adwa (Rural)	Central Tigray	Tigray	Cluster	Ethiopia
17	female	14	10+ years	maishiho2	14.12151333	38.95414667	no	negative	0	Adwa (Rural)	Central Tigray	Tigray	Cluster	Ethiopia
17	male	14	10+ years	maishiho2	14.12151333	38.95414667	no	negative	0	Adwa (Rural)	Central Tigray	Tigray	Cluster	Ethiopia
17	female	13	10+ years	maishiho2	14.12151333	38.95414667	no	negative	0	Adwa (Rural)	Central Tigray	Tigray	Cluster	Ethiopia
17	male	13	10+ years	maishiho2	14.12151333	38.95414667	no	negative	0	Adwa (Rural)	Central Tigray	Tigray	Cluster	Ethiopia
17	male	13	10+ years	maishiho2	14.12151333	38.95414667	no	negative	0	Adwa (Rural)	Central Tigray	Tigray	Cluster	Ethiopia
18	male	10	10+ years	mai tiume	14.11009	38.90040333	no	negative	0	Adwa (Rural)	Central Tigray	Tigray	Cluster	Ethiopia
18	male	10	10+ years	mai tiume	14.11009	38.90040333	no	negative	0	Adwa (Rural)	Central Tigray	Tigray	Cluster	Ethiopia
18	female	11	10+ years	mai tiume	14.11009	38.90040333	no	negative	0	Adwa (Rural)	Central Tigray	Tigray	Cluster	Ethiopia
18	male	12	10+ years	mai tiume	14.11009	38.90040333	no	negative	0	Adwa (Rural)	Central Tigray	Tigray	Cluster	Ethiopia
18	male	14	10+ years	mai tiume	14.11009	38.90040333	no	negative	0	Adwa (Rural)	Central Tigray	Tigray	Cluster	Ethiopia
18	male	14	10+ years	mai tiume	14.11009	38.90040333	no	negative	0	Adwa (Rural)	Central Tigray	Tigray	Cluster	Ethiopia
18	male	12	10+ years	mai tiume	14.11009	38.90040333	no	negative	0	Adwa (Rural)	Central Tigray	Tigray	Cluster	Ethiopia
18	male	12	10+ years	mai tiume	14.11009	38.90040333	no	negative	0	Adwa (Rural)	Central Tigray	Tigray	Cluster	Ethiopia
18	male	14	10+ years	mai tiume	14.11009	38.90040333	no	negative	0	Adwa (Rural)	Central Tigray	Tigray	Cluster	Ethiopia
18	female	12	10+ years	mai tiume	14.11009	38.90040333	no	negative	0	Adwa (Rural)	Central Tigray	Tigray	Cluster	Ethiopia
18	female	12	10+ years	mai tiume	14.11009	38.90040333	no	negative	0	Adwa (Rural)	Central Tigray	Tigray	Cluster	Ethiopia
18	female	12	10+ years	mai tiume	14.11009	38.90040333	no	negative	0	Adwa (Rural)	Central Tigray	Tigray	Cluster	Ethiopia
18	female	14	10+ years	mai tiume	14.11009	38.90040333	no	negative	0	Adwa (Rural)	Central Tigray	Tigray	Cluster	Ethiopia
18	female	13	10+ years	mai tiume	14.11009	38.90040333	no	negative	0	Adwa (Rural)	Central Tigray	Tigray	Cluster	Ethiopia
18	male	12	10+ years	mai tiume	14.11009	38.90040333	no	negative	0	Adwa (Rural)	Central Tigray	Tigray	Cluster	Ethiopia
18	male	12	10+ years	mai tiume	14.11009	38.90040333	no	negative	0	Adwa (Rural)	Central Tigray	Tigray	Cluster	Ethiopia
19	female	14	10+ years	mariam shewito 1	14.21859	38.95572333	no	negative	0	Adwa (Rural)	Central Tigray	Tigray	Cluster	Ethiopia
19	male	13	10+ years	mariam shewito 1	14.21859	38.95572333	no	negative	0	Adwa (Rural)	Central Tigray	Tigray	Cluster	Ethiopia
19	male	10	10+ years	mariam shewito 1	14.21859	38.95572333	no	negative	0	Adwa (Rural)	Central Tigray	Tigray	Cluster	Ethiopia
19	female	14	10+ years	mariam shewito 1	14.21859	38.95572333	no	negative	0	Adwa (Rural)	Central Tigray	Tigray	Cluster	Ethiopia
19	female	14	10+ years	mariam shewito 1	14.21859	38.95572333	no	negative	0	Adwa (Rural)	Central Tigray	Tigray	Cluster	Ethiopia
19	male	13	10+ years	mariam shewito 1	14.21859	38.95572333	no	negative	0	Adwa (Rural)	Central Tigray	Tigray	Cluster	Ethiopia
19	female	13	10+ years	mariam shewito 1	14.21859	38.95572333	no	negative	0	Adwa (Rural)	Central Tigray	Tigray	Cluster	Ethiopia
19	male	14	10+ years	mariam shewito 1	14.21859	38.95572333	no	negative	0	Adwa (Rural)	Central Tigray	Tigray	Cluster	Ethiopia
19	male	14	10+ years	mariam shewito 1	14.21859	38.95572333	no	negative	0	Adwa (Rural)	Central Tigray	Tigray	Cluster	Ethiopia
19	male	13	10+ years	mariam shewito 1	14.21859	38.95572333	no	negative	0	Adwa (Rural)	Central Tigray	Tigray	Cluster	Ethiopia
19	male	14	10+ years	mariam shewito 1	14.21859	38.95572333	no	negative	0	Adwa (Rural)	Central Tigray	Tigray	Cluster	Ethiopia
19	male	14	10+ years	mariam shewito 1	14.21859	38.95572333	no	negative	0	Adwa (Rural)	Central Tigray	Tigray	Cluster	Ethiopia
19	male	13	10+ years	mariam shewito 1	14.21859	38.95572333	no	negative	0	Adwa (Rural)	Central Tigray	Tigray	Cluster	Ethiopia
19	male	14	10+ years	mariam shewito 1	14.21859	38.95572333	no	negative	0	Adwa (Rural)	Central Tigray	Tigray	Cluster	Ethiopia
19	female	12	10+ years	mariam shewito 1	14.21859	38.95572333	no	negative	0	Adwa (Rural)	Central Tigray	Tigray	Cluster	Ethiopia
19	female	14	10+ years	mariam shewito 1	14.21859	38.95572333	no	negative	0	Adwa (Rural)	Central Tigray	Tigray	Cluster	Ethiopia
20	female	9	5-9 years	mariam shewito 2	14.21859	38.95572333	no	negative	0	Adwa (Rural)	Central Tigray	Tigray	Cluster	Ethiopia
20	female	10	10+ years	mariam shewito 2	14.21859	38.95572333	no	negative	0	Adwa (Rural)	Central Tigray	Tigray	Cluster	Ethiopia
20	male	14	10+ years	mariam shewito 2	14.21859	38.95572333	no	negative	0	Adwa (Rural)	Central Tigray	Tigray	Cluster	Ethiopia
20	female	14	10+ years	mariam shewito 2	14.21859	38.95572333	no	negative	0	Adwa (Rural)	Central Tigray	Tigray	Cluster	Ethiopia
20	male	10	10+ years	mariam shewito 2	14.21859	38.95572333	no	negative	0	Adwa (Rural)	Central Tigray	Tigray	Cluster	Ethiopia
20	male	13	10+ years	mariam shewito 2	14.21859	38.95572333	no	negative	0	Adwa (Rural)	Central Tigray	Tigray	Cluster	Ethiopia
20	male	10	10+ years	mariam shewito 2	14.21859	38.95572333	no	negative	0	Adwa (Rural)	Central Tigray	Tigray	Cluster	Ethiopia
20	female	10	10+ years	mariam shewito 2	14.21859	38.95572333	no	negative	0	Adwa (Rural)	Central Tigray	Tigray	Cluster	Ethiopia
20	male	10	10+ years	mariam shewito 2	14.21859	38.95572333	no	negative	0	Adwa (Rural)	Central Tigray	Tigray	Cluster	Ethiopia
20	female	13	10+ years	mariam shewito 2	14.21859	38.95572333	no	negative	0	Adwa (Rural)	Central Tigray	Tigray	Cluster	Ethiopia
20	male	13	10+ years	mariam shewito 2	14.21859	38.95572333	no	negative	0	Adwa (Rural)	Central Tigray	Tigray	Cluster	Ethiopia
20	female	13	10+ years	mariam shewito 2	14.21859	38.95572333	no	negative	0	Adwa (Rural)	Central Tigray	Tigray	Cluster	Ethiopia
20	female	11	10+ years	mariam shewito 2	14.21859	38.95572333	no	negative	0	Adwa (Rural)	Central Tigray	Tigray	Cluster	Ethiopia
20	female	13	10+ years	mariam shewito 2	14.21859	38.95572333	no	negative	0	Adwa (Rural)	Central Tigray	Tigray	Cluster	Ethiopia
20	male	13	10+ years	mariam shewito 2	14.21859	38.95572333	no	negative	0	Adwa (Rural)	Central Tigray	Tigray	Cluster	Ethiopia
20	female	13	10+ years	mariam shewito 2	14.21859	38.95572333	no	negative	0	Adwa (Rural)	Central Tigray	Tigray	Cluster	Ethiopia
21	female	13	10+ years	mlahay	14.08062333	38.93356833	no	positive	0	Adwa (Rural)	Central Tigray	Tigray	Cluster	Ethiopia
21	male	12	10+ years	mlahay	14.08062333	38.93356833	no	negative	0	Adwa (Rural)	Central Tigray	Tigray	Cluster	Ethiopia
21	male	12	10+ years	mlahay	14.08062333	38.93356833	no	negative	0	Adwa (Rural)	Central Tigray	Tigray	Cluster	Ethiopia
21	female	10	10+ years	mlahay	14.08062333	38.93356833	no	negative	0	Adwa (Rural)	Central Tigray	Tigray	Cluster	Ethiopia
21	female	13	10+ years	mlahay	14.08062333	38.93356833	no	negative	0	Adwa (Rural)	Central Tigray	Tigray	Cluster	Ethiopia
21	male	13	10+ years	mlahay	14.08062333	38.93356833	no	negative	0	Adwa (Rural)	Central Tigray	Tigray	Cluster	Ethiopia
21	female	13	10+ years	mlahay	14.08062333	38.93356833	no	negative	0	Adwa (Rural)	Central Tigray	Tigray	Cluster	Ethiopia
21	male	12	10+ years	mlahay	14.08062333	38.93356833	no	negative	0	Adwa (Rural)	Central Tigray	Tigray	Cluster	Ethiopia
21	male	10	10+ years	mlahay	14.08062333	38.93356833	no	negative	0	Adwa (Rural)	Central Tigray	Tigray	Cluster	Ethiopia
21	female	13	10+ years	mlahay	14.08062333	38.93356833	no	negative	0	Adwa (Rural)	Central Tigray	Tigray	Cluster	Ethiopia
21	female	13	10+ years	mlahay	14.08062333	38.93356833	no	negative	0	Adwa (Rural)	Central Tigray	Tigray	Cluster	Ethiopia
21	female	13	10+ years	mlahay	14.08062333	38.93356833	no	negative	0	Adwa (Rural)	Central Tigray	Tigray	Cluster	Ethiopia
21	male	13	10+ years	mlahay	14.08062333	38.93356833	no	negative	0	Adwa (Rural)	Central Tigray	Tigray	Cluster	Ethiopia
21	female	14	10+ years	mlahay	14.08062333	38.93356833	no	negative	0	Adwa (Rural)	Central Tigray	Tigray	Cluster	Ethiopia
21	male	13	10+ years	mlahay	14.08062333	38.93356833	no	negative	0	Adwa (Rural)	Central Tigray	Tigray	Cluster	Ethiopia
21	male	11	10+ years	mlahay	14.08062333	38.93356833	no	negative	0	Adwa (Rural)	Central Tigray	Tigray	Cluster	Ethiopia
22	female	10	10+ years	raeyo	14.228385	39.00732	no	negative	0	Adwa (Rural)	Central Tigray	Tigray	Cluster	Ethiopia
22	female	10	10+ years	raeyo	14.228385	39.00732	no	negative	0	Adwa (Rural)	Central Tigray	Tigray	Cluster	Ethiopia
22	female	9	5-9 years	raeyo	14.228385	39.00732	no	negative	0	Adwa (Rural)	Central Tigray	Tigray	Cluster	Ethiopia
22	male	12	10+ years	raeyo	14.228385	39.00732	no	negative	0	Adwa (Rural)	Central Tigray	Tigray	Cluster	Ethiopia
22	female	10	10+ years	raeyo	14.228385	39.00732	no	negative	0	Adwa (Rural)	Central Tigray	Tigray	Cluster	Ethiopia
22	female	11	10+ years	raeyo	14.228385	39.00732	no	negative	0	Adwa (Rural)	Central Tigray	Tigray	Cluster	Ethiopia
22	male	10	10+ years	raeyo	14.228385	39.00732	no	negative	0	Adwa (Rural)	Central Tigray	Tigray	Cluster	Ethiopia
22	female	10	10+ years	raeyo	14.228385	39.00732	no	negative	0	Adwa (Rural)	Central Tigray	Tigray	Cluster	Ethiopia
22	female	10	10+ years	raeyo	14.228385	39.00732	no	negative	0	Adwa (Rural)	Central Tigray	Tigray	Cluster	Ethiopia
22	male	12	10+ years	raeyo	14.228385	39.00732	no	negative	0	Adwa (Rural)	Central Tigray	Tigray	Cluster	Ethiopia
22	male	11	10+ years	raeyo	14.228385	39.00732	no	negative	0	Adwa (Rural)	Central Tigray	Tigray	Cluster	Ethiopia
22	male	12	10+ years	raeyo	14.228385	39.00732	no	negative	0	Adwa (Rural)	Central Tigray	Tigray	Cluster	Ethiopia
22	female	11	10+ years	raeyo	14.228385	39.00732	no	negative	0	Adwa (Rural)	Central Tigray	Tigray	Cluster	Ethiopia
22	male	11	10+ years	raeyo	14.228385	39.00732	no	negative	0	Adwa (Rural)	Central Tigray	Tigray	Cluster	Ethiopia
22	male	12	10+ years	raeyo	14.228385	39.00732	no	negative	0	Adwa (Rural)	Central Tigray	Tigray	Cluster	Ethiopia
22	male	11	10+ years	raeyo	14.228385	39.00732	no	negative	0	Adwa (Rural)	Central Tigray	Tigray	Cluster	Ethiopia
23	male	10	10+ years	shetene	14.26430833	39.01808167	no	negative	0	Adwa (Rural)	Central Tigray	Tigray	Cluster	Ethiopia
23	female	11	10+ years	shetene	14.26430833	39.01808167	no	negative	0	Adwa (Rural)	Central Tigray	Tigray	Cluster	Ethiopia
23	male	11	10+ years	shetene	14.26430833	39.01808167	no	negative	0	Adwa (Rural)	Central Tigray	Tigray	Cluster	Ethiopia
23	female	11	10+ years	shetene	14.26430833	39.01808167	no	negative	0	Adwa (Rural)	Central Tigray	Tigray	Cluster	Ethiopia
23	female	10	10+ years	shetene	14.26430833	39.01808167	no	negative	0	Adwa (Rural)	Central Tigray	Tigray	Cluster	Ethiopia
23	male	10	10+ years	shetene	14.26430833	39.01808167	no	negative	0	Adwa (Rural)	Central Tigray	Tigray	Cluster	Ethiopia
23	male	10	10+ years	shetene	14.26430833	39.01808167	no	negative	0	Adwa (Rural)	Central Tigray	Tigray	Cluster	Ethiopia
23	male	11	10+ years	shetene	14.26430833	39.01808167	no	negative	0	Adwa (Rural)	Central Tigray	Tigray	Cluster	Ethiopia
23	male	11	10+ years	shetene	14.26430833	39.01808167	no	negative	0	Adwa (Rural)	Central Tigray	Tigray	Cluster	Ethiopia
23	male	10	10+ years	shetene	14.26430833	39.01808167	no	negative	0	Adwa (Rural)	Central Tigray	Tigray	Cluster	Ethiopia
23	male	14	10+ years	shetene	14.26430833	39.01808167	no	negative	0	Adwa (Rural)	Central Tigray	Tigray	Cluster	Ethiopia
23	female	10	10+ years	shetene	14.26430833	39.01808167	no	negative	0	Adwa (Rural)	Central Tigray	Tigray	Cluster	Ethiopia
23	female	10	10+ years	shetene	14.26430833	39.01808167	no	negative	0	Adwa (Rural)	Central Tigray	Tigray	Cluster	Ethiopia
23	male	11	10+ years	shetene	14.26430833	39.01808167	no	negative	0	Adwa (Rural)	Central Tigray	Tigray	Cluster	Ethiopia
23	male	10	10+ years	shetene	14.26430833	39.01808167	no	negative	0	Adwa (Rural)	Central Tigray	Tigray	Cluster	Ethiopia
23	female	11	10+ years	shetene	14.26430833	39.01808167	no	negative	0	Adwa (Rural)	Central Tigray	Tigray	Cluster	Ethiopia
24	male	14	10+ years	tahtay adibahri 2	14.20313667	39.03687333	no	negative	0	Adwa (Rural)	Central Tigray	Tigray	Cluster	Ethiopia
24	male	13	10+ years	tahtay adibahri 2	14.20313667	39.03687333	no	negative	0	Adwa (Rural)	Central Tigray	Tigray	Cluster	Ethiopia
24	female	10	10+ years	tahtay adibahri 2	14.20313667	39.03687333	no	negative	0	Adwa (Rural)	Central Tigray	Tigray	Cluster	Ethiopia
24	female	13	10+ years	tahtay adibahri 2	14.20313667	39.03687333	no	negative	0	Adwa (Rural)	Central Tigray	Tigray	Cluster	Ethiopia
24	female	10	10+ years	tahtay adibahri 2	14.20313667	39.03687333	no	negative	0	Adwa (Rural)	Central Tigray	Tigray	Cluster	Ethiopia
24	male	10	10+ years	tahtay adibahri 2	14.20313667	39.03687333	no	negative	0	Adwa (Rural)	Central Tigray	Tigray	Cluster	Ethiopia
24	female	10	10+ years	tahtay adibahri 2	14.20313667	39.03687333	no	negative	0	Adwa (Rural)	Central Tigray	Tigray	Cluster	Ethiopia
24	male	13	10+ years	tahtay adibahri 2	14.20313667	39.03687333	no	negative	0	Adwa (Rural)	Central Tigray	Tigray	Cluster	Ethiopia
24	male	10	10+ years	tahtay adibahri 2	14.20313667	39.03687333	no	negative	0	Adwa (Rural)	Central Tigray	Tigray	Cluster	Ethiopia
24	male	13	10+ years	tahtay adibahri 2	14.20313667	39.03687333	no	negative	0	Adwa (Rural)	Central Tigray	Tigray	Cluster	Ethiopia
24	female	13	10+ years	tahtay adibahri 2	14.20313667	39.03687333	no	negative	0	Adwa (Rural)	Central Tigray	Tigray	Cluster	Ethiopia
24	female	12	10+ years	tahtay adibahri 2	14.20313667	39.03687333	no	negative	0	Adwa (Rural)	Central Tigray	Tigray	Cluster	Ethiopia
24	male	13	10+ years	tahtay adibahri 2	14.20313667	39.03687333	no	negative	0	Adwa (Rural)	Central Tigray	Tigray	Cluster	Ethiopia
24	male	13	10+ years	tahtay adibahri 2	14.20313667	39.03687333	no	negative	0	Adwa (Rural)	Central Tigray	Tigray	Cluster	Ethiopia
24	female	12	10+ years	tahtay adibahri 2	14.20313667	39.03687333	no	negative	0	Adwa (Rural)	Central Tigray	Tigray	Cluster	Ethiopia
24	male	10	10+ years	tahtay adibahri 2	14.20313667	39.03687333	no	negative	0	Adwa (Rural)	Central Tigray	Tigray	Cluster	Ethiopia
25	female	11	10+ years	tahtay legomti 1	14.07839333	38.971735	no	negative	0	Adwa (Rural)	Central Tigray	Tigray	Cluster	Ethiopia
25	male	13	10+ years	tahtay legomti 1	14.07839333	38.971735	no	negative	0	Adwa (Rural)	Central Tigray	Tigray	Cluster	Ethiopia
25	female	13	10+ years	tahtay legomti 1	14.07839333	38.971735	no	negative	0	Adwa (Rural)	Central Tigray	Tigray	Cluster	Ethiopia
25	female	10	10+ years	tahtay legomti 1	14.07839333	38.971735	no	negative	0	Adwa (Rural)	Central Tigray	Tigray	Cluster	Ethiopia
25	male	13	10+ years	tahtay legomti 1	14.07839333	38.971735	no	negative	0	Adwa (Rural)	Central Tigray	Tigray	Cluster	Ethiopia
25	female	12	10+ years	tahtay legomti 1	14.07839333	38.971735	no	negative	0	Adwa (Rural)	Central Tigray	Tigray	Cluster	Ethiopia
25	male	13	10+ years	tahtay legomti 1	14.07839333	38.971735	no	negative	0	Adwa (Rural)	Central Tigray	Tigray	Cluster	Ethiopia
25	male	13	10+ years	tahtay legomti 1	14.07839333	38.971735	no	negative	0	Adwa (Rural)	Central Tigray	Tigray	Cluster	Ethiopia
25	male	10	10+ years	tahtay legomti 1	14.07839333	38.971735	no	negative	0	Adwa (Rural)	Central Tigray	Tigray	Cluster	Ethiopia
25	female	12	10+ years	tahtay legomti 1	14.07839333	38.971735	no	negative	0	Adwa (Rural)	Central Tigray	Tigray	Cluster	Ethiopia
25	male	14	10+ years	tahtay legomti 1	14.07839333	38.971735	no	negative	0	Adwa (Rural)	Central Tigray	Tigray	Cluster	Ethiopia
25	male	13	10+ years	tahtay legomti 1	14.07839333	38.971735	no	negative	0	Adwa (Rural)	Central Tigray	Tigray	Cluster	Ethiopia
25	female	12	10+ years	tahtay legomti 1	14.07839333	38.971735	no	negative	0	Adwa (Rural)	Central Tigray	Tigray	Cluster	Ethiopia
25	female	12	10+ years	tahtay legomti 1	14.07839333	38.971735	no	negative	0	Adwa (Rural)	Central Tigray	Tigray	Cluster	Ethiopia
25	female	14	10+ years	tahtay legomti 1	14.07839333	38.971735	no	negative	0	Adwa (Rural)	Central Tigray	Tigray	Cluster	Ethiopia
25	male	12	10+ years	tahtay legomti 1	14.07839333	38.971735	no	negative	0	Adwa (Rural)	Central Tigray	Tigray	Cluster	Ethiopia
26	male	14	10+ years	tahtay legomti 2	14.07839333	38.971735	no	negative	0	Adwa (Rural)	Central Tigray	Tigray	Cluster	Ethiopia
26	female	14	10+ years	tahtay legomti 2	14.07839333	38.971735	no	negative	0	Adwa (Rural)	Central Tigray	Tigray	Cluster	Ethiopia
26	male	14	10+ years	tahtay legomti 2	14.07839333	38.971735	no	negative	0	Adwa (Rural)	Central Tigray	Tigray	Cluster	Ethiopia
26	female	14	10+ years	tahtay legomti 2	14.07839333	38.971735	no	negative	0	Adwa (Rural)	Central Tigray	Tigray	Cluster	Ethiopia
26	female	14	10+ years	tahtay legomti 2	14.07839333	38.971735	no	negative	0	Adwa (Rural)	Central Tigray	Tigray	Cluster	Ethiopia
26	male	14	10+ years	tahtay legomti 2	14.07839333	38.971735	no	negative	0	Adwa (Rural)	Central Tigray	Tigray	Cluster	Ethiopia
26	female	14	10+ years	tahtay legomti 2	14.07839333	38.971735	no	negative	0	Adwa (Rural)	Central Tigray	Tigray	Cluster	Ethiopia
26	male	14	10+ years	tahtay legomti 2	14.07839333	38.971735	no	negative	0	Adwa (Rural)	Central Tigray	Tigray	Cluster	Ethiopia
26	female	14	10+ years	tahtay legomti 2	14.07839333	38.971735	no	negative	0	Adwa (Rural)	Central Tigray	Tigray	Cluster	Ethiopia
26	male	13	10+ years	tahtay legomti 2	14.07839333	38.971735	no	negative	0	Adwa (Rural)	Central Tigray	Tigray	Cluster	Ethiopia
26	female	13	10+ years	tahtay legomti 2	14.07839333	38.971735	no	negative	0	Adwa (Rural)	Central Tigray	Tigray	Cluster	Ethiopia
26	male	14	10+ years	tahtay legomti 2	14.07839333	38.971735	no	negative	0	Adwa (Rural)	Central Tigray	Tigray	Cluster	Ethiopia
26	female	14	10+ years	tahtay legomti 2	14.07839333	38.971735	no	negative	0	Adwa (Rural)	Central Tigray	Tigray	Cluster	Ethiopia
26	female	14	10+ years	tahtay legomti 2	14.07839333	38.971735	no	negative	0	Adwa (Rural)	Central Tigray	Tigray	Cluster	Ethiopia
26	male	13	10+ years	tahtay legomti 2	14.07839333	38.971735	no	negative	0	Adwa (Rural)	Central Tigray	Tigray	Cluster	Ethiopia
26	male	14	10+ years	tahtay legomti 2	14.07839333	38.971735	no	negative	0	Adwa (Rural)	Central Tigray	Tigray	Cluster	Ethiopia
27	male	12	10+ years	una merid(euna merid)	14.17839333	38.92077833	no	negative	0	Adwa (Rural)	Central Tigray	Tigray	Cluster	Ethiopia
27	female	11	10+ years	una merid(euna merid)	14.17839333	38.92077833	no	negative	0	Adwa (Rural)	Central Tigray	Tigray	Cluster	Ethiopia
27	female	10	10+ years	una merid(euna merid)	14.17839333	38.92077833	no	negative	0	Adwa (Rural)	Central Tigray	Tigray	Cluster	Ethiopia
27	female	14	10+ years	una merid(euna merid)	14.17839333	38.92077833	no	negative	0	Adwa (Rural)	Central Tigray	Tigray	Cluster	Ethiopia
27	male	12	10+ years	una merid(euna merid)	14.17839333	38.92077833	no	negative	0	Adwa (Rural)	Central Tigray	Tigray	Cluster	Ethiopia
27	female	13	10+ years	una merid(euna merid)	14.17839333	38.92077833	no	negative	0	Adwa (Rural)	Central Tigray	Tigray	Cluster	Ethiopia
27	female	12	10+ years	una merid(euna merid)	14.17839333	38.92077833	no	negative	0	Adwa (Rural)	Central Tigray	Tigray	Cluster	Ethiopia
27	male	12	10+ years	una merid(euna merid)	14.17839333	38.92077833	no	negative	0	Adwa (Rural)	Central Tigray	Tigray	Cluster	Ethiopia
27	male	13	10+ years	una merid(euna merid)	14.17839333	38.92077833	no	negative	0	Adwa (Rural)	Central Tigray	Tigray	Cluster	Ethiopia
27	male	12	10+ years	una merid(euna merid)	14.17839333	38.92077833	no	negative	0	Adwa (Rural)	Central Tigray	Tigray	Cluster	Ethiopia
27	male	14	10+ years	una merid(euna merid)	14.17839333	38.92077833	no	negative	0	Adwa (Rural)	Central Tigray	Tigray	Cluster	Ethiopia
27	female	12	10+ years	una merid(euna merid)	14.17839333	38.92077833	no	negative	0	Adwa (Rural)	Central Tigray	Tigray	Cluster	Ethiopia
27	female	10	10+ years	una merid(euna merid)	14.17839333	38.92077833	no	negative	0	Adwa (Rural)	Central Tigray	Tigray	Cluster	Ethiopia
27	female	13	10+ years	una merid(euna merid)	14.17839333	38.92077833	no	negative	0	Adwa (Rural)	Central Tigray	Tigray	Cluster	Ethiopia
27	male	11	10+ years	una merid(euna merid)	14.17839333	38.92077833	no	negative	0	Adwa (Rural)	Central Tigray	Tigray	Cluster	Ethiopia
27	male	10	10+ years	una merid(euna merid)	14.17839333	38.92077833	no	negative	0	Adwa (Rural)	Central Tigray	Tigray	Cluster	Ethiopia
28	male	14	10+ years	yiha 2	14.28132667	39.01585833	no	negative	0	Adwa (Rural)	Central Tigray	Tigray	Cluster	Ethiopia
28	male	14	10+ years	yiha 2	14.28132667	39.01585833	no	negative	0	Adwa (Rural)	Central Tigray	Tigray	Cluster	Ethiopia
28	male	13	10+ years	yiha 2	14.28132667	39.01585833	no	negative	0	Adwa (Rural)	Central Tigray	Tigray	Cluster	Ethiopia
28	male	13	10+ years	yiha 2	14.28132667	39.01585833	no	negative	0	Adwa (Rural)	Central Tigray	Tigray	Cluster	Ethiopia
28	male	13	10+ years	yiha 2	14.28132667	39.01585833	no	negative	0	Adwa (Rural)	Central Tigray	Tigray	Cluster	Ethiopia
28	male	14	10+ years	yiha 2	14.28132667	39.01585833	no	negative	0	Adwa (Rural)	Central Tigray	Tigray	Cluster	Ethiopia
28	male	13	10+ years	yiha 2	14.28132667	39.01585833	no	negative	0	Adwa (Rural)	Central Tigray	Tigray	Cluster	Ethiopia
28	female	14	10+ years	yiha 2	14.28132667	39.01585833	no	negative	0	Adwa (Rural)	Central Tigray	Tigray	Cluster	Ethiopia
28	male	14	10+ years	yiha 2	14.28132667	39.01585833	no	negative	0	Adwa (Rural)	Central Tigray	Tigray	Cluster	Ethiopia
28	male	13	10+ years	yiha 2	14.28132667	39.01585833	no	negative	0	Adwa (Rural)	Central Tigray	Tigray	Cluster	Ethiopia
28	female	14	10+ years	yiha 2	14.28132667	39.01585833	no	negative	0	Adwa (Rural)	Central Tigray	Tigray	Cluster	Ethiopia
28	female	14	10+ years	yiha 2	14.28132667	39.01585833	no	negative	0	Adwa (Rural)	Central Tigray	Tigray	Cluster	Ethiopia
28	female	14	10+ years	yiha 2	14.28132667	39.01585833	no	negative	0	Adwa (Rural)	Central Tigray	Tigray	Cluster	Ethiopia
28	female	13	10+ years	yiha 2	14.28132667	39.01585833	no	negative	0	Adwa (Rural)	Central Tigray	Tigray	Cluster	Ethiopia
28	female	12	10+ years	yiha 2	14.28132667	39.01585833	no	negative	0	Adwa (Rural)	Central Tigray	Tigray	Cluster	Ethiopia
28	female	14	10+ years	yiha 2	14.28132667	39.01585833	no	negative	0	Adwa (Rural)	Central Tigray	Tigray	Cluster	Ethiopia
29	male	10	10+ years	ziban edaga 1	14.12769167	39.00734	no	negative	0	Adwa (Rural)	Central Tigray	Tigray	Cluster	Ethiopia
29	female	13	10+ years	ziban edaga 1	14.12769167	39.00734	no	negative	0	Adwa (Rural)	Central Tigray	Tigray	Cluster	Ethiopia
29	female	12	10+ years	ziban edaga 1	14.12769167	39.00734	no	negative	0	Adwa (Rural)	Central Tigray	Tigray	Cluster	Ethiopia
29	male	14	10+ years	ziban edaga 1	14.12769167	39.00734	no	negative	0	Adwa (Rural)	Central Tigray	Tigray	Cluster	Ethiopia
29	male	10	10+ years	ziban edaga 1	14.12769167	39.00734	no	negative	0	Adwa (Rural)	Central Tigray	Tigray	Cluster	Ethiopia
29	female	10	10+ years	ziban edaga 1	14.12769167	39.00734	no	negative	0	Adwa (Rural)	Central Tigray	Tigray	Cluster	Ethiopia
29	male	14	10+ years	ziban edaga 1	14.12769167	39.00734	no	negative	0	Adwa (Rural)	Central Tigray	Tigray	Cluster	Ethiopia
29	male	10	10+ years	ziban edaga 1	14.12769167	39.00734	no	negative	0	Adwa (Rural)	Central Tigray	Tigray	Cluster	Ethiopia
29	female	14	10+ years	ziban edaga 1	14.12769167	39.00734	no	negative	0	Adwa (Rural)	Central Tigray	Tigray	Cluster	Ethiopia
29	female	14	10+ years	ziban edaga 1	14.12769167	39.00734	no	negative	0	Adwa (Rural)	Central Tigray	Tigray	Cluster	Ethiopia
29	male	14	10+ years	ziban edaga 1	14.12769167	39.00734	no	negative	0	Adwa (Rural)	Central Tigray	Tigray	Cluster	Ethiopia
29	female	14	10+ years	ziban edaga 1	14.12769167	39.00734	no	negative	0	Adwa (Rural)	Central Tigray	Tigray	Cluster	Ethiopia
29	male	14	10+ years	ziban edaga 1	14.12769167	39.00734	no	negative	0	Adwa (Rural)	Central Tigray	Tigray	Cluster	Ethiopia
29	male	14	10+ years	ziban edaga 1	14.12769167	39.00734	no	negative	0	Adwa (Rural)	Central Tigray	Tigray	Cluster	Ethiopia
29	male	14	10+ years	ziban edaga 1	14.12769167	39.00734	no	negative	0	Adwa (Rural)	Central Tigray	Tigray	Cluster	Ethiopia
29	male	13	10+ years	ziban edaga 1	14.12769167	39.00734	no	negative	0	Adwa (Rural)	Central Tigray	Tigray	Cluster	Ethiopia
30	male	12	10+ years	ziban edaga 2	14.12769167	39.00734	no	negative	0	Adwa (Rural)	Central Tigray	Tigray	Cluster	Ethiopia
30	male	14	10+ years	ziban edaga 2	14.12769167	39.00734	no	negative	0	Adwa (Rural)	Central Tigray	Tigray	Cluster	Ethiopia
30	female	14	10+ years	ziban edaga 2	14.12769167	39.00734	no	negative	0	Adwa (Rural)	Central Tigray	Tigray	Cluster	Ethiopia
30	female	13	10+ years	ziban edaga 2	14.12769167	39.00734	no	negative	0	Adwa (Rural)	Central Tigray	Tigray	Cluster	Ethiopia
30	male	14	10+ years	ziban edaga 2	14.12769167	39.00734	no	negative	0	Adwa (Rural)	Central Tigray	Tigray	Cluster	Ethiopia
30	female	14	10+ years	ziban edaga 2	14.12769167	39.00734	no	negative	0	Adwa (Rural)	Central Tigray	Tigray	Cluster	Ethiopia
30	male	14	10+ years	ziban edaga 2	14.12769167	39.00734	no	negative	0	Adwa (Rural)	Central Tigray	Tigray	Cluster	Ethiopia
30	male	13	10+ years	ziban edaga 2	14.12769167	39.00734	no	negative	0	Adwa (Rural)	Central Tigray	Tigray	Cluster	Ethiopia
30	male	14	10+ years	ziban edaga 2	14.12769167	39.00734	no	negative	0	Adwa (Rural)	Central Tigray	Tigray	Cluster	Ethiopia
30	male	13	10+ years	ziban edaga 2	14.12769167	39.00734	no	negative	0	Adwa (Rural)	Central Tigray	Tigray	Cluster	Ethiopia
30	male	13	10+ years	ziban edaga 2	14.12769167	39.00734	no	negative	0	Adwa (Rural)	Central Tigray	Tigray	Cluster	Ethiopia
30	male	14	10+ years	ziban edaga 2	14.12769167	39.00734	no	negative	0	Adwa (Rural)	Central Tigray	Tigray	Cluster	Ethiopia
30	male	13	10+ years	ziban edaga 2	14.12769167	39.00734	no	negative	0	Adwa (Rural)	Central Tigray	Tigray	Cluster	Ethiopia
30	female	14	10+ years	ziban edaga 2	14.12769167	39.00734	no	negative	0	Adwa (Rural)	Central Tigray	Tigray	Cluster	Ethiopia
30	female	13	10+ years	ziban edaga 2	14.12769167	39.00734	no	negative	0	Adwa (Rural)	Central Tigray	Tigray	Cluster	Ethiopia
30	female	14	10+ years	ziban edaga 2	14.12769167	39.00734	no	negative	0	Adwa (Rural)	Central Tigray	Tigray	Cluster	Ethiopia
59	male	13	10+ years	debresina	14.18120167	38.821455	no	negative	0	Adwa (Rural)	Central Tigray	Tigray	Cluster	Ethiopia
59	male	10	10+ years	debresina	14.18120167	38.821455	no	negative	0	Adwa (Rural)	Central Tigray	Tigray	Cluster	Ethiopia
59	male	14	10+ years	debresina	14.18120167	38.821455	no	negative	0	Adwa (Rural)	Central Tigray	Tigray	Cluster	Ethiopia
59	female	11	10+ years	debresina	14.18120167	38.821455	no	negative	0	Adwa (Rural)	Central Tigray	Tigray	Cluster	Ethiopia
59	male	12	10+ years	debresina	14.18120167	38.821455	no	negative	0	Adwa (Rural)	Central Tigray	Tigray	Cluster	Ethiopia
59	male	10	10+ years	debresina	14.18120167	38.821455	no	negative	0	Adwa (Rural)	Central Tigray	Tigray	Cluster	Ethiopia
59	male	14	10+ years	debresina	14.18120167	38.821455	no	negative	0	Adwa (Rural)	Central Tigray	Tigray	Cluster	Ethiopia
59	female	14	10+ years	debresina	14.18120167	38.821455	no	negative	0	Adwa (Rural)	Central Tigray	Tigray	Cluster	Ethiopia
59	male	13	10+ years	debresina	14.18120167	38.821455	no	negative	0	Adwa (Rural)	Central Tigray	Tigray	Cluster	Ethiopia
59	female	11	10+ years	debresina	14.18120167	38.821455	no	negative	0	Adwa (Rural)	Central Tigray	Tigray	Cluster	Ethiopia
59	male	13	10+ years	debresina	14.18120167	38.821455	no	negative	0	Adwa (Rural)	Central Tigray	Tigray	Cluster	Ethiopia
59	female	14	10+ years	debresina	14.18120167	38.821455	no	negative	0	Adwa (Rural)	Central Tigray	Tigray	Cluster	Ethiopia
59	female	10	10+ years	debresina	14.18120167	38.821455	no	negative	0	Adwa (Rural)	Central Tigray	Tigray	Cluster	Ethiopia
59	female	12	10+ years	debresina	14.18120167	38.821455	no	negative	0	Adwa (Rural)	Central Tigray	Tigray	Cluster	Ethiopia
59	male	12	10+ years	debresina	14.18120167	38.821455	no	negative	0	Adwa (Rural)	Central Tigray	Tigray	Cluster	Ethiopia
1	male	11	10+ years	Abdi keenyaa	8.98318312	37.87590612	no	negative	0	Amboo	West Shewa	Oromia	Systematic	Ethiopia
1	female	11	10+ years	Abdi keenyaa	8.98318312	37.87590612	no	negative	0	Amboo	West Shewa	Oromia	Systematic	Ethiopia
1	male	10	10+ years	Abdi keenyaa	8.98318312	37.87590612	no	negative	0	Amboo	West Shewa	Oromia	Systematic	Ethiopia
1	male	11	10+ years	Abdi keenyaa	8.98318312	37.87590612	no	negative	0	Amboo	West Shewa	Oromia	Systematic	Ethiopia
1	female	14	10+ years	Abdi keenyaa	8.98318312	37.87590612	no	negative	0	Amboo	West Shewa	Oromia	Systematic	Ethiopia
1	female	10	10+ years	Abdi keenyaa	8.98318312	37.87590612	no	negative	0	Amboo	West Shewa	Oromia	Systematic	Ethiopia
1	male	11	10+ years	Abdi keenyaa	8.98318312	37.87590612	no	negative	0	Amboo	West Shewa	Oromia	Systematic	Ethiopia
1	female	11	10+ years	Abdi keenyaa	8.98318312	37.87590612	no	negative	0	Amboo	West Shewa	Oromia	Systematic	Ethiopia
1	female	11	10+ years	Abdi keenyaa	8.98318312	37.87590612	no	negative	0	Amboo	West Shewa	Oromia	Systematic	Ethiopia
1	male	12	10+ years	Abdi keenyaa	8.98318312	37.87590612	no	negative	0	Amboo	West Shewa	Oromia	Systematic	Ethiopia
1	female	12	10+ years	Abdi keenyaa	8.98318312	37.87590612	no	negative	0	Amboo	West Shewa	Oromia	Systematic	Ethiopia
1	female	11	10+ years	Abdi keenyaa	8.98318312	37.87590612	no	negative	0	Amboo	West Shewa	Oromia	Systematic	Ethiopia
1	female	11	10+ years	Abdi keenyaa	8.98318312	37.87590612	no	negative	0	Amboo	West Shewa	Oromia	Systematic	Ethiopia
1	male	12	10+ years	Abdi keenyaa	8.98318312	37.87590612	no	negative	0	Amboo	West Shewa	Oromia	Systematic	Ethiopia
1	female	11	10+ years	Abdi keenyaa	8.98318312	37.87590612	no	negative	0	Amboo	West Shewa	Oromia	Systematic	Ethiopia
1	male	10	10+ years	Abdi keenyaa	8.98318312	37.87590612	no	negative	0	Amboo	West Shewa	Oromia	Systematic	Ethiopia
4	male	14	10+ years	Amala siressaa	8.98546269	37.84891811	no	negative	0	Amboo	West Shewa	Oromia	Systematic	Ethiopia
4	male	14	10+ years	Amala siressaa	8.98546269	37.84891811	no	negative	0	Amboo	West Shewa	Oromia	Systematic	Ethiopia
4	male	14	10+ years	Amala siressaa	8.98546269	37.84891811	no	negative	0	Amboo	West Shewa	Oromia	Systematic	Ethiopia
4	male	14	10+ years	Amala siressaa	8.98546269	37.84891811	no	negative	0	Amboo	West Shewa	Oromia	Systematic	Ethiopia
4	male	14	10+ years	Amala siressaa	8.98546269	37.84891811	no	negative	0	Amboo	West Shewa	Oromia	Systematic	Ethiopia
4	male	14	10+ years	Amala siressaa	8.98546269	37.84891811	no	negative	0	Amboo	West Shewa	Oromia	Systematic	Ethiopia
4	male	14	10+ years	Amala siressaa	8.98546269	37.84891811	no	negative	0	Amboo	West Shewa	Oromia	Systematic	Ethiopia
4	male	14	10+ years	Amala siressaa	8.98546269	37.84891811	no	negative	0	Amboo	West Shewa	Oromia	Systematic	Ethiopia
4	male	14	10+ years	Amala siressaa	8.98546269	37.84891811	no	negative	0	Amboo	West Shewa	Oromia	Systematic	Ethiopia
4	male	14	10+ years	Amala siressaa	8.98546269	37.84891811	no	negative	0	Amboo	West Shewa	Oromia	Systematic	Ethiopia
4	male	14	10+ years	Amala siressaa	8.98546269	37.84891811	no	negative	0	Amboo	West Shewa	Oromia	Systematic	Ethiopia
4	male	14	10+ years	Amala siressaa	8.98546269	37.84891811	no	negative	0	Amboo	West Shewa	Oromia	Systematic	Ethiopia
4	male	14	10+ years	Amala siressaa	8.98546269	37.84891811	no	negative	0	Amboo	West Shewa	Oromia	Systematic	Ethiopia
4	male	14	10+ years	Amala siressaa	8.98546269	37.84891811	no	negative	0	Amboo	West Shewa	Oromia	Systematic	Ethiopia
4	male	14	10+ years	Amala siressaa	8.98546269	37.84891811	no	negative	0	Amboo	West Shewa	Oromia	Systematic	Ethiopia
8	male	12	10+ years	Awaro	8.97566431	37.87923115	no	negative	0	Amboo	West Shewa	Oromia	Systematic	Ethiopia
8	male	14	10+ years	Awaro	8.97566431	37.87923115	no	negative	0	Amboo	West Shewa	Oromia	Systematic	Ethiopia
8	female	14	10+ years	Awaro	8.97566431	37.87923115	no	negative	0	Amboo	West Shewa	Oromia	Systematic	Ethiopia
8	female	14	10+ years	Awaro	8.97566431	37.87923115	no	negative	0	Amboo	West Shewa	Oromia	Systematic	Ethiopia
8	female	14	10+ years	Awaro	8.97566431	37.87923115	no	negative	0	Amboo	West Shewa	Oromia	Systematic	Ethiopia
8	female	14	10+ years	Awaro	8.97566431	37.87923115	no	negative	0	Amboo	West Shewa	Oromia	Systematic	Ethiopia
8	male	13	10+ years	Awaro	8.97566431	37.87923115	no	negative	0	Amboo	West Shewa	Oromia	Systematic	Ethiopia
8	male	11	10+ years	Awaro	8.97566431	37.87923115	no	negative	0	Amboo	West Shewa	Oromia	Systematic	Ethiopia
8	male	14	10+ years	Awaro	8.97566431	37.87923115	no	negative	0	Amboo	West Shewa	Oromia	Systematic	Ethiopia
8	male	13	10+ years	Awaro	8.97566431	37.87923115	no	negative	0	Amboo	West Shewa	Oromia	Systematic	Ethiopia
8	female	12	10+ years	Awaro	8.97566431	37.87923115	no	negative	0	Amboo	West Shewa	Oromia	Systematic	Ethiopia
8	male	12	10+ years	Awaro	8.97566431	37.87923115	no	negative	0	Amboo	West Shewa	Oromia	Systematic	Ethiopia
8	male	14	10+ years	Awaro	8.97566431	37.87923115	no	negative	0	Amboo	West Shewa	Oromia	Systematic	Ethiopia
8	female	14	10+ years	Awaro	8.97566431	37.87923115	no	negative	0	Amboo	West Shewa	Oromia	Systematic	Ethiopia
8	female	12	10+ years	Awaro	8.97566431	37.87923115	no	negative	0	Amboo	West Shewa	Oromia	Systematic	Ethiopia
8	female	12	10+ years	Awaro	8.97566431	37.87923115	no	negative	0	Amboo	West Shewa	Oromia	Systematic	Ethiopia
9	male	13	10+ years	Bekan akkadami	8.98056043	37.875248	no	negative	0	Amboo	West Shewa	Oromia	Systematic	Ethiopia
9	male	14	10+ years	Bekan akkadami	8.98056043	37.875248	no	negative	0	Amboo	West Shewa	Oromia	Systematic	Ethiopia
9	male	10	10+ years	Bekan akkadami	8.98056043	37.875248	no	negative	0	Amboo	West Shewa	Oromia	Systematic	Ethiopia
9	male	13	10+ years	Bekan akkadami	8.98056043	37.875248	no	negative	0	Amboo	West Shewa	Oromia	Systematic	Ethiopia
9	male	13	10+ years	Bekan akkadami	8.98056043	37.875248	no	negative	0	Amboo	West Shewa	Oromia	Systematic	Ethiopia
9	male	14	10+ years	Bekan akkadami	8.98056043	37.875248	no	negative	0	Amboo	West Shewa	Oromia	Systematic	Ethiopia
9	male	13	10+ years	Bekan akkadami	8.98056043	37.875248	no	negative	0	Amboo	West Shewa	Oromia	Systematic	Ethiopia
9	male	13	10+ years	Bekan akkadami	8.98056043	37.875248	no	negative	0	Amboo	West Shewa	Oromia	Systematic	Ethiopia
9	female	11	10+ years	Bekan akkadami	8.98056043	37.875248	no	negative	0	Amboo	West Shewa	Oromia	Systematic	Ethiopia
9	male	11	10+ years	Bekan akkadami	8.98056043	37.875248	no	negative	0	Amboo	West Shewa	Oromia	Systematic	Ethiopia
9	female	13	10+ years	Bekan akkadami	8.98056043	37.875248	no	negative	0	Amboo	West Shewa	Oromia	Systematic	Ethiopia
9	female	11	10+ years	Bekan akkadami	8.98056043	37.875248	no	negative	0	Amboo	West Shewa	Oromia	Systematic	Ethiopia
9	male	13	10+ years	Bekan akkadami	8.98056043	37.875248	no	negative	0	Amboo	West Shewa	Oromia	Systematic	Ethiopia
9	male	13	10+ years	Bekan akkadami	8.98056043	37.875248	no	negative	0	Amboo	West Shewa	Oromia	Systematic	Ethiopia
9	male	12	10+ years	Bekan akkadami	8.98056043	37.875248	no	negative	0	Amboo	West Shewa	Oromia	Systematic	Ethiopia
9	female	13	10+ years	Bekan akkadami	8.98056043	37.875248	no	negative	0	Amboo	West Shewa	Oromia	Systematic	Ethiopia
10	female	14	10+ years	Fedhii adda katoliki ambo	8.97046249	37.85335516	no	negative	0	Amboo	West Shewa	Oromia	Systematic	Ethiopia
10	female	14	10+ years	Fedhii adda katoliki ambo	8.97046249	37.85335516	no	negative	0	Amboo	West Shewa	Oromia	Systematic	Ethiopia
10	female	10	10+ years	Fedhii adda katoliki ambo	8.97046249	37.85335516	no	negative	0	Amboo	West Shewa	Oromia	Systematic	Ethiopia
10	female	14	10+ years	Fedhii adda katoliki ambo	8.97046249	37.85335516	no	negative	0	Amboo	West Shewa	Oromia	Systematic	Ethiopia
10	female	14	10+ years	Fedhii adda katoliki ambo	8.97046249	37.85335516	no	negative	0	Amboo	West Shewa	Oromia	Systematic	Ethiopia
10	female	14	10+ years	Fedhii adda katoliki ambo	8.97046249	37.85335516	no	negative	0	Amboo	West Shewa	Oromia	Systematic	Ethiopia
10	female	14	10+ years	Fedhii adda katoliki ambo	8.97046249	37.85335516	no	negative	0	Amboo	West Shewa	Oromia	Systematic	Ethiopia
10	female	14	10+ years	Fedhii adda katoliki ambo	8.97046249	37.85335516	no	negative	0	Amboo	West Shewa	Oromia	Systematic	Ethiopia
10	male	13	10+ years	Fedhii adda katoliki ambo	8.97046249	37.85335516	no	negative	0	Amboo	West Shewa	Oromia	Systematic	Ethiopia
10	male	14	10+ years	Fedhii adda katoliki ambo	8.97046249	37.85335516	no	negative	0	Amboo	West Shewa	Oromia	Systematic	Ethiopia
10	male	14	10+ years	Fedhii adda katoliki ambo	8.97046249	37.85335516	no	negative	0	Amboo	West Shewa	Oromia	Systematic	Ethiopia
10	male	14	10+ years	Fedhii adda katoliki ambo	8.97046249	37.85335516	no	negative	0	Amboo	West Shewa	Oromia	Systematic	Ethiopia
10	male	14	10+ years	Fedhii adda katoliki ambo	8.97046249	37.85335516	no	negative	0	Amboo	West Shewa	Oromia	Systematic	Ethiopia
10	female	13	10+ years	Fedhii adda katoliki ambo	8.97046249	37.85335516	no	negative	0	Amboo	West Shewa	Oromia	Systematic	Ethiopia
10	male	12	10+ years	Fedhii adda katoliki ambo	8.97046249	37.85335516	no	negative	0	Amboo	West Shewa	Oromia	Systematic	Ethiopia
10	male	14	10+ years	Fedhii adda katoliki ambo	8.97046249	37.85335516	no	negative	0	Amboo	West Shewa	Oromia	Systematic	Ethiopia
10	female	14	10+ years	Fedhii adda katoliki ambo	8.97046249	37.85335516	no	negative	0	Amboo	West Shewa	Oromia	Systematic	Ethiopia
14	male	12	10+ years	Hayome sad1 lak 2	8.97998175	37.87535084	no	negative	0	Amboo	West Shewa	Oromia	Systematic	Ethiopia
14	female	10	10+ years	Hayome sad1 lak 2	8.97998175	37.87535084	no	negative	0	Amboo	West Shewa	Oromia	Systematic	Ethiopia
14	male	11	10+ years	Hayome sad1 lak 2	8.97998175	37.87535084	no	negative	0	Amboo	West Shewa	Oromia	Systematic	Ethiopia
14	female	11	10+ years	Hayome sad1 lak 2	8.97998175	37.87535084	no	negative	0	Amboo	West Shewa	Oromia	Systematic	Ethiopia
14	female	10	10+ years	Hayome sad1 lak 2	8.97998175	37.87535084	no	negative	0	Amboo	West Shewa	Oromia	Systematic	Ethiopia
14	female	13	10+ years	Hayome sad1 lak 2	8.97998175	37.87535084	no	negative	0	Amboo	West Shewa	Oromia	Systematic	Ethiopia
14	female	13	10+ years	Hayome sad1 lak 2	8.97998175	37.87535084	no	negative	0	Amboo	West Shewa	Oromia	Systematic	Ethiopia
14	male	11	10+ years	Hayome sad1 lak 2	8.97998175	37.87535084	no	negative	0	Amboo	West Shewa	Oromia	Systematic	Ethiopia
14	male	13	10+ years	Hayome sad1 lak 2	8.97998175	37.87535084	no	negative	0	Amboo	West Shewa	Oromia	Systematic	Ethiopia
14	male	11	10+ years	Hayome sad1 lak 2	8.97998175	37.87535084	no	negative	0	Amboo	West Shewa	Oromia	Systematic	Ethiopia
14	male	11	10+ years	Hayome sad1 lak 2	8.97998175	37.87535084	no	negative	0	Amboo	West Shewa	Oromia	Systematic	Ethiopia
14	female	13	10+ years	Hayome sad1 lak 2	8.97998175	37.87535084	no	negative	0	Amboo	West Shewa	Oromia	Systematic	Ethiopia
14	male	12	10+ years	Hayome sad1 lak 2	8.97998175	37.87535084	no	negative	0	Amboo	West Shewa	Oromia	Systematic	Ethiopia
14	female	12	10+ years	Hayome sad1 lak 2	8.97998175	37.87535084	no	negative	0	Amboo	West Shewa	Oromia	Systematic	Ethiopia
14	male	13	10+ years	Hayome sad1 lak 2	8.97998175	37.87535084	no	negative	0	Amboo	West Shewa	Oromia	Systematic	Ethiopia
14	male	12	10+ years	Hayome sad1 lak 2	8.97998175	37.87535084	no	negative	0	Amboo	West Shewa	Oromia	Systematic	Ethiopia
15	female	13	10+ years	Hundee gudinaa	8.97185131	37.851341	no	negative	0	Amboo	West Shewa	Oromia	Systematic	Ethiopia
15	male	14	10+ years	Hundee gudinaa	8.97185131	37.851341	no	negative	0	Amboo	West Shewa	Oromia	Systematic	Ethiopia
15	male	12	10+ years	Hundee gudinaa	8.97185131	37.851341	no	negative	0	Amboo	West Shewa	Oromia	Systematic	Ethiopia
15	male	14	10+ years	Hundee gudinaa	8.97185131	37.851341	no	negative	0	Amboo	West Shewa	Oromia	Systematic	Ethiopia
15	female	13	10+ years	Hundee gudinaa	8.97185131	37.851341	no	negative	0	Amboo	West Shewa	Oromia	Systematic	Ethiopia
15	male	9	10+ years	Hundee gudinaa	8.97185131	37.851341	no	negative	0	Amboo	West Shewa	Oromia	Systematic	Ethiopia
15	female	13	10+ years	Hundee gudinaa	8.97185131	37.851341	no	negative	0	Amboo	West Shewa	Oromia	Systematic	Ethiopia
15	male	12	10+ years	Hundee gudinaa	8.97185131	37.851341	no	negative	0	Amboo	West Shewa	Oromia	Systematic	Ethiopia
15	female	11	10+ years	Hundee gudinaa	8.97185131	37.851341	no	negative	0	Amboo	West Shewa	Oromia	Systematic	Ethiopia
15	male	13	10+ years	Hundee gudinaa	8.97185131	37.851341	no	negative	0	Amboo	West Shewa	Oromia	Systematic	Ethiopia
15	female	10	10+ years	Hundee gudinaa	8.97185131	37.851341	no	negative	0	Amboo	West Shewa	Oromia	Systematic	Ethiopia
15	male	13	10+ years	Hundee gudinaa	8.97185131	37.851341	no	negative	0	Amboo	West Shewa	Oromia	Systematic	Ethiopia
15	female	10	10+ years	Hundee gudinaa	8.97185131	37.851341	no	negative	0	Amboo	West Shewa	Oromia	Systematic	Ethiopia
15	female	13	10+ years	Hundee gudinaa	8.97185131	37.851341	no	negative	0	Amboo	West Shewa	Oromia	Systematic	Ethiopia
15	male	14	10+ years	Hundee gudinaa	8.97185131	37.851341	no	negative	0	Amboo	West Shewa	Oromia	Systematic	Ethiopia
15	female	14	10+ years	Hundee gudinaa	8.97185131	37.851341	no	negative	0	Amboo	West Shewa	Oromia	Systematic	Ethiopia
18	female	12	10+ years	Masarat hiwot kidanamirat	8.98104847	37.85029141	no	negative	0	Amboo	West Shewa	Oromia	Systematic	Ethiopia
18	female	11	10+ years	Masarat hiwot kidanamirat	8.98104847	37.85029141	no	negative	0	Amboo	West Shewa	Oromia	Systematic	Ethiopia
18	male	12	10+ years	Masarat hiwot kidanamirat	8.98104847	37.85029141	no	negative	0	Amboo	West Shewa	Oromia	Systematic	Ethiopia
18	male	12	10+ years	Masarat hiwot kidanamirat	8.98104847	37.85029141	no	negative	0	Amboo	West Shewa	Oromia	Systematic	Ethiopia
18	female	11	10+ years	Masarat hiwot kidanamirat	8.98104847	37.85029141	no	negative	0	Amboo	West Shewa	Oromia	Systematic	Ethiopia
18	male	12	10+ years	Masarat hiwot kidanamirat	8.98104847	37.85029141	no	negative	0	Amboo	West Shewa	Oromia	Systematic	Ethiopia
18	male	13	10+ years	Masarat hiwot kidanamirat	8.98104847	37.85029141	no	negative	0	Amboo	West Shewa	Oromia	Systematic	Ethiopia
18	male	13	10+ years	Masarat hiwot kidanamirat	8.98104847	37.85029141	no	negative	0	Amboo	West Shewa	Oromia	Systematic	Ethiopia
18	female	14	10+ years	Masarat hiwot kidanamirat	8.98104847	37.85029141	no	negative	0	Amboo	West Shewa	Oromia	Systematic	Ethiopia
18	male	14	10+ years	Masarat hiwot kidanamirat	8.98104847	37.85029141	no	negative	0	Amboo	West Shewa	Oromia	Systematic	Ethiopia
18	female	13	10+ years	Masarat hiwot kidanamirat	8.98104847	37.85029141	no	negative	0	Amboo	West Shewa	Oromia	Systematic	Ethiopia
18	male	13	10+ years	Masarat hiwot kidanamirat	8.98104847	37.85029141	no	negative	0	Amboo	West Shewa	Oromia	Systematic	Ethiopia
18	female	14	10+ years	Masarat hiwot kidanamirat	8.98104847	37.85029141	no	negative	0	Amboo	West Shewa	Oromia	Systematic	Ethiopia
18	male	12	10+ years	Masarat hiwot kidanamirat	8.98104847	37.85029141	no	negative	0	Amboo	West Shewa	Oromia	Systematic	Ethiopia
18	male	14	10+ years	Masarat hiwot kidanamirat	8.98104847	37.85029141	no	negative	0	Amboo	West Shewa	Oromia	Systematic	Ethiopia
1	female	13	10+ years	Adesegie	10.18844486	37.85333183	no	negative	0	Aneded	Misrak Gojjam	Amhara	Cluster	Ethiopia
1	female	13	10+ years	Adesegie	10.18844486	37.85333183	no	negative	0	Aneded	Misrak Gojjam	Amhara	Cluster	Ethiopia
1	male	13	10+ years	Adesegie	10.18844486	37.85333183	no	negative	0	Aneded	Misrak Gojjam	Amhara	Cluster	Ethiopia
1	female	12	10+ years	Adesegie	10.18844486	37.85333183	no	negative	0	Aneded	Misrak Gojjam	Amhara	Cluster	Ethiopia
1	female	10	10+ years	Adesegie	10.18844486	37.85333183	no	negative	0	Aneded	Misrak Gojjam	Amhara	Cluster	Ethiopia
1	female	13	10+ years	Adesegie	10.18844486	37.85333183	no	negative	0	Aneded	Misrak Gojjam	Amhara	Cluster	Ethiopia
1	female	12	10+ years	Adesegie	10.18844486	37.85333183	no	negative	0	Aneded	Misrak Gojjam	Amhara	Cluster	Ethiopia
1	female	14	10+ years	Adesegie	10.18844486	37.85333183	no	negative	0	Aneded	Misrak Gojjam	Amhara	Cluster	Ethiopia
1	female	11	10+ years	Adesegie	10.18844486	37.85333183	no	negative	0	Aneded	Misrak Gojjam	Amhara	Cluster	Ethiopia
1	male	11	10+ years	Adesegie	10.18844486	37.85333183	no	negative	0	Aneded	Misrak Gojjam	Amhara	Cluster	Ethiopia
1	female	12	10+ years	Adesegie	10.18844486	37.85333183	no	negative	0	Aneded	Misrak Gojjam	Amhara	Cluster	Ethiopia
1	female	12	10+ years	Adesegie	10.18844486	37.85333183	no	negative	0	Aneded	Misrak Gojjam	Amhara	Cluster	Ethiopia
1	male	13	10+ years	Adesegie	10.18844486	37.85333183	no	negative	0	Aneded	Misrak Gojjam	Amhara	Cluster	Ethiopia
1	female	13	5-9 years	Adesegie	10.18844486	37.85333183	no	negative	0	Aneded	Misrak Gojjam	Amhara	Cluster	Ethiopia
1	female	13	10+ years	Adesegie	10.18844486	37.85333183	no	negative	0	Aneded	Misrak Gojjam	Amhara	Cluster	Ethiopia
1	female	12	10+ years	Adesegie	10.18844486	37.85333183	no	negative	0	Aneded	Misrak Gojjam	Amhara	Cluster	Ethiopia
2	female	12	10+ years	Amebare_1	10.25299341	37.84549097	no	negative	0	Aneded	Misrak Gojjam	Amhara	Cluster	Ethiopia
2	female	13	5-9 years	Amebare_1	10.25299341	37.84549097	no	negative	0	Aneded	Misrak Gojjam	Amhara	Cluster	Ethiopia
2	female	13	10+ years	Amebare_1	10.25299341	37.84549097	no	negative	0	Aneded	Misrak Gojjam	Amhara	Cluster	Ethiopia
2	male	12	10+ years	Amebare_1	10.25299341	37.84549097	no	negative	0	Aneded	Misrak Gojjam	Amhara	Cluster	Ethiopia
2	male	12	10+ years	Amebare_1	10.25299341	37.84549097	no	negative	0	Aneded	Misrak Gojjam	Amhara	Cluster	Ethiopia
2	male	14	10+ years	Amebare_1	10.25299341	37.84549097	no	negative	0	Aneded	Misrak Gojjam	Amhara	Cluster	Ethiopia
2	female	13	10+ years	Amebare_1	10.25299341	37.84549097	no	negative	0	Aneded	Misrak Gojjam	Amhara	Cluster	Ethiopia
2	female	13	10+ years	Amebare_1	10.25299341	37.84549097	no	negative	0	Aneded	Misrak Gojjam	Amhara	Cluster	Ethiopia
2	male	14	10+ years	Amebare_1	10.25299341	37.84549097	no	negative	0	Aneded	Misrak Gojjam	Amhara	Cluster	Ethiopia
2	female	13	10+ years	Amebare_1	10.25299341	37.84549097	no	negative	0	Aneded	Misrak Gojjam	Amhara	Cluster	Ethiopia
2	male	14	10+ years	Amebare_1	10.25299341	37.84549097	no	negative	0	Aneded	Misrak Gojjam	Amhara	Cluster	Ethiopia
2	male	14	10+ years	Amebare_1	10.25299341	37.84549097	no	negative	0	Aneded	Misrak Gojjam	Amhara	Cluster	Ethiopia
2	male	13	10+ years	Amebare_1	10.25299341	37.84549097	no	negative	0	Aneded	Misrak Gojjam	Amhara	Cluster	Ethiopia
2	male	12	10+ years	Amebare_1	10.25299341	37.84549097	no	negative	0	Aneded	Misrak Gojjam	Amhara	Cluster	Ethiopia
2	male	13	10+ years	Amebare_1	10.25299341	37.84549097	no	negative	0	Aneded	Misrak Gojjam	Amhara	Cluster	Ethiopia
2	female	12	10+ years	Amebare_1	10.25299341	37.84549097	no	negative	0	Aneded	Misrak Gojjam	Amhara	Cluster	Ethiopia
3	female	12	5-9 years	Amebare_2	10.25299341	37.84549097	no	negative	0	Aneded	Misrak Gojjam	Amhara	Cluster	Ethiopia
3	female	10	10+ years	Amebare_2	10.25299341	37.84549097	no	negative	0	Aneded	Misrak Gojjam	Amhara	Cluster	Ethiopia
3	male	14	10+ years	Amebare_2	10.25299341	37.84549097	no	negative	0	Aneded	Misrak Gojjam	Amhara	Cluster	Ethiopia
3	male	14	10+ years	Amebare_2	10.25299341	37.84549097	no	negative	0	Aneded	Misrak Gojjam	Amhara	Cluster	Ethiopia
3	female	13	10+ years	Amebare_2	10.25299341	37.84549097	no	negative	0	Aneded	Misrak Gojjam	Amhara	Cluster	Ethiopia
3	female	11	10+ years	Amebare_2	10.25299341	37.84549097	no	negative	0	Aneded	Misrak Gojjam	Amhara	Cluster	Ethiopia
3	male	14	10+ years	Amebare_2	10.25299341	37.84549097	no	negative	0	Aneded	Misrak Gojjam	Amhara	Cluster	Ethiopia
3	female	14	10+ years	Amebare_2	10.25299341	37.84549097	no	negative	0	Aneded	Misrak Gojjam	Amhara	Cluster	Ethiopia
3	female	14	10+ years	Amebare_2	10.25299341	37.84549097	no	negative	0	Aneded	Misrak Gojjam	Amhara	Cluster	Ethiopia
3	female	11	10+ years	Amebare_2	10.25299341	37.84549097	no	negative	0	Aneded	Misrak Gojjam	Amhara	Cluster	Ethiopia
3	female	11	10+ years	Amebare_2	10.25299341	37.84549097	no	negative	0	Aneded	Misrak Gojjam	Amhara	Cluster	Ethiopia
3	female	11	10+ years	Amebare_2	10.25299341	37.84549097	no	negative	0	Aneded	Misrak Gojjam	Amhara	Cluster	Ethiopia
3	male	12	10+ years	Amebare_2	10.25299341	37.84549097	no	negative	0	Aneded	Misrak Gojjam	Amhara	Cluster	Ethiopia
3	male	10	10+ years	Amebare_2	10.25299341	37.84549097	no	negative	0	Aneded	Misrak Gojjam	Amhara	Cluster	Ethiopia
3	male	10	10+ years	Amebare_2	10.25299341	37.84549097	no	negative	0	Aneded	Misrak Gojjam	Amhara	Cluster	Ethiopia
3	female	14	10+ years	Amebare_2	10.25299341	37.84549097	no	negative	0	Aneded	Misrak Gojjam	Amhara	Cluster	Ethiopia
4	female	10	10+ years	Abeshe	10.2776201	37.78176725	no	negative	0	Aneded	Misrak Gojjam	Amhara	Cluster	Ethiopia
4	male	14	10+ years	Abeshe	10.2776201	37.78176725	no	negative	0	Aneded	Misrak Gojjam	Amhara	Cluster	Ethiopia
4	male	14	10+ years	Abeshe	10.2776201	37.78176725	no	negative	0	Aneded	Misrak Gojjam	Amhara	Cluster	Ethiopia
4	female	12	10+ years	Abeshe	10.2776201	37.78176725	no	negative	0	Aneded	Misrak Gojjam	Amhara	Cluster	Ethiopia
4	male	14	10+ years	Abeshe	10.2776201	37.78176725	no	negative	0	Aneded	Misrak Gojjam	Amhara	Cluster	Ethiopia
4	male	14	10+ years	Abeshe	10.2776201	37.78176725	no	negative	0	Aneded	Misrak Gojjam	Amhara	Cluster	Ethiopia
4	female	12	10+ years	Abeshe	10.2776201	37.78176725	no	negative	0	Aneded	Misrak Gojjam	Amhara	Cluster	Ethiopia
4	female	10	10+ years	Abeshe	10.2776201	37.78176725	no	negative	0	Aneded	Misrak Gojjam	Amhara	Cluster	Ethiopia
4	male	11	10+ years	Abeshe	10.2776201	37.78176725	no	negative	0	Aneded	Misrak Gojjam	Amhara	Cluster	Ethiopia
4	male	14	10+ years	Abeshe	10.2776201	37.78176725	no	negative	0	Aneded	Misrak Gojjam	Amhara	Cluster	Ethiopia
4	female	12	10+ years	Abeshe	10.2776201	37.78176725	no	negative	0	Aneded	Misrak Gojjam	Amhara	Cluster	Ethiopia
4	male	13	10+ years	Abeshe	10.2776201	37.78176725	no	negative	0	Aneded	Misrak Gojjam	Amhara	Cluster	Ethiopia
4	male	11	10+ years	Abeshe	10.2776201	37.78176725	no	negative	0	Aneded	Misrak Gojjam	Amhara	Cluster	Ethiopia
4	male	11	10+ years	Abeshe	10.2776201	37.78176725	no	negative	0	Aneded	Misrak Gojjam	Amhara	Cluster	Ethiopia
4	female	12	10+ years	Abeshe	10.2776201	37.78176725	no	negative	0	Aneded	Misrak Gojjam	Amhara	Cluster	Ethiopia
4	female	12	10+ years	Abeshe	10.2776201	37.78176725	no	negative	0	Aneded	Misrak Gojjam	Amhara	Cluster	Ethiopia
5	female	15	10+ years	Atatame	10.09734514	37.88018957	no	negative	0	Aneded	Misrak Gojjam	Amhara	Cluster	Ethiopia
5	female	15	10+ years	Atatame	10.09734514	37.88018957	no	negative	0	Aneded	Misrak Gojjam	Amhara	Cluster	Ethiopia
5	male	11	10+ years	Atatame	10.09734514	37.88018957	no	negative	0	Aneded	Misrak Gojjam	Amhara	Cluster	Ethiopia
5	male	11	10+ years	Atatame	10.09734514	37.88018957	no	negative	0	Aneded	Misrak Gojjam	Amhara	Cluster	Ethiopia
5	male	11	10+ years	Atatame	10.09734514	37.88018957	no	negative	0	Aneded	Misrak Gojjam	Amhara	Cluster	Ethiopia
5	male	11	10+ years	Atatame	10.09734514	37.88018957	no	negative	0	Aneded	Misrak Gojjam	Amhara	Cluster	Ethiopia
5	male	11	10+ years	Atatame	10.09734514	37.88018957	no	negative	0	Aneded	Misrak Gojjam	Amhara	Cluster	Ethiopia
5	female	12	10+ years	Atatame	10.09734514	37.88018957	no	negative	0	Aneded	Misrak Gojjam	Amhara	Cluster	Ethiopia
5	female	10	10+ years	Atatame	10.09734514	37.88018957	no	negative	0	Aneded	Misrak Gojjam	Amhara	Cluster	Ethiopia
5	female	10	10+ years	Atatame	10.09734514	37.88018957	no	negative	0	Aneded	Misrak Gojjam	Amhara	Cluster	Ethiopia
5	female	12	10+ years	Atatame	10.09734514	37.88018957	no	negative	0	Aneded	Misrak Gojjam	Amhara	Cluster	Ethiopia
5	female	15	10+ years	Atatame	10.09734514	37.88018957	no	negative	0	Aneded	Misrak Gojjam	Amhara	Cluster	Ethiopia
5	female	12	10+ years	Atatame	10.09734514	37.88018957	no	negative	0	Aneded	Misrak Gojjam	Amhara	Cluster	Ethiopia
5	female	11	10+ years	Atatame	10.09734514	37.88018957	no	negative	0	Aneded	Misrak Gojjam	Amhara	Cluster	Ethiopia
5	male	14	10+ years	Atatame	10.09734514	37.88018957	no	negative	0	Aneded	Misrak Gojjam	Amhara	Cluster	Ethiopia
[truncated: 17,519 more rows]
