# Supplementary material for: The rationale and cost-effectiveness of a confirmatory mapping tool for lymphatic filariasis: Examples from Ethiopia and Tanzania
Source: PLoS Negl Trop Dis. 2017 Oct 4;11(10):e0005944. doi: 10.1371/journal.pntd.0005944 (PMC5643143; doi:10.1371/journal.pntd.0005944)
Supplement: S2 Data — (CSV) [file pntd.0005944.s003.csv]

team	region	district	ward	school	school_code	ivermectin	lived	sex	age	ict	country
1	Kagera	Muleba DC	Nyakatanga	Biija	1	no	5-9 years	female	9	negative	Tanzania
1	Kagera	Muleba DC	Nyakatanga	Biija	1	no	5-9 years	female	9	negative	Tanzania
1	Kagera	Muleba DC	Nyakatanga	Biija	1	no	5-9 years	female	10	negative	Tanzania
1	Kagera	Muleba DC	Nyakatanga	Biija	1	no	5-9 years	female	14	negative	Tanzania
1	Kagera	Muleba DC	Nyakatanga	Biija	1	no	5-9 years	female	14	negative	Tanzania
1	Kagera	Muleba DC	Nyakatanga	Biija	1	no	5-9 years	male	14	negative	Tanzania
1	Kagera	Muleba DC	Nyakatanga	Biija	1	no		female	10	negative	Tanzania
1	Kagera	Muleba DC	Nyakatanga	Biija	1	no	5-9 years	male	11	negative	Tanzania
1	Kagera	Muleba DC	Nyakatanga	Biija	1	no	5-9 years	female	11	negative	Tanzania
1	Kagera	Muleba DC	Nyakatanga	Biija	1	no	5-9 years	female	13	negative	Tanzania
1	Kagera	Muleba DC	Bugarama	Bugarama	2	no	5-9 years	female	12	negative	Tanzania
1	Kagera	Muleba DC	Bugarama	Bugarama	2	no	5-9 years	female	13	negative	Tanzania
1	Kagera	Muleba DC	Bugarama	Bugarama	2	no	5-9 years	female	14	negative	Tanzania
1	Kagera	Muleba DC	Bugarama	Bugarama	2	no	5-9 years	male	13	negative	Tanzania
1	Kagera	Muleba DC	Bugarama	Bugarama	2	no	5-9 years	female	10	negative	Tanzania
1	Kagera	Muleba DC	Bugarama	Bugarama	2	no	5-9 years	male	10	negative	Tanzania
1	Kagera	Muleba DC	Bugarama	Bugarama	2	no	5-9 years	male	12	negative	Tanzania
1	Kagera	Muleba DC	Bugarama	Bugarama	2	no	5-9 years	female	9	negative	Tanzania
1	Kagera	Muleba DC	Bugarama	Bugarama	2	no	5-9 years	female	14	negative	Tanzania
1	Kagera	Muleba DC	Bugarama	Bugarama	2	no	5-9 years	female	14	negative	Tanzania
1	Kagera	Muleba DC	Bugarama	Bugarama	2	no		male	10	negative	Tanzania
1	Kagera	Muleba DC	Bugarama	Bugarama	2	no	5-9 years	female	12	negative	Tanzania
1	Kagera	Muleba DC	Bugarama	Bugarama	2	no	5-9 years	female	9	negative	Tanzania
1	Kagera	Muleba DC	Bugarama	Bugarama	2	no	5-9 years	male	14	negative	Tanzania
1	Kagera	Muleba DC	Bugarama	Bugarama	2	no	5-9 years	female	12	negative	Tanzania
1	Kagera	Muleba DC	Bugarama	Bugarama	2	no	5-9 years	male	11	negative	Tanzania
1	Kagera	Muleba DC	Nshamba	Bunyagongo	3	no	5-9 years	female	10	negative	Tanzania
1	Kagera	Muleba DC	Nshamba	Bunyagongo	3	no	5-9 years	male	11	negative	Tanzania
1	Kagera	Muleba DC	Nshamba	Bunyagongo	3	no	5-9 years	female	11	negative	Tanzania
1	Kagera	Muleba DC	Nshamba	Bunyagongo	3	no	5-9 years	male	13	negative	Tanzania
1	Kagera	Muleba DC	Nshamba	Bunyagongo	3	no	5-9 years	female	12	negative	Tanzania
1	Kagera	Muleba DC	Nshamba	Bunyagongo	3	no	5-9 years	female	11	negative	Tanzania
1	Kagera	Muleba DC	Nshamba	Bunyagongo	3	no	5-9 years	female	13	negative	Tanzania
1	Kagera	Muleba DC	Nshamba	Bunyagongo	3	no	5-9 years	male	10	negative	Tanzania
1	Kagera	Muleba DC	Nshamba	Bunyagongo	3	no	5-9 years	male	14	negative	Tanzania
1	Kagera	Muleba DC	Nshamba	Bunyagongo	3	no	5-9 years	male	12	negative	Tanzania
1	Kagera	Muleba DC	Nshamba	Bunyagongo	3	no	5-9 years	male	10	negative	Tanzania
1	Kagera	Muleba DC	Nshamba	Bunyagongo	3	no	5-9 years	male	14	negative	Tanzania
1	Kagera	Muleba DC	Nshamba	Bunyagongo	3	no	5-9 years	male	10	negative	Tanzania
1	Kagera	Muleba DC	Nshamba	Bunyagongo	3	no	5-9 years	female	10	negative	Tanzania
1	Kagera	Muleba DC	Nshamba	Bunyagongo	3	no	5-9 years	male	10	negative	Tanzania
1	Kagera	Muleba DC	Buganguzi	Ilambika	6	no	5-9 years	male	11	negative	Tanzania
1	Kagera	Muleba DC	Buganguzi	Ilambika	6	no	5-9 years	female	12	negative	Tanzania
1	Kagera	Muleba DC	Buganguzi	Ilambika	6	no	5-9 years	female	10	negative	Tanzania
1	Kagera	Muleba DC	Buganguzi	Ilambika	6	no	5-9 years	female	13	negative	Tanzania
1	Kagera	Muleba DC	Buganguzi	Ilambika	6	no	5-9 years	female	14	negative	Tanzania
1	Kagera	Muleba DC	Buganguzi	Ilambika	6	no	5-9 years	female	9	negative	Tanzania
1	Kagera	Muleba DC	Buganguzi	Ilambika	6	no	5-9 years	female	10	negative	Tanzania
1	Kagera	Muleba DC	Buganguzi	Ilambika	6	no	5-9 years	male	13	negative	Tanzania
1	Kagera	Muleba DC	Buganguzi	Ilambika	6	no	5-9 years	female	14	negative	Tanzania
1	Kagera	Muleba DC	Buganguzi	Ilambika	6	no	5-9 years	male	10	negative	Tanzania
1	Kagera	Muleba DC	Buganguzi	Ilambika	6	no	5-9 years	male	12	negative	Tanzania
1	Kagera	Muleba DC	Buganguzi	Ilambika	6	no	5-9 years	male	12	negative	Tanzania
1	Kagera	Muleba DC	Buganguzi	Ilambika	6	no	5-9 years	female	10	negative	Tanzania
1	Kagera	Muleba DC	Buganguzi	Ilambika	6	no	5-9 years	male	11	negative	Tanzania
1	Kagera	Muleba DC	Buganguzi	Ilambika	6	no	5-9 years	female	13	negative	Tanzania
1	Kagera	Muleba DC	Buganguzi	Ilambika	6	no	5-9 years	female	10	negative	Tanzania
1	Kagera	Muleba DC	Nshamba	Kabanga	7	no	5-9 years	female	10	negative	Tanzania
1	Kagera	Muleba DC	Nshamba	Kabanga	7	no	5-9 years	female	9	negative	Tanzania
1	Kagera	Muleba DC	Nshamba	Kabanga	7	no	5-9 years	male	9	negative	Tanzania
1	Kagera	Muleba DC	Nshamba	Kabanga	7	no	5-9 years	female	14	negative	Tanzania
1	Kagera	Muleba DC	Nshamba	Kabanga	7	no	5-9 years	female	13	negative	Tanzania
1	Kagera	Muleba DC	Nshamba	Kabanga	7	no	5-9 years	female	14	negative	Tanzania
1	Kagera	Muleba DC	Nshamba	Kabanga	7	no	5-9 years	female	10	negative	Tanzania
1	Kagera	Muleba DC	Nshamba	Kabanga	7	no	5-9 years	female	12	negative	Tanzania
1	Kagera	Muleba DC	Nshamba	Kabanga	7	no	5-9 years	male	14	negative	Tanzania
1	Kagera	Muleba DC	Nshamba	Kabanga	7	no	5-9 years	female	14	negative	Tanzania
1	Kagera	Muleba DC	Nshamba	Kabanga	7	no	5-9 years	female	11	negative	Tanzania
1	Kagera	Muleba DC	Nshamba	Kabanga	7	no	5-9 years	male	9	negative	Tanzania
1	Kagera	Muleba DC	Nshamba	Kabanga	7	no	5-9 years	female	13	negative	Tanzania
1	Kagera	Muleba DC	Nshamba	Kabanga	7	no	5-9 years	female	9	negative	Tanzania
1	Kagera	Muleba DC	Nshamba	Kabanga	7	no	5-9 years	female	13	negative	Tanzania
1	Kagera	Muleba DC	Nshamba	Kabanga	7	no	5-9 years	female	14	negative	Tanzania
1	Kagera	Muleba DC	Izigo	Kabulemo	8	no	5-9 years	male	13	negative	Tanzania
1	Kagera	Muleba DC	Izigo	Kabulemo	8	no	5-9 years	male	13	negative	Tanzania
1	Kagera	Muleba DC	Izigo	Kabulemo	8	no	5-9 years	female	11	negative	Tanzania
1	Kagera	Muleba DC	Izigo	Kabulemo	8	no	5-9 years	female	11	negative	Tanzania
1	Kagera	Muleba DC	Izigo	Kabulemo	8	no	5-9 years	male	11	negative	Tanzania
1	Kagera	Muleba DC	Izigo	Kabulemo	8	no	5-9 years	male	10	negative	Tanzania
1	Kagera	Muleba DC	Izigo	Kabulemo	8	no	5-9 years	male	12	negative	Tanzania
1	Kagera	Muleba DC	Izigo	Kabulemo	8	no	5-9 years	male	13	negative	Tanzania
1	Kagera	Muleba DC	Izigo	Kabulemo	8	no	5-9 years	male	11	negative	Tanzania
1	Kagera	Muleba DC	Izigo	Kabulemo	8	no	5-9 years	female	13	negative	Tanzania
1	Kagera	Muleba DC	Izigo	Kabulemo	8	no	5-9 years	female	13	negative	Tanzania
1	Kagera	Muleba DC	Izigo	Kabulemo	8	no	5-9 years	male	10	negative	Tanzania
1	Kagera	Muleba DC	Izigo	Kabulemo	8	no	5-9 years	male	10	negative	Tanzania
1	Kagera	Muleba DC	Izigo	Kabulemo	8	no	5-9 years	female	11	negative	Tanzania
1	Kagera	Muleba DC	Muhutwe	Kagondo A	9	no	5-9 years	male	11	negative	Tanzania
1	Kagera	Muleba DC	Muhutwe	Kagondo A	9	no	5-9 years	female	14	negative	Tanzania
1	Kagera	Muleba DC	Muhutwe	Kagondo A	9	no	5-9 years	male	10	negative	Tanzania
1	Kagera	Muleba DC	Muhutwe	Kagondo A	9	no	5-9 years	male	13	negative	Tanzania
1	Kagera	Muleba DC	Muhutwe	Kagondo A	9	no	5-9 years	female	13	negative	Tanzania
1	Kagera	Muleba DC	Muhutwe	Kagondo A	9	no	5-9 years	female	12	negative	Tanzania
1	Kagera	Muleba DC	Muhutwe	Kagondo A	9	no	5-9 years	female	10	negative	Tanzania
1	Kagera	Muleba DC	Muhutwe	Kagondo A	9	no	5-9 years	male	9	negative	Tanzania
1	Kagera	Muleba DC	Muhutwe	Kagondo A	9	no	5-9 years	female	10	negative	Tanzania
1	Kagera	Muleba DC	Muhutwe	Kagondo A	9	no	5-9 years	male	14	negative	Tanzania
1	Kagera	Muleba DC	Muhutwe	Kagondo A	9	no	5-9 years	female	14	negative	Tanzania
1	Kagera	Muleba DC	Muhutwe	Kagondo A	9	no	5-9 years	female	9	negative	Tanzania
1	Kagera	Muleba DC	Muhutwe	Kagondo A	9	no	5-9 years	female	10	negative	Tanzania
1	Kagera	Muleba DC	Muhutwe	Kagondo A	9	no	5-9 years	female	13	negative	Tanzania
1	Kagera	Muleba DC	Muhutwe	Kagondo A	9	no	5-9 years	male	11	negative	Tanzania
1	Kagera	Muleba DC	Muhutwe	Kagondo A	9	no	5-9 years	female	9	negative	Tanzania
1	Kagera	Muleba DC	Burungura	Kakoma	10	no	5-9 years	male	14	negative	Tanzania
1	Kagera	Muleba DC	Burungura	Kakoma	10	no	5-9 years	female	10	negative	Tanzania
1	Kagera	Muleba DC	Burungura	Kakoma	10	no	5-9 years	male	11	negative	Tanzania
1	Kagera	Muleba DC	Burungura	Kakoma	10	no	5-9 years	female	14	negative	Tanzania
1	Kagera	Muleba DC	Burungura	Kakoma	10	no	5-9 years	female	14	negative	Tanzania
1	Kagera	Muleba DC	Burungura	Kakoma	10	no	5-9 years	female	14	negative	Tanzania
1	Kagera	Muleba DC	Burungura	Kakoma	10	no	5-9 years	male	10	negative	Tanzania
1	Kagera	Muleba DC	Burungura	Kakoma	10	no	5-9 years	male	12	negative	Tanzania
1	Kagera	Muleba DC	Burungura	Kakoma	10	no	5-9 years	female	14	negative	Tanzania
1	Kagera	Muleba DC	Burungura	Kakoma	10	no	5-9 years	male	14	negative	Tanzania
1	Kagera	Muleba DC	Burungura	Kakoma	10	no	5-9 years	male	14	negative	Tanzania
1	Kagera	Muleba DC	Burungura	Kakoma	10	no	5-9 years	male	12	negative	Tanzania
1	Kagera	Muleba DC	Burungura	Kakoma	10	no	5-9 years	female	13	negative	Tanzania
1	Kagera	Muleba DC	Nyakabanga	Kangaza	11	no	5-9 years	male	11	negative	Tanzania
1	Kagera	Muleba DC	Nyakabanga	Kangaza	11	no	5-9 years	female	13	negative	Tanzania
1	Kagera	Muleba DC	Nyakabanga	Kangaza	11	no	5-9 years	male	11	negative	Tanzania
1	Kagera	Muleba DC	Nyakabanga	Kangaza	11	no	5-9 years	female	14	negative	Tanzania
1	Kagera	Muleba DC	Nyakabanga	Kangaza	11	no	5-9 years	male	10	negative	Tanzania
1	Kagera	Muleba DC	Nyakabanga	Kangaza	11	no	5-9 years	male	12	negative	Tanzania
1	Kagera	Muleba DC	Nyakabanga	Kangaza	11	no	5-9 years	female	13	negative	Tanzania
1	Kagera	Muleba DC	Nyakabanga	Kangaza	11	no	5-9 years	female	11	negative	Tanzania
1	Kagera	Muleba DC	Nyakabanga	Kangaza	11	no	5-9 years	female	13	negative	Tanzania
1	Kagera	Muleba DC	Nyakabanga	Kangaza	11	no	5-9 years	male	14	negative	Tanzania
1	Kagera	Muleba DC	Kabirizi	Kashanda	12	no	5-9 years	female	12	negative	Tanzania
1	Kagera	Muleba DC	Kabirizi	Kashanda	12	no	5-9 years	female	14	negative	Tanzania
1	Kagera	Muleba DC	Kabirizi	Kashanda	12	no	5-9 years	female	13	negative	Tanzania
1	Kagera	Muleba DC	Kabirizi	Kashanda	12	no	5-9 years	female	11	negative	Tanzania
1	Kagera	Muleba DC	Kabirizi	Kashanda	12	no	5-9 years	male	13	negative	Tanzania
1	Kagera	Muleba DC	Kabirizi	Kashanda	12	no	5-9 years	female	12	negative	Tanzania
1	Kagera	Muleba DC	Kabirizi	Kashanda	12	no	5-9 years	female	12	negative	Tanzania
1	Kagera	Muleba DC	Kabirizi	Kashanda	12	no	5-9 years	male	14	negative	Tanzania
1	Kagera	Muleba DC	Kabirizi	Kashanda	12	no	5-9 years	male	14	negative	Tanzania
1	Kagera	Muleba DC	Kabirizi	Kashanda	12	no	5-9 years	male	13	negative	Tanzania
1	Kagera	Muleba DC	Kabirizi	Kashanda	12	no	5-9 years	female	14	negative	Tanzania
1	Kagera	Muleba DC	Kabirizi	Kashanda	12	no	5-9 years	female	14	negative	Tanzania
1	Kagera	Muleba DC	Kabirizi	Kashanda	12	no	5-9 years	female	10	negative	Tanzania
1	Kagera	Muleba DC	Kabirizi	Kashanda	12	no	5-9 years	female	14	negative	Tanzania
1	Kagera	Muleba DC	Kibitembe	Kasindaga	13	no	5-9 years	male	9	negative	Tanzania
1	Kagera	Muleba DC	Kibitembe	Kasindaga	13	no	5-9 years	male	14	negative	Tanzania
1	Kagera	Muleba DC	Kibitembe	Kasindaga	13	no	5-9 years	male	12	negative	Tanzania
1	Kagera	Muleba DC	Kibitembe	Kasindaga	13	no	5-9 years	female	14	negative	Tanzania
1	Kagera	Muleba DC	Kibitembe	Kasindaga	13	no	5-9 years	female	12	negative	Tanzania
1	Kagera	Muleba DC	Birabo	Kihumulo	15	no	5-9 years	female	14	negative	Tanzania
1	Kagera	Muleba DC	Birabo	Kihumulo	15	no	5-9 years	female	10	negative	Tanzania
1	Kagera	Muleba DC	Birabo	Kihumulo	15	no	5-9 years	female	14	negative	Tanzania
1	Kagera	Muleba DC	Birabo	Kihumulo	15	no	5-9 years	female	10	negative	Tanzania
1	Kagera	Muleba DC	Birabo	Kihumulo	15	no	5-9 years	female	12	negative	Tanzania
1	Kagera	Muleba DC	Birabo	Kihumulo	15	no	5-9 years	male	14	negative	Tanzania
1	Kagera	Muleba DC	Birabo	Kihumulo	15	no	5-9 years	female	14	negative	Tanzania
1	Kagera	Muleba DC	Birabo	Kihumulo	15	no	5-9 years	female	13	negative	Tanzania
1	Kagera	Muleba DC	Birabo	Kihumulo	15	no	5-9 years	female	10	negative	Tanzania
1	Kagera	Muleba DC	Birabo	Kihumulo	15	no	5-9 years	male	14	negative	Tanzania
1	Kagera	Muleba DC	Birabo	Kihumulo	15	no	5-9 years	female	10	negative	Tanzania
1	Kagera	Muleba DC	Birabo	Kihumulo	15	no	5-9 years	female	12	negative	Tanzania
1	Kagera	Muleba DC	Birabo	Kihumulo	15	no	5-9 years	female	14	negative	Tanzania
1	Kagera	Muleba DC	Birabo	Kihumulo	15	no	5-9 years	male	13	negative	Tanzania
1	Kagera	Muleba DC	Birabo	Kihumulo	15	no	5-9 years	male	13	negative	Tanzania
1	Kagera	Muleba DC	Birabo	Kihumulo	15	no	5-9 years	male	13	negative	Tanzania
1	Kagera	Muleba DC	Birabo	Kihumulo	15	no	5-9 years	male	13	negative	Tanzania
1	Kagera	Muleba DC	Ngenge	Kishuro	16	no	5-9 years	male	10	negative	Tanzania
1	Kagera	Muleba DC	Ngenge	Kishuro	16	no	5-9 years	male	11	negative	Tanzania
1	Kagera	Muleba DC	Ngenge	Kishuro	16	no	5-9 years	male	13	negative	Tanzania
1	Kagera	Muleba DC	Ngenge	Kishuro	16	no	5-9 years	male	14	negative	Tanzania
1	Kagera	Muleba DC	Ngenge	Kishuro	16	no	5-9 years	female	13	negative	Tanzania
1	Kagera	Muleba DC	Ngenge	Kishuro	16	no	5-9 years	male	12	negative	Tanzania
1	Kagera	Muleba DC	Ngenge	Kishuro	16	no	5-9 years	female	10	negative	Tanzania
1	Kagera	Muleba DC	Ngenge	Kishuro	16	no	5-9 years	female	13	negative	Tanzania
1	Kagera	Muleba DC	Rutoro	Kyarutare	18	no	5-9 years	male	14	negative	Tanzania
1	Kagera	Muleba DC	Rutoro	Kyarutare	18	no	5-9 years	female	14	negative	Tanzania
1	Kagera	Muleba DC	Rutoro	Kyarutare	18	no	5-9 years	male	14	negative	Tanzania
1	Kagera	Muleba DC	Rutoro	Kyarutare	18	no	5-9 years	male	14	negative	Tanzania
1	Kagera	Muleba DC	Rutoro	Kyarutare	18	no	5-9 years	female	14	negative	Tanzania
1	Kagera	Muleba DC	Kishanda	Mabira	19	no	5-9 years	male	11	negative	Tanzania
1	Kagera	Muleba DC	Kishanda	Mabira	19	no	5-9 years	female	12	negative	Tanzania
1	Kagera	Muleba DC	Kishanda	Mabira	19	no	5-9 years	female	10	negative	Tanzania
1	Kagera	Muleba DC	Kishanda	Mabira	19	no	5-9 years	male	9	negative	Tanzania
1	Kagera	Muleba DC	Kishanda	Mabira	19	no	5-9 years	male	12	negative	Tanzania
1	Kagera	Muleba DC	Kishanda	Mabira	19	no	5-9 years	female	14	negative	Tanzania
1	Kagera	Muleba DC	Kishanda	Mabira	19	no	5-9 years	female	10	negative	Tanzania
1	Kagera	Muleba DC	Kishanda	Mabira	19	no	5-9 years	female	11	negative	Tanzania
1	Kagera	Muleba DC	Kishanda	Mabira	19	no	5-9 years	male	10	negative	Tanzania
1	Kagera	Muleba DC	Kishanda	Mabira	19	no	5-9 years	male	10	negative	Tanzania
1	Kagera	Muleba DC	Kishanda	Mabira	19	no	5-9 years	male	14	negative	Tanzania
1	Kagera	Muleba DC	Kishanda	Mabira	19	no	5-9 years	male	12	negative	Tanzania
1	Kagera	Muleba DC	Mayondwe	Mayondwe	20	no	5-9 years	male	12	negative	Tanzania
1	Kagera	Muleba DC	Mayondwe	Mayondwe	20	no	5-9 years	male	10	negative	Tanzania
1	Kagera	Muleba DC	Mayondwe	Mayondwe	20	no	5-9 years	female	13	negative	Tanzania
1	Kagera	Muleba DC	Mayondwe	Mayondwe	20	no	5-9 years	female	13	negative	Tanzania
1	Kagera	Muleba DC	Mayondwe	Mayondwe	20	no	5-9 years	female	14	negative	Tanzania
1	Kagera	Muleba DC	Mayondwe	Mayondwe	20	no	5-9 years	male	10	negative	Tanzania
1	Kagera	Muleba DC	Mayondwe	Mayondwe	20	no	5-9 years	male	14	negative	Tanzania
1	Kagera	Muleba DC	Mayondwe	Mayondwe	20	no	5-9 years	female	10	negative	Tanzania
1	Kagera	Muleba DC	Mayondwe	Mayondwe	20	no	5-9 years	male	11	negative	Tanzania
1	Kagera	Muleba DC	Mayondwe	Mayondwe	20	no	5-9 years	male	9	negative	Tanzania
1	Kagera	Muleba DC	Mayondwe	Mayondwe	20	no	5-9 years	male	14	negative	Tanzania
1	Kagera	Muleba DC	Mayondwe	Mayondwe	20	no	5-9 years	female	10	negative	Tanzania
1	Kagera	Muleba DC	Mayondwe	Mayondwe	20	no	5-9 years	male	14	negative	Tanzania
1	Kagera	Muleba DC	Muleba	Muleba	21	no	5-9 years	male	14	negative	Tanzania
1	Kagera	Muleba DC	Muleba	Muleba	21	no	5-9 years	female	11	negative	Tanzania
1	Kagera	Muleba DC	Muleba	Muleba	21	no	5-9 years	male	14	negative	Tanzania
1	Kagera	Muleba DC	Muleba	Muleba	21	no	5-9 years	female	10	negative	Tanzania
1	Kagera	Muleba DC	Muleba	Muleba	21	no	5-9 years	female	9	negative	Tanzania
1	Kagera	Muleba DC	Muleba	Muleba	21	no	5-9 years	female	9	negative	Tanzania
1	Kagera	Muleba DC	Muleba	Muleba	21	no	5-9 years	female	11	negative	Tanzania
1	Kagera	Muleba DC	Muleba	Muleba	21	no	5-9 years	female	11	negative	Tanzania
1	Kagera	Muleba DC	Muleba	Muleba	21	no	5-9 years	female	10	negative	Tanzania
1	Kagera	Muleba DC	Muleba	Muleba	21	no	5-9 years	male	12	negative	Tanzania
1	Kagera	Muleba DC	Muleba	Muleba	21	no	5-9 years	female	12	negative	Tanzania
1	Kagera	Muleba DC	Muleba	Muleba	21	no	5-9 years	male	12	negative	Tanzania
1	Kagera	Muleba DC	Muleba	Muleba	21	no	5-9 years	male	11	negative	Tanzania
1	Kagera	Muleba DC	Muleba	Muleba	21	no	5-9 years	female	12	negative	Tanzania
1	Kagera	Muleba DC	Muleba	Muleba	21	no	5-9 years	male	14	negative	Tanzania
1	Kagera	Muleba DC	Ijumbi	Nshambya	23	no	5-9 years	female	14	negative	Tanzania
1	Kagera	Muleba DC	Ijumbi	Nshambya	23	no	5-9 years	male	14	negative	Tanzania
1	Kagera	Muleba DC	Ijumbi	Nshambya	23	no	5-9 years	female	13	negative	Tanzania
1	Kagera	Muleba DC	Ijumbi	Nshambya	23	no	5-9 years	male	11	negative	Tanzania
1	Kagera	Muleba DC	Ijumbi	Nshambya	23	no	5-9 years	female	13	negative	Tanzania
1	Kagera	Muleba DC	Ijumbi	Nshambya	23	no	5-9 years	female	13	negative	Tanzania
1	Kagera	Muleba DC	Ijumbi	Nshambya	23	no	5-9 years	female	11	negative	Tanzania
1	Kagera	Muleba DC	Ijumbi	Nshambya	23	no	5-9 years	male	13	negative	Tanzania
1	Kagera	Muleba DC	Ijumbi	Nshambya	23	no	5-9 years	male	12	negative	Tanzania
1	Kagera	Muleba DC	Ijumbi	Nshambya	23	no	5-9 years	female	12	negative	Tanzania
1	Kagera	Muleba DC	Ijumbi	Nshambya	23	no	5-9 years	female	11	negative	Tanzania
1	Kagera	Muleba DC	Ijumbi	Nshambya	23	no	5-9 years	female	12	negative	Tanzania
1	Kagera	Muleba DC	Ijumbi	Nshambya	23	no	5-9 years	female	9	negative	Tanzania
1	Kagera	Muleba DC	Bulyakashaju	Nyakahama	24	no	5-9 years	female	10	negative	Tanzania
1	Kagera	Muleba DC	Bulyakashaju	Nyakahama	24	no	5-9 years	male	12	negative	Tanzania
1	Kagera	Muleba DC	Bulyakashaju	Nyakahama	24	no	5-9 years	female	11	negative	Tanzania
1	Kagera	Muleba DC	Bulyakashaju	Nyakahama	24	no	5-9 years	male	14	negative	Tanzania
1	Kagera	Muleba DC	Bulyakashaju	Nyakahama	24	no	5-9 years	male	13	negative	Tanzania
1	Kagera	Muleba DC	Bulyakashaju	Nyakahama	24	no	5-9 years	male	10	negative	Tanzania
1	Kagera	Muleba DC	Bulyakashaju	Nyakahama	24	no	5-9 years	female	13	negative	Tanzania
1	Kagera	Muleba DC	Bulyakashaju	Nyakahama	24	no	5-9 years	female	10	negative	Tanzania
1	Kagera	Muleba DC	Bulyakashaju	Nyakahama	24	no	5-9 years	female	12	negative	Tanzania
1	Kagera	Muleba DC	Bulyakashaju	Nyakahama	24	no	5-9 years	female	11	negative	Tanzania
1	Kagera	Muleba DC	Bulyakashaju	Nyakahama	24	no	5-9 years	female	13	negative	Tanzania
1	Kagera	Muleba DC	Bulyakashaju	Nyakahama	24	no	5-9 years	male	14	negative	Tanzania
1	Kagera	Muleba DC	Bulyakashaju	Nyakahama	24	no	5-9 years	male	11	negative	Tanzania
1	Kagera	Muleba DC	Bulyakashaju	Nyakahama	24	no	5-9 years	female	13	negative	Tanzania
1	Kagera	Muleba DC	Bulyakashaju	Nyakahama	24	no	5-9 years	female	13	negative	Tanzania
1	Kagera	Muleba DC	Bulyakashaju	Nyakahama	24	no	5-9 years	female	12	negative	Tanzania
1	Kagera	Muleba DC	Nyakatanga	Nyarugando	25	no	5-9 years	male	12	negative	Tanzania
1	Kagera	Muleba DC	Nyakatanga	Nyarugando	25	no	5-9 years	male	14	negative	Tanzania
1	Kagera	Muleba DC	Nyakatanga	Nyarugando	25	no	5-9 years	male	12	negative	Tanzania
1	Kagera	Muleba DC	Nyakatanga	Nyarugando	25	no	5-9 years	female	13	negative	Tanzania
1	Kagera	Muleba DC	Nyakatanga	Nyarugando	25	no	5-9 years	male	11	negative	Tanzania
1	Kagera	Muleba DC	Nyakatanga	Nyarugando	25	no	5-9 years	male	11	negative	Tanzania
1	Kagera	Muleba DC	Nyakatanga	Nyarugando	25	no	5-9 years	female	9	negative	Tanzania
1	Kagera	Muleba DC	Nyakatanga	Nyarugando	25	no	5-9 years	female	11	negative	Tanzania
1	Kagera	Muleba DC	Nyakatanga	Nyarugando	25	no	5-9 years	female	14	negative	Tanzania
1	Kagera	Muleba DC	Nyakatanga	Nyarugando	25	no	5-9 years	female	14	negative	Tanzania
1	Kagera	Muleba DC	Nyakatanga	Nyarugando	25	no	5-9 years	female	11	negative	Tanzania
1	Kagera	Muleba DC	Nyakatanga	Nyarugando	25	no	5-9 years	female	12	negative	Tanzania
1	Kagera	Muleba DC	Nyakatanga	Nyarugando	25	no	5-9 years	male	10	negative	Tanzania
1	Kagera	Muleba DC	Nyakatanga	Nyarugando	25	no	5-9 years	female	13	negative	Tanzania
1	Kagera	Muleba DC	Nyakatanga	Nyarugando	25	no	5-9 years	male	12	negative	Tanzania
1	Kagera	Muleba DC	Ijumbi	Rubya B	26	no	5-9 years	female	13	negative	Tanzania
1	Kagera	Muleba DC	Ijumbi	Rubya B	26	no	5-9 years	male	13	negative	Tanzania
1	Kagera	Muleba DC	Ijumbi	Rubya B	26	no	5-9 years	male	14	negative	Tanzania
1	Kagera	Muleba DC	Ijumbi	Rubya B	26	no	5-9 years	female	11	negative	Tanzania
1	Kagera	Muleba DC	Ijumbi	Rubya B	26	no	5-9 years	male	13	negative	Tanzania
1	Kagera	Muleba DC	Ijumbi	Rubya B	26	no	5-9 years	female	13	negative	Tanzania
1	Kagera	Muleba DC	Ijumbi	Rubya B	26	no	5-9 years	female	9	negative	Tanzania
1	Kagera	Muleba DC	Ijumbi	Rubya B	26	no	5-9 years	male	14	negative	Tanzania
1	Kagera	Muleba DC	Ijumbi	Rubya B	26	no	5-9 years	male	12	negative	Tanzania
1	Kagera	Muleba DC	Ijumbi	Rubya B	26	no	5-9 years	female	11	negative	Tanzania
1	Kagera	Muleba DC	Ijumbi	Rubya B	26	no	5-9 years	male	14	negative	Tanzania
1	Kagera	Muleba DC	Ijumbi	Rubya B	26	no	5-9 years	female	11	negative	Tanzania
1	Kagera	Muleba DC	Nshamba	Rukondo	27	no	5-9 years	female	13	negative	Tanzania
1	Kagera	Muleba DC	Nshamba	Rukondo	27	no	5-9 years	female	14	negative	Tanzania
1	Kagera	Muleba DC	Nshamba	Rukondo	27	no	5-9 years	female	12	negative	Tanzania
1	Kagera	Muleba DC	Nshamba	Rukondo	27	no	5-9 years	female	11	negative	Tanzania
1	Kagera	Muleba DC	Nshamba	Rukondo	27	no	5-9 years	female	11	negative	Tanzania
1	Kagera	Muleba DC	Nshamba	Rukondo	27	no	5-9 years	male	14	negative	Tanzania
1	Kagera	Muleba DC	Nshamba	Rukondo	27	no	5-9 years	female	12	negative	Tanzania
1	Kagera	Muleba DC	Nshamba	Rukondo	27	no	5-9 years	male	12	negative	Tanzania
1	Kagera	Muleba DC	Nshamba	Rukondo	27	no	5-9 years	male	10	negative	Tanzania
1	Kagera	Muleba DC	Nshamba	Rukondo	27	no	5-9 years	male	11	negative	Tanzania
1	Kagera	Muleba DC	Nshamba	Rukondo	27	no	5-9 years	male	12	negative	Tanzania
1	Kagera	Muleba DC	Nshamba	Rukondo	27	no	5-9 years	female	12	negative	Tanzania
1	Kagera	Muleba DC	Nshamba	Rukondo	27	no	5-9 years	male	13	negative	Tanzania
1	Kagera	Muleba DC	Nshamba	Rukondo	27	no	5-9 years	female	14	negative	Tanzania
1	Kagera	Muleba DC	Ikuza	Rwiza	29	no	5-9 years	female	13	negative	Tanzania
1	Kagera	Muleba DC	Ikuza	Rwiza	29	no	5-9 years	male	11	negative	Tanzania
1	Kagera	Muleba DC	Ikuza	Rwiza	29	no	5-9 years	male	13	negative	Tanzania
1	Kagera	Muleba DC	Ikuza	Rwiza	29	no	5-9 years	female	14	negative	Tanzania
1	Kagera	Muleba DC	Ikuza	Rwiza	29	no	5-9 years	male	14	negative	Tanzania
1	Kagera	Muleba DC	Ikuza	Rwiza	29	no	5-9 years	male	9	negative	Tanzania
1	Kagera	Muleba DC	Ikuza	Rwiza	29	no	5-9 years	male	13	negative	Tanzania
1	Kagera	Muleba DC	Nshamba	Simbya	30	no	5-9 years	male	12	negative	Tanzania
1	Kagera	Muleba DC	Nshamba	Simbya	30	no	5-9 years	female	10	negative	Tanzania
1	Kagera	Muleba DC	Nshamba	Simbya	30	no	5-9 years	male	9	negative	Tanzania
1	Kagera	Muleba DC	Nshamba	Simbya	30	no	5-9 years	female	14	negative	Tanzania
1	Kagera	Muleba DC	Nshamba	Simbya	30	no	5-9 years	male	10	negative	Tanzania
1	Kagera	Muleba DC	Nshamba	Simbya	30	no	5-9 years	male	14	negative	Tanzania
1	Kagera	Muleba DC	Nshamba	Simbya	30	no	5-9 years	male	12	negative	Tanzania
1	Kagera	Muleba DC	Nshamba	Simbya	30	no	5-9 years	male	10	negative	Tanzania
1	Kagera	Muleba DC	Nshamba	Simbya	30	no	5-9 years	female	11	negative	Tanzania
1	Kagera	Muleba DC	Nshamba	Simbya	30	no	5-9 years	male	9	negative	Tanzania
1	Kagera	Muleba DC	Nshamba	Simbya	30	no	5-9 years	male	13	negative	Tanzania
1	Kagera	Muleba DC	Nshamba	Simbya	30	no	5-9 years	female	11	negative	Tanzania
10	Kagera	Karangwe DC	igurwa	Ahakakunyu	1	no	5-9 years	male	9	negative	Tanzania
10	Kagera	Karangwe DC	igurwa	Ahakakunyu	1	no	5-9 years	female	9	negative	Tanzania
10	Kagera	Karangwe DC	igurwa	Ahakakunyu	1	no	10+ years	male	10	negative	Tanzania
10	Kagera	Karangwe DC	igurwa	Ahakakunyu	1	no	10+ years	male	11	negative	Tanzania
10	Kagera	Karangwe DC	igurwa	Ahakakunyu	1	no	5-9 years	male	9	negative	Tanzania
10	Kagera	Karangwe DC	igurwa	Ahakakunyu	1	no	10+ years	female	11	negative	Tanzania
10	Kagera	Karangwe DC	igurwa	Ahakakunyu	1	no	10+ years	male	11	negative	Tanzania
10	Kagera	Karangwe DC	igurwa	Ahakakunyu	1	no	10+ years	male	11	negative	Tanzania
10	Kagera	Karangwe DC	igurwa	Ahakakunyu	1	no	10+ years	male	13	negative	Tanzania
10	Kagera	Karangwe DC	igurwa	Ahakakunyu	1	no	10+ years	female	12	negative	Tanzania
10	Kagera	Karangwe DC	igurwa	Ahakakunyu	1	no	10+ years	female	14	negative	Tanzania
10	Kagera	Karangwe DC	igurwa	Ahakakunyu	1	no	10+ years	female	14	negative	Tanzania
10	Kagera	Karangwe DC	igurwa	Ahakakunyu	1	no	10+ years	male	13	negative	Tanzania
10	Kagera	Karangwe DC	igurwa	Ahakakunyu	1	no	10+ years	female	11	negative	Tanzania
10	Kagera	Karangwe DC	igurwa	Ahakakunyu	1	no	10+ years	male	10	negative	Tanzania
10	Kagera	Karangwe DC	igurwa	Ahakakunyu	1	no	10+ years	female	10	negative	Tanzania
10	Kagera	Karangwe DC	kiruruma	ahamulama	2	no	10+ years	male	14	negative	Tanzania
10	Kagera	Karangwe DC	kiruruma	ahamulama	2	no	10+ years	male	13	negative	Tanzania
10	Kagera	Karangwe DC	kiruruma	ahamulama	2	no	10+ years	female	14	negative	Tanzania
10	Kagera	Karangwe DC	kiruruma	ahamulama	2	no	10+ years	male	12	negative	Tanzania
10	Kagera	Karangwe DC	kiruruma	ahamulama	2	no	10+ years	male	14	negative	Tanzania
10	Kagera	Karangwe DC	kiruruma	ahamulama	2	no	10+ years	male	13	negative	Tanzania
10	Kagera	Karangwe DC	kiruruma	ahamulama	2	no	10+ years	female	12	negative	Tanzania
10	Kagera	Karangwe DC	kiruruma	ahamulama	2	no	10+ years	female	10	negative	Tanzania
10	Kagera	Karangwe DC	kiruruma	ahamulama	2	no	10+ years	female	12	negative	Tanzania
10	Kagera	Karangwe DC	kiruruma	ahamulama	2	no	10+ years	male	11	negative	Tanzania
10	Kagera	Karangwe DC	kiruruma	ahamulama	2	no	10+ years	male	10	negative	Tanzania
10	Kagera	Karangwe DC	kiruruma	ahamulama	2	no	10+ years	female	12	negative	Tanzania
10	Kagera	Karangwe DC	Bugene	Bugene	3	no	10+ years	female	11	negative	Tanzania
10	Kagera	Karangwe DC	Bugene	Bugene	3	no	10+ years	male	13	negative	Tanzania
10	Kagera	Karangwe DC	Bugene	Bugene	3	no	10+ years	male	12	negative	Tanzania
10	Kagera	Karangwe DC	Bugene	Bugene	3	no	10+ years	male	11	negative	Tanzania
10	Kagera	Karangwe DC	Bugene	Bugene	3	no	5-9 years	female	9	negative	Tanzania
10	Kagera	Karangwe DC	Bugene	Bugene	3	no	5-9 years	male	9	negative	Tanzania
10	Kagera	Karangwe DC	Bugene	Bugene	3	no	10+ years	female	13	negative	Tanzania
10	Kagera	Karangwe DC	Bugene	Bugene	3	no	10+ years	male	14	negative	Tanzania
10	Kagera	Karangwe DC	Bugene	Bugene	3	no	10+ years	male	10	negative	Tanzania
10	Kagera	Karangwe DC	Bugene	Bugene	3	no	5-9 years	male	9	negative	Tanzania
10	Kagera	Karangwe DC	Bugene	Bugene	3	no	10+ years	female	10	negative	Tanzania
10	Kagera	Karangwe DC	Bugene	Bugene	3	no	10+ years	female	13	negative	Tanzania
10	Kagera	Karangwe DC	Bugene	Bugene	3	no	10+ years	female	9	negative	Tanzania
10	Kagera	Karangwe DC	Bugene	Bugene	3	no	10+ years	male	12	negative	Tanzania
10	Kagera	Karangwe DC	Bugene	Bugene	3	no	10+ years	female	11	negative	Tanzania
10	Kagera	Karangwe DC	Bugene	Bugene	3	no	10+ years	male	14	negative	Tanzania
10	Kagera	Karangwe DC	Bugene	Bugene	3	no	10+ years	female	12	negative	Tanzania
10	Kagera	Karangwe DC	Bugene	Bugene	3	no	10+ years	male	14	negative	Tanzania
10	Kagera	Karangwe DC	kanoni	bukabara	4	no	5-9 years	male	9	negative	Tanzania
10	Kagera	Karangwe DC	kanoni	bukabara	4	no	10+ years	female	10	negative	Tanzania
10	Kagera	Karangwe DC	kanoni	bukabara	4	no	5-9 years	female	9	negative	Tanzania
10	Kagera	Karangwe DC	kanoni	bukabara	4	no	10+ years	female	10	negative	Tanzania
10	Kagera	Karangwe DC	kanoni	bukabara	4	no	10+ years	female	10	negative	Tanzania
10	Kagera	Karangwe DC	kanoni	bukabara	4	no	10+ years	female	10	negative	Tanzania
10	Kagera	Karangwe DC	kanoni	bukabara	4	no	10+ years	female	10	negative	Tanzania
10	Kagera	Karangwe DC	kanoni	bukabara	4	no	10+ years	female	14	negative	Tanzania
10	Kagera	Karangwe DC	kanoni	bukabara	4	no	10+ years	female	12	negative	Tanzania
10	Kagera	Karangwe DC	kanoni	bukabara	4	no	10+ years	female	13	negative	Tanzania
10	Kagera	Karangwe DC	kanoni	bukabara	4	no	10+ years	male	13	negative	Tanzania
10	Kagera	Karangwe DC	kanoni	bukabara	4	no	10+ years	male	13	negative	Tanzania
10	Kagera	Karangwe DC	kanoni	bukabara	4	no	10+ years	male	13	negative	Tanzania
10	Kagera	Karangwe DC	kanoni	bukabara	4	no	10+ years	male	13	negative	Tanzania
10	Kagera	Karangwe DC	Nyakabanga	chabuhora	5	no	10+ years	female	11	negative	Tanzania
10	Kagera	Karangwe DC	Nyakabanga	chabuhora	5	no	10+ years	female	14	negative	Tanzania
10	Kagera	Karangwe DC	Nyakabanga	chabuhora	5	no	10+ years	female	13	negative	Tanzania
10	Kagera	Karangwe DC	Nyakabanga	chabuhora	5	no	10+ years	male	14	negative	Tanzania
10	Kagera	Karangwe DC	Nyakabanga	chabuhora	5	no	10+ years	male	13	negative	Tanzania
10	Kagera	Karangwe DC	Nyakabanga	chabuhora	5	no	10+ years	female	14	negative	Tanzania
10	Kagera	Karangwe DC	Nyakabanga	chabuhora	5	no	5-9 years	male	9	negative	Tanzania
10	Kagera	Karangwe DC	Nyakabanga	chabuhora	5	no	10+ years	male	11	negative	Tanzania
10	Kagera	Karangwe DC	Nyakabanga	chabuhora	5	no	10+ years	male	13	negative	Tanzania
10	Kagera	Karangwe DC	Nyakabanga	chabuhora	5	no	10+ years	male	11	negative	Tanzania
10	Kagera	Karangwe DC	Nyakabanga	chabuhora	5	no	5-9 years	female	9	negative	Tanzania
10	Kagera	Karangwe DC	Nyakabanga	chabuhora	5	no	10+ years	male	10	negative	Tanzania
10	Kagera	Karangwe DC	Nyakabanga	chabuhora	5	no	10+ years	female	12	negative	Tanzania
10	Kagera	Karangwe DC	Nyakabanga	chabuhora	5	no	10+ years	male	11	negative	Tanzania
10	Kagera	Karangwe DC	Chonyonyo	chonyonyo	6	no	10+ years	female	10	negative	Tanzania
10	Kagera	Karangwe DC	Chonyonyo	chonyonyo	6	no	10+ years	female	10	negative	Tanzania
10	Kagera	Karangwe DC	Chonyonyo	chonyonyo	6	no	10+ years	female	10	negative	Tanzania
10	Kagera	Karangwe DC	Chonyonyo	chonyonyo	6	no	10+ years	female	12	negative	Tanzania
10	Kagera	Karangwe DC	Chonyonyo	chonyonyo	6	no	10+ years	male	14	negative	Tanzania
10	Kagera	Karangwe DC	Chonyonyo	chonyonyo	6	no	10+ years	female	14	negative	Tanzania
10	Kagera	Karangwe DC	Chonyonyo	chonyonyo	6	no	10+ years	female	10	negative	Tanzania
10	Kagera	Karangwe DC	Chonyonyo	chonyonyo	6	no	10+ years	male	11	negative	Tanzania
10	Kagera	Karangwe DC	Chonyonyo	chonyonyo	6	no	10+ years	female	12	negative	Tanzania
10	Kagera	Karangwe DC	Chonyonyo	chonyonyo	6	no	10+ years	female	12	negative	Tanzania
10	Kagera	Karangwe DC	Chonyonyo	chonyonyo	6	no	10+ years	female	14	negative	Tanzania
10	Kagera	Karangwe DC	Chonyonyo	chonyonyo	6	no	10+ years	male	13	negative	Tanzania
10	Kagera	Karangwe DC	Chonyonyo	chonyonyo	6	no	10+ years	male	10	negative	Tanzania
10	Kagera	Karangwe DC	Chonyonyo	chonyonyo	6	no	10+ years	female	12	negative	Tanzania
10	Kagera	Karangwe DC	Chonyonyo	chonyonyo	6	no	10+ years	male	13	negative	Tanzania
10	Kagera	Karangwe DC	Chonyonyo	chonyonyo	6	no	10+ years	female	12	negative	Tanzania
10	Kagera	Karangwe DC	bweranyange	kabezi	7	no	10+ years	male	12	negative	Tanzania
10	Kagera	Karangwe DC	bweranyange	kabezi	7	no	5-9 years	male	9	negative	Tanzania
10	Kagera	Karangwe DC	bweranyange	kabezi	7	no	10+ years	female	10	negative	Tanzania
10	Kagera	Karangwe DC	bweranyange	kabezi	7	no	10+ years	male	12	negative	Tanzania
10	Kagera	Karangwe DC	bweranyange	kabezi	7	no	10+ years	male	12	negative	Tanzania
10	Kagera	Karangwe DC	bweranyange	kabezi	7	no	10+ years	female	10	negative	Tanzania
10	Kagera	Karangwe DC	bweranyange	kabezi	7	no	10+ years	female	12	negative	Tanzania
10	Kagera	Karangwe DC	bweranyange	kabezi	7	no	10+ years	female	13	negative	Tanzania
10	Kagera	Karangwe DC	bweranyange	kabezi	7	no	10+ years	female	13	negative	Tanzania
10	Kagera	Karangwe DC	bweranyange	kabezi	7	no	10+ years	female	11	negative	Tanzania
10	Kagera	Karangwe DC	nyakabanga	kagugo	8	no	10+ years	female	14	negative	Tanzania
10	Kagera	Karangwe DC	nyakabanga	kagugo	8	no	10+ years	male	13	negative	Tanzania
10	Kagera	Karangwe DC	nyakabanga	kagugo	8	no	10+ years	male	13	negative	Tanzania
10	Kagera	Karangwe DC	nyakabanga	kagugo	8	no	10+ years	male	13	negative	Tanzania
10	Kagera	Karangwe DC	nyakabanga	kagugo	8	no	10+ years	female	11	negative	Tanzania
10	Kagera	Karangwe DC	nyakabanga	kagugo	8	no	10+ years	male	10	negative	Tanzania
10	Kagera	Karangwe DC	nyakabanga	kagugo	8	no	5-9 years	female	9	negative	Tanzania
10	Kagera	Karangwe DC	nyakabanga	kagugo	8	no	5-9 years	male	9	negative	Tanzania
10	Kagera	Karangwe DC	nyakabanga	kagugo	8	no	10+ years	male	11	negative	Tanzania
10	Kagera	Karangwe DC	nyakabanga	kagugo	8	no	10+ years	male	12	negative	Tanzania
10	Kagera	Karangwe DC	nyakabanga	kagugo	8	no	10+ years	male	12	negative	Tanzania
10	Kagera	Karangwe DC	nyakabanga	kagugo	8	no	10+ years	female	12	negative	Tanzania
10	Kagera	Karangwe DC	nyakabanga	kagugo	8	no	10+ years	male	12	negative	Tanzania
10	Kagera	Karangwe DC	nyakabanga	kagugo	8	no	10+ years	female	14	negative	Tanzania
10	Kagera	Karangwe DC	nyakabanga	kagugo	8	no	10+ years	male	10	negative	Tanzania
10	Kagera	Karangwe DC	nyakabanga	kagugo	8	no	10+ years	male	11	negative	Tanzania
10	Kagera	Karangwe DC	nyakabanga	kagugo	8	no	10+ years	male	11	negative	Tanzania
10	Kagera	Karangwe DC	ihembe	kajunguti	9	no	10+ years	male	13	negative	Tanzania
10	Kagera	Karangwe DC	ihembe	kajunguti	9	no	10+ years	female	12	negative	Tanzania
10	Kagera	Karangwe DC	ihembe	kajunguti	9	no	10+ years	female	12	negative	Tanzania
10	Kagera	Karangwe DC	ihembe	kajunguti	9	no	5-9 years	female	9	negative	Tanzania
10	Kagera	Karangwe DC	ihembe	kajunguti	9	no	10+ years	male	10	negative	Tanzania
10	Kagera	Karangwe DC	ihembe	kajunguti	9	no	10+ years	male	10	negative	Tanzania
10	Kagera	Karangwe DC	ihembe	kajunguti	9	no	5-9 years	male	9	negative	Tanzania
10	Kagera	Karangwe DC	ihembe	kajunguti	9	no	10+ years	female	12	negative	Tanzania
10	Kagera	Karangwe DC	ihembe	kajunguti	9	no	10+ years	female	13	negative	Tanzania
10	Kagera	Karangwe DC	ihembe	kajunguti	9	no	10+ years	male	12	negative	Tanzania
10	Kagera	Karangwe DC	ihembe	kajunguti	9	no	10+ years	female	13	negative	Tanzania
10	Kagera	Karangwe DC	ihembe	kajunguti	9	no	10+ years	female	13	negative	Tanzania
10	Kagera	Karangwe DC	ihembe	kajunguti	9	no	10+ years	female	12	negative	Tanzania
10	Kagera	Karangwe DC	ihembe	kajunguti	9	no	10+ years	male	12	negative	Tanzania
10	Kagera	Karangwe DC	Nyakahanga	kalehe	10	no	10+ years	male	10	negative	Tanzania
10	Kagera	Karangwe DC	Nyakahanga	kalehe	10	no	10+ years	male	13	negative	Tanzania
10	Kagera	Karangwe DC	Nyakahanga	kalehe	10	no	10+ years	female	10	negative	Tanzania
10	Kagera	Karangwe DC	Nyakahanga	kalehe	10	no	10+ years	female	12	negative	Tanzania
10	Kagera	Karangwe DC	Nyakahanga	kalehe	10	no	10+ years	male	12	negative	Tanzania
10	Kagera	Karangwe DC	Nyakahanga	kalehe	10	no	10+ years	male	11	negative	Tanzania
10	Kagera	Karangwe DC	Nyakahanga	kalehe	10	no	10+ years	female	10	negative	Tanzania
10	Kagera	Karangwe DC	Nyakahanga	kalehe	10	no	10+ years	male	14	negative	Tanzania
10	Kagera	Karangwe DC	Nyakahanga	kalehe	10	no	10+ years	female	13	negative	Tanzania
10	Kagera	Karangwe DC	Nyakahanga	kalehe	10	no	10+ years	male	13	negative	Tanzania
10	Kagera	Karangwe DC	Nyakahanga	kalehe	10	no	10+ years	female	13	negative	Tanzania
10	Kagera	Karangwe DC	Nyakahanga	kalehe	10	no	10+ years	female	13	negative	Tanzania
10	Kagera	Karangwe DC	Nyakahanga	kalehe	10	no	10+ years	male	13	negative	Tanzania
10	Kagera	Karangwe DC	Nyakahanga	kalehe	10	no	10+ years	female	11	negative	Tanzania
10	Kagera	Karangwe DC	Nyakahanga	kalehe	10	no	5-9 years	male	9	negative	Tanzania
10	Kagera	Karangwe DC	Nyakahanga	kalehe	10	no	10+ years	male	10	negative	Tanzania
10	Kagera	Karangwe DC	Nyakahanga	kalehe	10	no	10+ years	female	10	negative	Tanzania
10	Kagera	Karangwe DC	kayanga	kambarage	11	no	10+ years	female	11	negative	Tanzania
10	Kagera	Karangwe DC	kayanga	kambarage	11	no	<1 year	male	9	negative	Tanzania
10	Kagera	Karangwe DC	kayanga	kambarage	11	no	10+ years	male	12	negative	Tanzania
10	Kagera	Karangwe DC	kayanga	kambarage	11	no	1-4 years	female	9	negative	Tanzania
10	Kagera	Karangwe DC	kayanga	kambarage	11	no	10+ years	female	13	negative	Tanzania
10	Kagera	Karangwe DC	kayanga	kambarage	11	no	10+ years	female	12	negative	Tanzania
10	Kagera	Karangwe DC	kayanga	kambarage	11	no	10+ years	female	14	negative	Tanzania
10	Kagera	Karangwe DC	kayanga	kambarage	11	no	10+ years	male	12	negative	Tanzania
10	Kagera	Karangwe DC	kayanga	kambarage	11	no	10+ years	male	12	negative	Tanzania
10	Kagera	Karangwe DC	kayanga	kambarage	11	no	10+ years	male	12	negative	Tanzania
10	Kagera	Karangwe DC	kayanga	kambarage	11	no	10+ years	female	10	negative	Tanzania
10	Kagera	Karangwe DC	kayanga	kambarage	11	no	10+ years	male	11	negative	Tanzania
10	Kagera	Karangwe DC	kayanga	kambarage	11	no	10+ years	male	11	negative	Tanzania
10	Kagera	Karangwe DC	kayanga	kambarage	11	no	10+ years	female	11	negative	Tanzania
10	Kagera	Karangwe DC	kayanga	kambarage	11	no	10+ years	female	10	negative	Tanzania
10	Kagera	Karangwe DC	kayanga	kambarage	11	no	10+ years	male	12	negative	Tanzania
10	Kagera	Karangwe DC	kayanga	kambarage	11	no	5-9 years	female	9	negative	Tanzania
10	Kagera	Karangwe DC	kayanga	kambarage	11	no	10+ years	male	14	negative	Tanzania
10	Kagera	Karangwe DC	Kayanga	karaizo	12	no	10+ years	male	14	negative	Tanzania
10	Kagera	Karangwe DC	Kayanga	karaizo	12	no	10+ years	male	11	negative	Tanzania
10	Kagera	Karangwe DC	Kayanga	karaizo	12	no	10+ years	female	12	negative	Tanzania
10	Kagera	Karangwe DC	Kayanga	karaizo	12	no	10+ years	female	13	negative	Tanzania
10	Kagera	Karangwe DC	Kayanga	karaizo	12	no	5-9 years	male	9	negative	Tanzania
10	Kagera	Karangwe DC	Kayanga	karaizo	12	no	10+ years	female	11	negative	Tanzania
10	Kagera	Karangwe DC	Kayanga	karaizo	12	no	10+ years	female	11	negative	Tanzania
10	Kagera	Karangwe DC	Kayanga	karaizo	12	no	10+ years	female	12	negative	Tanzania
10	Kagera	Karangwe DC	Kayanga	karaizo	12	no	10+ years	male	14	negative	Tanzania
10	Kagera	Karangwe DC	Kayanga	karaizo	12	no	10+ years	female	12	negative	Tanzania
10	Kagera	Karangwe DC	Kayanga	karaizo	12	no	10+ years	male	12	negative	Tanzania
10	Kagera	Karangwe DC	Kayanga	karaizo	12	no	10+ years	female	13	negative	Tanzania
10	Kagera	Karangwe DC	Kayanga	karaizo	12	no	10+ years	female	14	negative	Tanzania
10	Kagera	Karangwe DC	Kayanga	karaizo	12	no	10+ years	female	14	negative	Tanzania
10	Kagera	Karangwe DC	Kayanga	karaizo	12	no	10+ years	male	14	negative	Tanzania
10	Kagera	Karangwe DC	Kayanga	karaizo	12	no	5-9 years	female	9	negative	Tanzania
10	Kagera	Karangwe DC	Kayanga	karaizo	12	no	10+ years	male	10	negative	Tanzania
10	Kagera	Karangwe DC	kituntu	katembe	13	no	10+ years	female	12	negative	Tanzania
10	Kagera	Karangwe DC	kituntu	katembe	13	no	10+ years	female	11	negative	Tanzania
10	Kagera	Karangwe DC	kituntu	katembe	13	no	10+ years	female	11	negative	Tanzania
10	Kagera	Karangwe DC	kituntu	katembe	13	no	10+ years	female	11	negative	Tanzania
10	Kagera	Karangwe DC	kituntu	katembe	13	no	10+ years	male	10	negative	Tanzania
10	Kagera	Karangwe DC	kituntu	katembe	13	no	10+ years	male	10	negative	Tanzania
10	Kagera	Karangwe DC	kituntu	katembe	13	no	10+ years	male	12	negative	Tanzania
10	Kagera	Karangwe DC	kituntu	katembe	13	no	10+ years	female	12	negative	Tanzania
10	Kagera	Karangwe DC	kituntu	katembe	13	no	10+ years	male	12	negative	Tanzania
10	Kagera	Karangwe DC	kituntu	katembe	13	no	10+ years	male	12	negative	Tanzania
10	Kagera	Karangwe DC	kituntu	katembe	13	no	10+ years	female	13	negative	Tanzania
10	Kagera	Karangwe DC	kituntu	katembe	13	no	10+ years	female	13	negative	Tanzania
10	Kagera	Karangwe DC	kituntu	katembe	13	no	10+ years	female	12	negative	Tanzania
10	Kagera	Karangwe DC	kituntu	katembe	13	no	10+ years	female	12	negative	Tanzania
10	Kagera	Karangwe DC	kayanga	kayanga	14	no	10+ years	female	13	negative	Tanzania
10	Kagera	Karangwe DC	kayanga	kayanga	14	no	10+ years	female	12	negative	Tanzania
10	Kagera	Karangwe DC	kayanga	kayanga	14	no	10+ years	female	11	negative	Tanzania
10	Kagera	Karangwe DC	kayanga	kayanga	14	no	10+ years	female	12	negative	Tanzania
10	Kagera	Karangwe DC	kayanga	kayanga	14	no	10+ years	male	12	negative	Tanzania
10	Kagera	Karangwe DC	kayanga	kayanga	14	no	10+ years	female	12	negative	Tanzania
10	Kagera	Karangwe DC	kayanga	kayanga	14	no	10+ years	male	14	negative	Tanzania
10	Kagera	Karangwe DC	kayanga	kayanga	14	no	10+ years	male	12	negative	Tanzania
10	Kagera	Karangwe DC	kayanga	kayanga	14	no	10+ years	male	13	negative	Tanzania
10	Kagera	Karangwe DC	kayanga	kayanga	14	no	10+ years	male	11	negative	Tanzania
10	Kagera	Karangwe DC	kayanga	kayanga	14	no	10+ years	female	10	negative	Tanzania
10	Kagera	Karangwe DC	kayanga	kayanga	14	no	10+ years	female	10	negative	Tanzania
10	Kagera	Karangwe DC	kayanga	kayanga	14	no	5-9 years	male	9	negative	Tanzania
10	Kagera	Karangwe DC	kayanga	kayanga	14	no	10+ years	female	10	negative	Tanzania
10	Kagera	Karangwe DC	kayanga	kayanga	14	no	5-9 years	male	9	negative	Tanzania
10	Kagera	Karangwe DC	kayanga	kayanga	14	no	5-9 years	female	9	negative	Tanzania
10	Kagera	Karangwe DC	kibondo	kibondo	15	no	10+ years	female	12	negative	Tanzania
10	Kagera	Karangwe DC	kibondo	kibondo	15	no	10+ years	female	13	negative	Tanzania
10	Kagera	Karangwe DC	kibondo	kibondo	15	no	10+ years	female	11	negative	Tanzania
10	Kagera	Karangwe DC	kibondo	kibondo	15	no	10+ years	female	14	negative	Tanzania
10	Kagera	Karangwe DC	kibondo	kibondo	15	no	10+ years	male	10	negative	Tanzania
10	Kagera	Karangwe DC	kibondo	kibondo	15	no	10+ years	male	14	negative	Tanzania
10	Kagera	Karangwe DC	kibondo	kibondo	15	no	10+ years	male	10	negative	Tanzania
10	Kagera	Karangwe DC	kibondo	kibondo	15	no	10+ years	male	10	negative	Tanzania
10	Kagera	Karangwe DC	kibondo	kibondo	15	no	10+ years	female	10	negative	Tanzania
10	Kagera	Karangwe DC	kibondo	kibondo	15	no	5-9 years	female	9	negative	Tanzania
10	Kagera	Karangwe DC	kibondo	kibondo	15	no	10+ years	male	10	negative	Tanzania
10	Kagera	Karangwe DC	kibondo	kibondo	15	no	10+ years	female	10	negative	Tanzania
10	Kagera	Karangwe DC	Igurwa	kigarama	16	no	10+ years	female	11	negative	Tanzania
10	Kagera	Karangwe DC	Igurwa	kigarama	16	no	10+ years	male	11	negative	Tanzania
10	Kagera	Karangwe DC	Igurwa	kigarama	16	no	10+ years	male	12	negative	Tanzania
10	Kagera	Karangwe DC	Igurwa	kigarama	16	no	10+ years	male	14	negative	Tanzania
10	Kagera	Karangwe DC	Igurwa	kigarama	16	no	10+ years	female	12	negative	Tanzania
10	Kagera	Karangwe DC	Igurwa	kigarama	16	no	10+ years	female	11	negative	Tanzania
10	Kagera	Karangwe DC	Igurwa	kigarama	16	no	10+ years	male	11	negative	Tanzania
10	Kagera	Karangwe DC	Igurwa	kigarama	16	no	10+ years	male	12	negative	Tanzania
10	Kagera	Karangwe DC	Igurwa	kigarama	16	no	10+ years	female	12	negative	Tanzania
10	Kagera	Karangwe DC	Igurwa	kigarama	16	no	10+ years	male	12	negative	Tanzania
10	Kagera	Karangwe DC	Igurwa	kigarama	16	no	10+ years	female	13	negative	Tanzania
10	Kagera	Karangwe DC	Igurwa	kigarama	16	no	10+ years	female	12	negative	Tanzania
10	Kagera	Karangwe DC	Igurwa	kigarama	16	no	10+ years	male	12	negative	Tanzania
10	Kagera	Karangwe DC	Igurwa	kigarama	16	no	5-9 years	female	9	negative	Tanzania
10	Kagera	Karangwe DC	Igurwa	kigarama	16	no	10+ years	male	11	negative	Tanzania
10	Kagera	Karangwe DC	Igurwa	kigarama	16	no	10+ years	male	13	negative	Tanzania
10	Kagera	Karangwe DC	Igurwa	kigarama	16	no	10+ years	female	10	negative	Tanzania
10	Kagera	Karangwe DC	Igurwa	kigarama	16	no	10+ years	female	14	negative	Tanzania
10	Kagera	Karangwe DC	kiruruma	kiruruma	17	no	10+ years	female	10	negative	Tanzania
10	Kagera	Karangwe DC	kiruruma	kiruruma	17	no	10+ years	female	14	negative	Tanzania
10	Kagera	Karangwe DC	kiruruma	kiruruma	17	no	10+ years	female	13	negative	Tanzania
10	Kagera	Karangwe DC	kiruruma	kiruruma	17	no	10+ years	male	14	negative	Tanzania
10	Kagera	Karangwe DC	kiruruma	kiruruma	17	no	5-9 years	female	9	negative	Tanzania
10	Kagera	Karangwe DC	kiruruma	kiruruma	17	no	5-9 years	female	9	negative	Tanzania
10	Kagera	Karangwe DC	kiruruma	kiruruma	17	no	10+ years	male	10	negative	Tanzania
10	Kagera	Karangwe DC	kiruruma	kiruruma	17	no	10+ years	female	12	negative	Tanzania
10	Kagera	Karangwe DC	kiruruma	kiruruma	17	no	10+ years	female	12	negative	Tanzania
10	Kagera	Karangwe DC	kiruruma	kiruruma	17	no	10+ years	female	13	negative	Tanzania
10	Kagera	Karangwe DC	kiruruma	kiruruma	17	no	10+ years	male	13	negative	Tanzania
10	Kagera	Karangwe DC	kiruruma	kiruruma	17	no	10+ years	male	12	negative	Tanzania
10	Kagera	Karangwe DC	kiruruma	kiruruma	17	no	10+ years	female	12	negative	Tanzania
10	Kagera	Karangwe DC	kiruruma	kiruruma	17	no	10+ years	male	12	negative	Tanzania
10	Kagera	Karangwe DC	kiruruma	kiruruma	17	no	10+ years	male	10	negative	Tanzania
10	Kagera	Karangwe DC	kiruruma	kiruruma	17	no	10+ years	male	10	negative	Tanzania
10	Kagera	Karangwe DC	Ihanda	kyerunga	18	no	5-9 years	male	9	negative	Tanzania
10	Kagera	Karangwe DC	Ihanda	kyerunga	18	no	10+ years	male	10	negative	Tanzania
10	Kagera	Karangwe DC	Ihanda	kyerunga	18	no	10+ years	male	11	negative	Tanzania
10	Kagera	Karangwe DC	Ihanda	kyerunga	18	no	10+ years	male	11	negative	Tanzania
10	Kagera	Karangwe DC	Ihanda	kyerunga	18	no	5-9 years	female	9	negative	Tanzania
10	Kagera	Karangwe DC	Ihanda	kyerunga	18	no	10+ years	male	13	negative	Tanzania
10	Kagera	Karangwe DC	Ihanda	kyerunga	18	no	10+ years	female	14	negative	Tanzania
10	Kagera	Karangwe DC	Ihanda	kyerunga	18	no	10+ years	female	12	negative	Tanzania
10	Kagera	Karangwe DC	Ihanda	kyerunga	18	no	10+ years	female	14	negative	Tanzania
10	Kagera	Karangwe DC	Ihanda	kyerunga	18	no	10+ years	female	11	negative	Tanzania
10	Kagera	Karangwe DC	Ihanda	kyerunga	18	no	10+ years	female	12	negative	Tanzania
10	Kagera	Karangwe DC	Ihanda	kyerunga	18	no	10+ years	male	14	negative	Tanzania
10	Kagera	Karangwe DC	Ihanda	kyerunga	18	no	10+ years	female	14	negative	Tanzania
10	Kagera	Karangwe DC	Ihanda	kyerunga	18	no	10+ years	male	11	negative	Tanzania
10	Kagera	Karangwe DC	Ihanda	kyerunga	18	no	10+ years	male	12	negative	Tanzania
10	Kagera	Karangwe DC	Ihanda	kyerunga	18	no	10+ years	male	11	negative	Tanzania
10	Kagera	Karangwe DC	Ihanda	kyerunga	18	no	10+ years	male	11	negative	Tanzania
10	Kagera	Karangwe DC	Ihanda	kyerunga	18	no	10+ years	male	14	negative	Tanzania
10	Kagera	Karangwe DC	nyakakika	masheli	19	no	10+ years	male	14	negative	Tanzania
10	Kagera	Karangwe DC	nyakakika	masheli	19	no	10+ years	female	14	negative	Tanzania
10	Kagera	Karangwe DC	nyakakika	masheli	19	no	10+ years	male	14	negative	Tanzania
10	Kagera	Karangwe DC	nyakakika	masheli	19	no	5-9 years	female	9	negative	Tanzania
10	Kagera	Karangwe DC	nyakakika	masheli	19	no	10+ years	female	13	negative	Tanzania
10	Kagera	Karangwe DC	nyakakika	masheli	19	no	10+ years	male	14	negative	Tanzania
10	Kagera	Karangwe DC	nyakakika	masheli	19	no	10+ years	male	14	negative	Tanzania
10	Kagera	Karangwe DC	nyakakika	masheli	19	no	10+ years	male	12	negative	Tanzania
10	Kagera	Karangwe DC	nyakakika	masheli	19	no	10+ years	male	11	negative	Tanzania
10	Kagera	Karangwe DC	nyakakika	masheli	19	no	10+ years	male	12	negative	Tanzania
10	Kagera	Karangwe DC	kihanga	mushabaiguru	20	no	10+ years	female	14	negative	Tanzania
10	Kagera	Karangwe DC	kihanga	mushabaiguru	20	no	10+ years	female	11	negative	Tanzania
10	Kagera	Karangwe DC	kihanga	mushabaiguru	20	no	10+ years	female	10	negative	Tanzania
10	Kagera	Karangwe DC	kihanga	mushabaiguru	20	no	10+ years	female	10	negative	Tanzania
10	Kagera	Karangwe DC	kihanga	mushabaiguru	20	no	10+ years	female	12	negative	Tanzania
10	Kagera	Karangwe DC	kihanga	mushabaiguru	20	no	10+ years	female	12	negative	Tanzania
10	Kagera	Karangwe DC	kihanga	mushabaiguru	20	no	10+ years	male	11	negative	Tanzania
10	Kagera	Karangwe DC	kihanga	mushabaiguru	20	no	10+ years	female	12	negative	Tanzania
10	Kagera	Karangwe DC	kihanga	mushabaiguru	20	no	10+ years	female	10	negative	Tanzania
10	Kagera	Karangwe DC	kihanga	mushabaiguru	20	no	10+ years	male	13	negative	Tanzania
10	Kagera	Karangwe DC	kihanga	mushabaiguru	20	no	10+ years	male	12	negative	Tanzania
10	Kagera	Karangwe DC	kihanga	mushabaiguru	20	no	10+ years	male	11	negative	Tanzania
10	Kagera	Karangwe DC	kihanga	mushabaiguru	20	no	10+ years	male	11	negative	Tanzania
10	Kagera	Karangwe DC	kihanga	mushabaiguru	20	no	10+ years	male	11	negative	Tanzania
10	Kagera	Karangwe DC	kihanga	mushabaiguru	20	no	10+ years	male	14	negative	Tanzania
10	Kagera	Karangwe DC	kihanga	mushabaiguru	20	no	10+ years	male	12	negative	Tanzania
10	Kagera	Karangwe DC	Nyakahanga	nyabweziga	21	no	10+ years	male	11	negative	Tanzania
10	Kagera	Karangwe DC	Nyakahanga	nyabweziga	21	no	10+ years	female	12	negative	Tanzania
10	Kagera	Karangwe DC	Nyakahanga	nyabweziga	21	no	10+ years	female	14	negative	Tanzania
10	Kagera	Karangwe DC	Nyakahanga	nyabweziga	21	no	10+ years	female	12	negative	Tanzania
10	Kagera	Karangwe DC	Nyakahanga	nyabweziga	21	no	10+ years	female	13	negative	Tanzania
10	Kagera	Karangwe DC	Nyakahanga	nyabweziga	21	no	10+ years	male	13	negative	Tanzania
10	Kagera	Karangwe DC	Nyakahanga	nyabweziga	21	no	10+ years	male	13	negative	Tanzania
10	Kagera	Karangwe DC	Nyakahanga	nyabweziga	21	no	10+ years	female	12	negative	Tanzania
10	Kagera	Karangwe DC	Nyakahanga	nyabweziga	21	no	10+ years	female	12	negative	Tanzania
10	Kagera	Karangwe DC	Nyakahanga	nyabweziga	21	no	10+ years	female	13	negative	Tanzania
10	Kagera	Karangwe DC	Nyakahanga	nyabweziga	21	no	10+ years	male	12	negative	Tanzania
10	Kagera	Karangwe DC	Nyakahanga	nyabweziga	21	no	10+ years	female	10	negative	Tanzania
10	Kagera	Karangwe DC	Nyakahanga	nyabweziga	21	no	5-9 years	female	9	negative	Tanzania
10	Kagera	Karangwe DC	Nyakahanga	nyabweziga	21	no	10+ years	female	10	negative	Tanzania
10	Kagera	Karangwe DC	Nyakahanga	nyabweziga	21	no	10+ years	female	10	negative	Tanzania
10	Kagera	Karangwe DC	Nyakahanga	nyabweziga	21	no	10+ years	male	12	negative	Tanzania
10	Kagera	Karangwe DC	Nyakahanga	nyabweziga	21	no	10+ years	female	12	negative	Tanzania
10	Kagera	Karangwe DC	chanika	Nyakagongo	22	no	10+ years	male	14	negative	Tanzania
10	Kagera	Karangwe DC	chanika	Nyakagongo	22	no	10+ years	male	14	negative	Tanzania
10	Kagera	Karangwe DC	chanika	Nyakagongo	22	no	10+ years	male	13	negative	Tanzania
10	Kagera	Karangwe DC	chanika	Nyakagongo	22	no	10+ years	male	12	negative	Tanzania
10	Kagera	Karangwe DC	chanika	Nyakagongo	22	no	10+ years	male	11	negative	Tanzania
10	Kagera	Karangwe DC	chanika	Nyakagongo	22	no	10+ years	male	10	negative	Tanzania
10	Kagera	Karangwe DC	chanika	Nyakagongo	22	no	10+ years	male	11	negative	Tanzania
10	Kagera	Karangwe DC	chanika	Nyakagongo	22	no	5-9 years	male	9	negative	Tanzania
10	Kagera	Karangwe DC	chanika	Nyakagongo	22	no	10+ years	female	13	negative	Tanzania
10	Kagera	Karangwe DC	chanika	Nyakagongo	22	no	10+ years	female	12	negative	Tanzania
10	Kagera	Karangwe DC	chanika	Nyakagongo	22	no	10+ years	female	12	negative	Tanzania
10	Kagera	Karangwe DC	chanika	Nyakagongo	22	no	10+ years	female	10	negative	Tanzania
10	Kagera	Karangwe DC	chanika	Nyakagongo	22	no	10+ years	female	10	negative	Tanzania
10	Kagera	Karangwe DC	chanika	Nyakagongo	22	no	5-9 years	female	9	negative	Tanzania
10	Kagera	Karangwe DC	chanika	Nyakagongo	22	no	10+ years	female	10	negative	Tanzania
10	Kagera	Karangwe DC	nyakahanga	nyakahanga	23	no	10+ years	male	14	negative	Tanzania
10	Kagera	Karangwe DC	nyakahanga	nyakahanga	23	no	10+ years	female	11	negative	Tanzania
10	Kagera	Karangwe DC	nyakahanga	nyakahanga	23	no	10+ years	female	10	negative	Tanzania
10	Kagera	Karangwe DC	nyakahanga	nyakahanga	23	no	10+ years	female	12	negative	Tanzania
10	Kagera	Karangwe DC	nyakahanga	nyakahanga	23	no	10+ years	female	12	negative	Tanzania
10	Kagera	Karangwe DC	nyakahanga	nyakahanga	23	no	10+ years	female	13	negative	Tanzania
10	Kagera	Karangwe DC	nyakahanga	nyakahanga	23	no	10+ years	male	12	negative	Tanzania
10	Kagera	Karangwe DC	nyakahanga	nyakahanga	23	no	10+ years	male	12	negative	Tanzania
10	Kagera	Karangwe DC	nyakahanga	nyakahanga	23	no	10+ years	male	13	negative	Tanzania
10	Kagera	Karangwe DC	nyakahanga	nyakahanga	23	no	10+ years	female	13	negative	Tanzania
10	Kagera	Karangwe DC	nyakahanga	nyakahanga	23	no	10+ years	male	10	negative	Tanzania
10	Kagera	Karangwe DC	nyakahanga	nyakahanga	23	no	10+ years	female	10	negative	Tanzania
10	Kagera	Karangwe DC	nyakahanga	nyakahanga	23	no	10+ years	female	13	negative	Tanzania
10	Kagera	Karangwe DC	nyakahanga	nyakahanga	23	no	10+ years	female	10	negative	Tanzania
10	Kagera	Karangwe DC	nyakakika	nyakakika	24	no	10+ years	female	13	negative	Tanzania
10	Kagera	Karangwe DC	nyakakika	nyakakika	24	no	10+ years	female	13	negative	Tanzania
10	Kagera	Karangwe DC	nyakakika	nyakakika	24	no	10+ years	female	13	negative	Tanzania
10	Kagera	Karangwe DC	nyakakika	nyakakika	24	no	10+ years	male	12	negative	Tanzania
10	Kagera	Karangwe DC	nyakakika	nyakakika	24	no	10+ years	male	10	negative	Tanzania
10	Kagera	Karangwe DC	nyakakika	nyakakika	24	no	5-9 years	male	9	negative	Tanzania
10	Kagera	Karangwe DC	nyakakika	nyakakika	24	no	5-9 years	female	9	negative	Tanzania
10	Kagera	Karangwe DC	nyakakika	nyakakika	24	no	10+ years	male	10	negative	Tanzania
10	Kagera	Karangwe DC	nyakakika	nyakakika	24	no	10+ years	female	11	negative	Tanzania
10	Kagera	Karangwe DC	nyakakika	nyakakika	24	no	10+ years	male	10	negative	Tanzania
10	Kagera	Karangwe DC	nyakakika	nyakakika	24	no	10+ years	male	14	negative	Tanzania
10	Kagera	Karangwe DC	nyakakika	nyakakika	24	no	10+ years	male	10	negative	Tanzania
10	Kagera	Karangwe DC	nyaishozi	nyakayanja	25	no	10+ years	female	12	negative	Tanzania
10	Kagera	Karangwe DC	nyaishozi	nyakayanja	25	no	10+ years	female	11	negative	Tanzania
10	Kagera	Karangwe DC	nyaishozi	nyakayanja	25	no	10+ years	female	11	negative	Tanzania
10	Kagera	Karangwe DC	nyaishozi	nyakayanja	25	no	10+ years	female	10	negative	Tanzania
10	Kagera	Karangwe DC	nyaishozi	nyakayanja	25	no	5-9 years	female	9	negative	Tanzania
10	Kagera	Karangwe DC	nyaishozi	nyakayanja	25	no	10+ years	female	10	negative	Tanzania
10	Kagera	Karangwe DC	nyaishozi	nyakayanja	25	no	10+ years	male	14	negative	Tanzania
10	Kagera	Karangwe DC	nyaishozi	nyakayanja	25	no	10+ years	male	13	negative	Tanzania
10	Kagera	Karangwe DC	nyaishozi	nyakayanja	25	no	10+ years	female	13	negative	Tanzania
10	Kagera	Karangwe DC	nyaishozi	nyakayanja	25	no	10+ years	female	13	negative	Tanzania
10	Kagera	Karangwe DC	nyaishozi	nyakayanja	25	no	10+ years	female	12	negative	Tanzania
10	Kagera	Karangwe DC	nyaishozi	nyakayanja	25	no	10+ years	female	13	negative	Tanzania
10	Kagera	Karangwe DC	nyaishozi	nyakayanja	25	no	10+ years	male	13	negative	Tanzania
10	Kagera	Karangwe DC	nyaishozi	nyakayanja	25	no	10+ years	male	10	negative	Tanzania
10	Kagera	Karangwe DC	nyaishozi	nyakayanja	25	no	10+ years	female	11	negative	Tanzania
10	Kagera	Karangwe DC	chanika	Omurulama	26	no	10+ years	female	14	negative	Tanzania
10	Kagera	Karangwe DC	chanika	Omurulama	26	no	10+ years	female	10	negative	Tanzania
10	Kagera	Karangwe DC	chanika	Omurulama	26	no	10+ years	female	14	negative	Tanzania
10	Kagera	Karangwe DC	chanika	Omurulama	26	no	10+ years	female	10	negative	Tanzania
10	Kagera	Karangwe DC	chanika	Omurulama	26	no	10+ years	female	13	negative	Tanzania
10	Kagera	Karangwe DC	chanika	Omurulama	26	no	10+ years	female	12	negative	Tanzania
10	Kagera	Karangwe DC	chanika	Omurulama	26	no	10+ years	female	13	negative	Tanzania
10	Kagera	Karangwe DC	chanika	Omurulama	26	no	10+ years	male	12	negative	Tanzania
10	Kagera	Karangwe DC	chanika	Omurulama	26	no	10+ years	male	11	negative	Tanzania
10	Kagera	Karangwe DC	chanika	Omurulama	26	no	10+ years	male	10	negative	Tanzania
10	Kagera	Karangwe DC	chanika	Omurulama	26	no	10+ years	male	11	negative	Tanzania
10	Kagera	Karangwe DC	chanika	Omurulama	26	no	10+ years	male	12	negative	Tanzania
10	Kagera	Karangwe DC	chanika	Omurulama	26	no	10+ years	male	12	negative	Tanzania
10	Kagera	Karangwe DC	chanika	Omurulama	26	no	10+ years	female	13	negative	Tanzania
10	Kagera	Karangwe DC	chanika	Omurulama	26	no	10+ years	female	10	negative	Tanzania
10	Kagera	Karangwe DC	chanika	Omurulama	26	no	10+ years	female	12	negative	Tanzania
10	Kagera	Karangwe DC	Rugu	Rugu	27	no	10+ years	female	13	negative	Tanzania
10	Kagera	Karangwe DC	Rugu	Rugu	27	no	10+ years	male	13	negative	Tanzania
10	Kagera	Karangwe DC	Rugu	Rugu	27	no	10+ years	male	12	negative	Tanzania
10	Kagera	Karangwe DC	Rugu	Rugu	27	no	10+ years	male	12	negative	Tanzania
10	Kagera	Karangwe DC	Rugu	Rugu	27	no	10+ years	female	10	negative	Tanzania
10	Kagera	Karangwe DC	Rugu	Rugu	27	no	5-9 years	male	9	negative	Tanzania
10	Kagera	Karangwe DC	Rugu	Rugu	27	no	10+ years	male	14	negative	Tanzania
10	Kagera	Karangwe DC	Rugu	Rugu	27	no	10+ years	female	13	negative	Tanzania
10	Kagera	Karangwe DC	Rugu	Rugu	27	no	10+ years	male	10	negative	Tanzania
10	Kagera	Karangwe DC	Rugu	Rugu	27	no	5-9 years	female	9	negative	Tanzania
10	Kagera	Karangwe DC	Rugu	Rugu	27	no	10+ years	male	14	negative	Tanzania
10	Kagera	Karangwe DC	Rugu	Rugu	27	no	10+ years	male	13	negative	Tanzania
10	Kagera	Karangwe DC	chonyonyo	Rulalo	28	no	10+ years	male	14	negative	Tanzania
10	Kagera	Karangwe DC	chonyonyo	Rulalo	28	no	10+ years	female	13	negative	Tanzania
10	Kagera	Karangwe DC	chonyonyo	Rulalo	28	no	10+ years	female	13	negative	Tanzania
10	Kagera	Karangwe DC	chonyonyo	Rulalo	28	no	10+ years	male	13	negative	Tanzania
10	Kagera	Karangwe DC	chonyonyo	Rulalo	28	no	10+ years	female	10	negative	Tanzania
10	Kagera	Karangwe DC	chonyonyo	Rulalo	28	no	10+ years	female	10	negative	Tanzania
10	Kagera	Karangwe DC	chonyonyo	Rulalo	28	no	10+ years	female	13	negative	Tanzania
10	Kagera	Karangwe DC	chonyonyo	Rulalo	28	no	10+ years	male	13	negative	Tanzania
10	Kagera	Karangwe DC	chonyonyo	Rulalo	28	no	10+ years	male	14	negative	Tanzania
10	Kagera	Karangwe DC	chonyonyo	Rulalo	28	no	10+ years	female	13	negative	Tanzania
10	Kagera	Karangwe DC	chonyonyo	Rulalo	28	no	10+ years	male	12	negative	Tanzania
10	Kagera	Karangwe DC	chonyonyo	Rulalo	28	no	10+ years	male	11	negative	Tanzania
10	Kagera	Karangwe DC	chonyonyo	Rulalo	28	no	10+ years	male	12	negative	Tanzania
10	Kagera	Karangwe DC	chonyonyo	Rulalo	28	no	10+ years	male	11	negative	Tanzania
10	Kagera	Karangwe DC	chonyonyo	Rulalo	28	no	10+ years	male	10	negative	Tanzania
10	Kagera	Karangwe DC	chonyonyo	Rulalo	28	no	5-9 years	female	9	negative	Tanzania
10	Kagera	Karangwe DC	rwambaizi	rwambaizi	29	no	5-9 years	male	9	negative	Tanzania
10	Kagera	Karangwe DC	rwambaizi	rwambaizi	29	no	10+ years	male	11	negative	Tanzania
10	Kagera	Karangwe DC	rwambaizi	rwambaizi	29	no	10+ years	female	10	negative	Tanzania
10	Kagera	Karangwe DC	rwambaizi	rwambaizi	29	no	10+ years	male	13	negative	Tanzania
10	Kagera	Karangwe DC	rwambaizi	rwambaizi	29	no	10+ years	male	11	negative	Tanzania
10	Kagera	Karangwe DC	rwambaizi	rwambaizi	29	no	10+ years	female	10	negative	Tanzania
10	Kagera	Karangwe DC	rwambaizi	rwambaizi	29	no	10+ years	female	12	negative	Tanzania
10	Kagera	Karangwe DC	rwambaizi	rwambaizi	29	no	10+ years	male	13	negative	Tanzania
10	Kagera	Karangwe DC	rwambaizi	rwambaizi	29	no	10+ years	male	13	negative	Tanzania
10	Kagera	Karangwe DC	rwambaizi	rwambaizi	29	no	10+ years	female	12	negative	Tanzania
10	Kagera	Karangwe DC	rwambaizi	rwambaizi	29	no	10+ years	male	14	negative	Tanzania
10	Kagera	Karangwe DC	rwambaizi	rwambaizi	29	no	10+ years	female	14	negative	Tanzania
10	Kagera	Karangwe DC	rwambaizi	rwambaizi	29	no	10+ years	male	10	negative	Tanzania
10	Kagera	Karangwe DC	rwambaizi	rwambaizi	29	no	10+ years	male	10	negative	Tanzania
10	Kagera	Karangwe DC	rwambaizi	rwambaizi	29	no	10+ years	male	11	negative	Tanzania
10	Kagera	Karangwe DC	Nyabiyonza	rwentuhe	30	no	5-9 years	female	9	negative	Tanzania
10	Kagera	Karangwe DC	Nyabiyonza	rwentuhe	30	no	10+ years	female	13	negative	Tanzania
10	Kagera	Karangwe DC	Nyabiyonza	rwentuhe	30	no	10+ years	male	12	negative	Tanzania
10	Kagera	Karangwe DC	Nyabiyonza	rwentuhe	30	no	10+ years	female	10	negative	Tanzania
10	Kagera	Karangwe DC	Nyabiyonza	rwentuhe	30	no	10+ years	female	11	negative	Tanzania
10	Kagera	Karangwe DC	Nyabiyonza	rwentuhe	30	no	10+ years	female	10	negative	Tanzania
10	Kagera	Karangwe DC	Nyabiyonza	rwentuhe	30	no	10+ years	female	10	negative	Tanzania
10	Kagera	Karangwe DC	Nyabiyonza	rwentuhe	30	no	10+ years	female	13	negative	Tanzania
10	Kagera	Karangwe DC	Nyabiyonza	rwentuhe	30	no	10+ years	male	14	negative	Tanzania
10	Kagera	Karangwe DC	Nyabiyonza	rwentuhe	30	no	10+ years	female	11	negative	Tanzania
10	Kagera	Karangwe DC	Nyabiyonza	rwentuhe	30	no	10+ years	male	13	negative	Tanzania
10	Kagera	Karangwe DC	Nyabiyonza	rwentuhe	30	no	10+ years	male	12	negative	Tanzania
10	Kagera	Karangwe DC	Nyabiyonza	rwentuhe	30	no	10+ years	female	14	negative	Tanzania
10	Kagera	Karangwe DC	Nyabiyonza	rwentuhe	30	no	10+ years	female	12	negative	Tanzania
10	Kagera	Karangwe DC	Nyabiyonza	rwentuhe	30	no	10+ years	male	14	negative	Tanzania
10	Kagera	Karangwe DC	Nyabiyonza	rwentuhe	30	no	10+ years	male	14	negative	Tanzania
10	Kagera	Karangwe DC	Nyabiyonza	rwentuhe	30	no	10+ years	female	13	negative	Tanzania
10	Kagera	Karangwe DC	Nyabiyonza	rwentuhe	30	no	10+ years	male	14	negative	Tanzania
2	Mara	Musoma	Etaro	Mmahare	1	no	10+ years	male	14	negative	Tanzania
2	Mara	Musoma	Etaro	Mmahare	1	no	10+ years	female	12	negative	Tanzania
2	Mara	Musoma	Etaro	Mmahare	1	no	10+ years	male	11	negative	Tanzania
2	Mara	Musoma	Etaro	Mmahare	1	no	10+ years	female	12	negative	Tanzania
2	Mara	Musoma	Etaro	Mmahare	1	no	5-9 years	female	9	negative	Tanzania
2	Mara	Musoma	Etaro	Mmahare	1	no	5-9 years	female	11	negative	Tanzania
2	Mara	Musoma	Etaro	Mmahare	1	no	10+ years	male	13	negative	Tanzania
2	Mara	Musoma	Etaro	Mmahare	1	no	5-9 years	male	9	negative	Tanzania
2	Mara	Musoma	Etaro	Mmahare	1	no	10+ years	male	11	negative	Tanzania
2	Mara	Musoma	Etaro	Mmahare	1	no	10+ years	male	11	negative	Tanzania
2	Mara	Musoma	Etaro	Mmahare	1	no	10+ years	male	12	negative	Tanzania
2	Mara	Musoma	Etaro	Mmahare	1	no	10+ years	male	14	negative	Tanzania
2	Mara	Musoma	Etaro	Mmahare	1	no	10+ years	female	14	negative	Tanzania
2	Mara	Musoma	Etaro	Mmahare	1	no	10+ years	female	12	negative	Tanzania
2	Mara	Musoma	Etaro	Mmahare	1	no	1-4 years	female	12	negative	Tanzania
2	Mara	Musoma	Nyegina	Mukirira	2	no	5-9 years	male	9	negative	Tanzania
2	Mara	Musoma	Nyegina	Mukirira	2	no	10+ years	female	12	negative	Tanzania
2	Mara	Musoma	Nyegina	Mukirira	2	no	10+ years	female	13	negative	Tanzania
2	Mara	Musoma	Nyegina	Mukirira	2	no	10+ years	female	14	negative	Tanzania
2	Mara	Musoma	Nyegina	Mukirira	2	no	10+ years	male	11	negative	Tanzania
2	Mara	Musoma	Nyegina	Mukirira	2	no	10+ years	female	13	negative	Tanzania
2	Mara	Musoma	Nyegina	Mukirira	2	no	10+ years	female	12	negative	Tanzania
2	Mara	Musoma	Nyegina	Mukirira	2	no	10+ years	male	11	negative	Tanzania
2	Mara	Musoma	Nyegina	Mukirira	2	no	10+ years	male	12	negative	Tanzania
2	Mara	Musoma	Nyegina	Mukirira	2	no	10+ years	female	12	negative	Tanzania
2	Mara	Musoma	Nyegina	Mukirira	2	no	5-9 years	female	10	negative	Tanzania
2	Mara	Musoma	Nyegina	Mukirira	2	no	10+ years	male	13	negative	Tanzania
2	Mara	Musoma	Nyegina	Mukirira	2	no	10+ years	male	14	negative	Tanzania
2	Mara	Musoma	Nyegina	Mukirira	2	no	10+ years	female	10	negative	Tanzania
2	Mara	Musoma	Nyegina	Mukirira	2	no	1-4 years	male	14	negative	Tanzania
2	Mara	Musoma	Nyegina	Mukirira	2	no	10+ years	male	12	negative	Tanzania
2	Mara	Musoma	Nyakatende	Nyakatende	3	no	10+ years	female	14	negative	Tanzania
2	Mara	Musoma	Nyakatende	Nyakatende	3	no	5-9 years	female	13	negative	Tanzania
2	Mara	Musoma	Nyakatende	Nyakatende	3	no	10+ years	female	14	negative	Tanzania
2	Mara	Musoma	Nyakatende	Nyakatende	3	no	10+ years	female	11	negative	Tanzania
2	Mara	Musoma	Nyakatende	Nyakatende	3	no	10+ years	male	14	negative	Tanzania
2	Mara	Musoma	Nyakatende	Nyakatende	3	no	10+ years	female	13	negative	Tanzania
2	Mara	Musoma	Nyakatende	Nyakatende	3	no	10+ years	male	11	negative	Tanzania
2	Mara	Musoma	Nyakatende	Nyakatende	3	no	10+ years	female	14	negative	Tanzania
2	Mara	Musoma	Nyakatende	Nyakatende	3	no	10+ years	female	14	negative	Tanzania
2	Mara	Musoma	Nyakatende	Nyakatende	3	no	10+ years	female	11	negative	Tanzania
2	Mara	Musoma	Nyakatende	Nyakatende	3	no	10+ years	female	14	negative	Tanzania
2	Mara	Musoma	Nyakatende	Nyakatende	3	no	10+ years	male	14	negative	Tanzania
2	Mara	Musoma	Nyakatende	Kigera	4	no	10+ years	female	10	negative	Tanzania
2	Mara	Musoma	Nyakatende	Kigera	4	no	10+ years	female	12	negative	Tanzania
2	Mara	Musoma	Nyakatende	Kigera	4	no	10+ years	male	14	negative	Tanzania
2	Mara	Musoma	Nyakatende	Kigera	4	no	10+ years	male	11	negative	Tanzania
2	Mara	Musoma	Nyakatende	Kigera	4	no	5-9 years	female	10	negative	Tanzania
2	Mara	Musoma	Nyakatende	Kigera	4	no	10+ years	male	14	negative	Tanzania
2	Mara	Musoma	Nyakatende	Kigera	4	no	10+ years	male	13	negative	Tanzania
2	Mara	Musoma	Nyakatende	Kigera	4	no	5-9 years	female	9	negative	Tanzania
2	Mara	Musoma	Nyakatende	Kigera	4	no	10+ years	female	13	negative	Tanzania
2	Mara	Musoma	Nyakatende	Kigera	4	no	10+ years	male	12	negative	Tanzania
2	Mara	Musoma	Nyakatende	Kigera	4	no	5-9 years	male	9	negative	Tanzania
2	Mara	Musoma	Nyakatende	Kigera	4	no	1-4 years	male	14	negative	Tanzania
2	Mara	Musoma	Nyakatende	Kigera	4	no	10+ years	male	13	negative	Tanzania
2	Mara	Musoma	Nyakatende	Kigera	4	no	10+ years	female	12	negative	Tanzania
2	Mara	Musoma	Nyakatende	Kigera	4	no	10+ years	female	14	negative	Tanzania
2	Mara	Musoma	Nyakatende	Kigera	4	no	10+ years	male	14	negative	Tanzania
2	Mara	Musoma	Nyakatende	Kigera	4	no	10+ years	male	14	negative	Tanzania
2	Mara	Musoma	Nyakatende	Murunyigo	5	no	10+ years	male	10	negative	Tanzania
2	Mara	Musoma	Nyakatende	Murunyigo	5	no	10+ years	male	13	negative	Tanzania
2	Mara	Musoma	Nyakatende	Murunyigo	5	no	10+ years	male	12	negative	Tanzania
2	Mara	Musoma	Nyakatende	Murunyigo	5	no	10+ years	female	11	negative	Tanzania
2	Mara	Musoma	Nyakatende	Murunyigo	5	no	5-9 years	male	11	negative	Tanzania
2	Mara	Musoma	Nyakatende	Murunyigo	5	no	10+ years	female	14	negative	Tanzania
2	Mara	Musoma	Nyakatende	Murunyigo	5	no	10+ years	female	10	negative	Tanzania
2	Mara	Musoma	Nyakatende	Murunyigo	5	no	10+ years	female	10	negative	Tanzania
2	Mara	Musoma	Nyakatende	Murunyigo	5	no	10+ years	female	12	negative	Tanzania
2	Mara	Musoma	Nyakatende	Murunyigo	5	no	10+ years	female	10	negative	Tanzania
2	Mara	Musoma	Nyakatende	Murunyigo	5	no	10+ years	male	14	negative	Tanzania
2	Mara	Musoma	Nyakatende	Murunyigo	5	no	10+ years	male	12	negative	Tanzania
2	Mara	Musoma	Nyakatende	Murunyigo	5	no	10+ years	male	11	negative	Tanzania
2	Mara	Musoma	Mugango	Mugane	6	no	10+ years	male	14	negative	Tanzania
2	Mara	Musoma	Mugango	Mugane	6	no	10+ years	male	13	negative	Tanzania
2	Mara	Musoma	Mugango	Mugane	6	no	10+ years	male	14	negative	Tanzania
2	Mara	Musoma	Mugango	Mugane	6	no	10+ years	female	13	negative	Tanzania
2	Mara	Musoma	Mugango	Mugane	6	no	10+ years	female	11	negative	Tanzania
2	Mara	Musoma	Mugango	Mugane	6	no	10+ years	female	12	negative	Tanzania
2	Mara	Musoma	Mugango	Mugane	6	no	5-9 years	female	9	negative	Tanzania
2	Mara	Musoma	Mugango	Mugane	6	no	10+ years	female	13	negative	Tanzania
2	Mara	Musoma	Mugango	Mugane	6	no	10+ years	female	11	negative	Tanzania
2	Mara	Musoma	Mugango	Mugane	6	no	10+ years	male	10	negative	Tanzania
2	Mara	Musoma	Mugango	Mugane	6	no	10+ years	male	12	negative	Tanzania
2	Mara	Musoma	Mugango	Mugane	6	no	10+ years	male	11	negative	Tanzania
2	Mara	Musoma	Mugango	Mugane	6	no	10+ years	male	10	negative	Tanzania
2	Mara	Musoma	Mugango	Mugane	6	no	10+ years	female	10	negative	Tanzania
2	Mara	Musoma	Mugango	Mugane	6	no	10+ years	female	14	negative	Tanzania
2	Mara	Musoma	Kiriba	Kiriba	7	no	10+ years	female	13	negative	Tanzania
2	Mara	Musoma	Kiriba	Kiriba	7	no	10+ years	male	10	negative	Tanzania
2	Mara	Musoma	Kiriba	Kiriba	7	no	10+ years	male	12	negative	Tanzania
2	Mara	Musoma	Kiriba	Kiriba	7	no	10+ years	female	10	negative	Tanzania
2	Mara	Musoma	Kiriba	Kiriba	7	no	10+ years	female	10	negative	Tanzania
2	Mara	Musoma	Kiriba	Kiriba	7	no	10+ years	female	10	negative	Tanzania
2	Mara	Musoma	Kiriba	Kiriba	7	no	10+ years	male	11	negative	Tanzania
2	Mara	Musoma	Kiriba	Kiriba	7	no	5-9 years	male	9	negative	Tanzania
2	Mara	Musoma	Kiriba	Kiriba	7	no	10+ years	female	12	negative	Tanzania
2	Mara	Musoma	Kiriba	Kiriba	7	no	10+ years	female	12	negative	Tanzania
2	Mara	Musoma	Kiriba	Kiriba	7	no	10+ years	male	13	negative	Tanzania
2	Mara	Musoma	Kiriba	Kiriba	7	no	10+ years	male	13	negative	Tanzania
2	Mara	Musoma	Kiriba	Kiriba	7	no	10+ years	male	14	negative	Tanzania
2	Mara	Musoma	Kiriba	Kiriba	7	no	10+ years	male	12	negative	Tanzania
2	Mara	Musoma	Kiriba	Busumi	8	no	10+ years	female	12	negative	Tanzania
2	Mara	Musoma	Kiriba	Busumi	8	no	10+ years	female	12	negative	Tanzania
2	Mara	Musoma	Kiriba	Busumi	8	no	10+ years	female	13	negative	Tanzania
2	Mara	Musoma	Kiriba	Busumi	8	no	10+ years	female	12	negative	Tanzania
2	Mara	Musoma	Kiriba	Busumi	8	no	10+ years	female	12	negative	Tanzania
2	Mara	Musoma	Kiriba	Busumi	8	no	5-9 years	male	9	negative	Tanzania
2	Mara	Musoma	Kiriba	Busumi	8	no	5-9 years	female	9	negative	Tanzania
2	Mara	Musoma	Kiriba	Busumi	8	no	10+ years	male	14	negative	Tanzania
2	Mara	Musoma	Kiriba	Busumi	8	no	10+ years	male	13	negative	Tanzania
2	Mara	Musoma	Kiriba	Busumi	8	no	10+ years	male	14	negative	Tanzania
2	Mara	Musoma	Kiriba	Busumi	8	no	10+ years	male	13	negative	Tanzania
2	Mara	Musoma	Kiriba	Busumi	8	no	10+ years	male	14	negative	Tanzania
2	Mara	Musoma	Kiriba	Busumi	8	no	10+ years	male	10	negative	Tanzania
2	Mara	Musoma	Kiriba	Busumi	8	no	10+ years	male	13	negative	Tanzania
2	Mara	Musoma	Busambara	Maneke	9	no	10+ years	female	13	negative	Tanzania
2	Mara	Musoma	Busambara	Maneke	9	no	10+ years	male	13	negative	Tanzania
2	Mara	Musoma	Busambara	Maneke	9	no	10+ years	female	12	negative	Tanzania
2	Mara	Musoma	Busambara	Maneke	9	no	10+ years	female	11	negative	Tanzania
2	Mara	Musoma	Busambara	Maneke	9	no	10+ years	female	10	negative	Tanzania
2	Mara	Musoma	Busambara	Maneke	9	no	10+ years	female	10	negative	Tanzania
2	Mara	Musoma	Busambara	Maneke	9	no	10+ years	female	10	negative	Tanzania
2	Mara	Musoma	Busambara	Maneke	9	no	10+ years	female	10	negative	Tanzania
2	Mara	Musoma	Busambara	Maneke	9	no	10+ years	male	14	negative	Tanzania
2	Mara	Musoma	Busambara	Maneke	9	no	10+ years	male	14	negative	Tanzania
2	Mara	Musoma	Busambara	Maneke	9	no	10+ years	male	10	negative	Tanzania
2	Mara	Musoma	Busambara	Maneke	9	no	10+ years	male	11	negative	Tanzania
2	Mara	Musoma	Busambara	Maneke	9	no	10+ years	female	13	negative	Tanzania
2	Mara	Musoma	Busambara	Maneke	9	no	10+ years	female	11	negative	Tanzania
2	Mara	Musoma	Busambara	Maneke	9	no	10+ years	male	11	negative	Tanzania
2	Mara	Musoma	Busambara	Maneke	9	no	10+ years	male	10	negative	Tanzania
2	Mara	Musoma	Tegeruka	Tegeruka	10	no	10+ years	male	14	negative	Tanzania
2	Mara	Musoma	Tegeruka	Tegeruka	10	no	10+ years	female	14	negative	Tanzania
2	Mara	Musoma	Tegeruka	Tegeruka	10	no	10+ years	female	12	negative	Tanzania
2	Mara	Musoma	Tegeruka	Tegeruka	10	no	10+ years	male	14	negative	Tanzania
2	Mara	Musoma	Tegeruka	Tegeruka	10	no	10+ years	female	13	negative	Tanzania
2	Mara	Musoma	Tegeruka	Tegeruka	10	no	10+ years	male	14	negative	Tanzania
2	Mara	Musoma	Tegeruka	Tegeruka	10	no	10+ years	male	13	negative	Tanzania
2	Mara	Musoma	Tegeruka	Tegeruka	10	no	10+ years	male	13	negative	Tanzania
2	Mara	Musoma	Tegeruka	Tegeruka	10	no	10+ years	male	10	negative	Tanzania
2	Mara	Musoma	Tegeruka	Tegeruka	10	no	10+ years	male	10	negative	Tanzania
2	Mara	Musoma	Tegeruka	Tegeruka	10	no	10+ years	male	10	negative	Tanzania
2	Mara	Musoma	Tegeruka	Tegeruka	10	no	10+ years	female	14	negative	Tanzania
2	Mara	Musoma	Tegeruka	Tegeruka	10	no	10+ years	female	12	negative	Tanzania
2	Mara	Musoma	Tegeruka	Kataryo	11	no	10+ years	female	11	negative	Tanzania
2	Mara	Musoma	Tegeruka	Kataryo	11	no	10+ years	male	14	negative	Tanzania
2	Mara	Musoma	Tegeruka	Kataryo	11	no	10+ years	female	12	negative	Tanzania
2	Mara	Musoma	Tegeruka	Kataryo	11	no	10+ years	male	13	negative	Tanzania
2	Mara	Musoma	Tegeruka	Kataryo	11	no	10+ years	male	11	negative	Tanzania
2	Mara	Musoma	Tegeruka	Kataryo	11	no	10+ years	female	12	negative	Tanzania
2	Mara	Musoma	Tegeruka	Kataryo	11	no	10+ years	female	11	negative	Tanzania
2	Mara	Musoma	Tegeruka	Kataryo	11	no	10+ years	female	11	negative	Tanzania
2	Mara	Musoma	Tegeruka	Kataryo	11	no	10+ years	male	12	negative	Tanzania
2	Mara	Musoma	Tegeruka	Kataryo	11	no	10+ years	male	11	negative	Tanzania
2	Mara	Musoma	Tegeruka	Kataryo	11	no	10+ years	female	14	negative	Tanzania
2	Mara	Musoma	Tegeruka	Kataryo	11	no	10+ years	male	13	negative	Tanzania
2	Mara	Musoma	Tegeruka	Kataryo	11	no	10+ years	male	14	negative	Tanzania
2	Mara	Musoma	Tegeruka	Kataryo	11	no	10+ years	male	13	negative	Tanzania
2	Mara	Musoma	Suguti	Wanyere	12	no	5-9 years	female	9	negative	Tanzania
2	Mara	Musoma	Suguti	Wanyere	12	no	10+ years	female	11	negative	Tanzania
2	Mara	Musoma	Suguti	Wanyere	12	no	10+ years	female	11	negative	Tanzania
2	Mara	Musoma	Suguti	Wanyere	12	no	10+ years	female	11	negative	Tanzania
2	Mara	Musoma	Suguti	Wanyere	12	no	10+ years	male	11	negative	Tanzania
2	Mara	Musoma	Suguti	Wanyere	12	no	10+ years	male	11	negative	Tanzania
2	Mara	Musoma	Suguti	Wanyere	12	no	10+ years	female	12	negative	Tanzania
2	Mara	Musoma	Suguti	Wanyere	12	no	10+ years	female	10	negative	Tanzania
2	Mara	Musoma	Suguti	Wanyere	12	no	10+ years	male	12	negative	Tanzania
2	Mara	Musoma	Suguti	Wanyere	12	no	10+ years	male	12	negative	Tanzania
2	Mara	Musoma	Suguti	Wanyere	12	no	10+ years	male	12	negative	Tanzania
2	Mara	Musoma	Suguti	Wanyere	12	no	10+ years	female	12	negative	Tanzania
2	Mara	Musoma	Suguti	Wanyere	12	no	10+ years	male	11	negative	Tanzania
2	Mara	Musoma	Suguti	Wanyere	12	no	10+ years	male	10	negative	Tanzania
2	Mara	Musoma	Suguti	Wanyere	12	no	5-9 years	female	9	negative	Tanzania
2	Mara	Musoma	Suguti	Murugee	13	no	10+ years	male	14	negative	Tanzania
2	Mara	Musoma	Suguti	Murugee	13	no	10+ years	female	13	negative	Tanzania
2	Mara	Musoma	Suguti	Murugee	13	no	10+ years	female	12	negative	Tanzania
2	Mara	Musoma	Suguti	Murugee	13	no	10+ years	female	12	negative	Tanzania
2	Mara	Musoma	Suguti	Murugee	13	no	10+ years	female	11	negative	Tanzania
2	Mara	Musoma	Suguti	Murugee	13	no	10+ years	female	11	negative	Tanzania
2	Mara	Musoma	Suguti	Murugee	13	no	10+ years	female	13	negative	Tanzania
2	Mara	Musoma	Suguti	Murugee	13	no	10+ years	female	14	negative	Tanzania
2	Mara	Musoma	Suguti	Murugee	13	no	10+ years	female	11	negative	Tanzania
2	Mara	Musoma	Suguti	Murugee	13	no	10+ years	female	10	negative	Tanzania
2	Mara	Musoma	Suguti	Murugee	13	no	10+ years	female	12	negative	Tanzania
2	Mara	Musoma	Suguti	Murugee	13	no	5-9 years	male	9	negative	Tanzania
2	Mara	Musoma	Suguti	Murugee	13	no	10+ years	female	11	negative	Tanzania
2	Mara	Musoma	Suguti	Murugee	13	no	10+ years	male	9	negative	Tanzania
2	Mara	Musoma	Suguti	Murugee	13	no	10+ years	female	12	negative	Tanzania
2	Mara	Musoma	Suguti	Murugee	13	no	10+ years	female	13	negative	Tanzania
2	Mara	Musoma	Suguti	Murugee	13	no	10+ years	female	13	negative	Tanzania
2	Mara	Musoma	Nyamrandirira	Chumwi	14	no	10+ years	male	14	negative	Tanzania
2	Mara	Musoma	Nyamrandirira	Chumwi	14	no	5-9 years	male	9	negative	Tanzania
2	Mara	Musoma	Nyamrandirira	Chumwi	14	no	10+ years	male	13	negative	Tanzania
2	Mara	Musoma	Nyamrandirira	Chumwi	14	no	10+ years	male	11	negative	Tanzania
2	Mara	Musoma	Nyamrandirira	Chumwi	14	no	10+ years	male	10	negative	Tanzania
2	Mara	Musoma	Nyamrandirira	Chumwi	14	no	10+ years	male	12	negative	Tanzania
2	Mara	Musoma	Nyamrandirira	Chumwi	14	no	10+ years	female	13	negative	Tanzania
2	Mara	Musoma	Nyamrandirira	Chumwi	14	no	10+ years	female	10	negative	Tanzania
2	Mara	Musoma	Nyamrandirira	Chumwi	14	no	5-9 years	female	9	negative	Tanzania
2	Mara	Musoma	Nyamrandirira	Chumwi	14	no	10+ years	female	13	negative	Tanzania
2	Mara	Musoma	Nyamrandirira	Chumwi	14	no	10+ years	male	11	negative	Tanzania
2	Mara	Musoma	Nyamrandirira	Seka	15	no	10+ years	female	11	negative	Tanzania
2	Mara	Musoma	Nyamrandirira	Seka	15	no	5-9 years	female	9	negative	Tanzania
2	Mara	Musoma	Nyamrandirira	Seka	15	no	10+ years	female	13	negative	Tanzania
2	Mara	Musoma	Nyamrandirira	Seka	15	no	10+ years	female	11	negative	Tanzania
2	Mara	Musoma	Nyamrandirira	Seka	15	no	10+ years	female	13	negative	Tanzania
2	Mara	Musoma	Nyamrandirira	Seka	15	no	10+ years	female	13	negative	Tanzania
2	Mara	Musoma	Nyamrandirira	Seka	15	no	10+ years	female	10	negative	Tanzania
2	Mara	Musoma	Nyamrandirira	Seka	15	no	10+ years	male	14	negative	Tanzania
2	Mara	Musoma	Nyamrandirira	Seka	15	no	10+ years	male	14	negative	Tanzania
2	Mara	Musoma	Nyamrandirira	Seka	15	no	10+ years	male	11	negative	Tanzania
2	Mara	Musoma	Nyamrandirira	Seka	15	no	10+ years	male	10	negative	Tanzania
2	Mara	Musoma	Nyamrandirira	Seka	15	no	10+ years	male	13	negative	Tanzania
2	Mara	Musoma	Nyamrandirira	Seka	15	no	10+ years	male	12	negative	Tanzania
2	Mara	Musoma	Nyamrandirira	Seka	15	no	10+ years	male	10	negative	Tanzania
2	Mara	Musoma	Nyamrandirira	Seka	15	no	10+ years	male	13	negative	Tanzania
2	Mara	Musoma	Nyambono	Nyambono B	16	no	10+ years	male	14	negative	Tanzania
2	Mara	Musoma	Nyambono	Nyambono B	16	no	10+ years	female	14	negative	Tanzania
2	Mara	Musoma	Nyambono	Nyambono B	16	no	10+ years	female	11	negative	Tanzania
2	Mara	Musoma	Nyambono	Nyambono B	16	no	5-9 years	female	9	negative	Tanzania
2	Mara	Musoma	Nyambono	Nyambono B	16	no	10+ years	male	11	negative	Tanzania
2	Mara	Musoma	Nyambono	Nyambono B	16	no	5-9 years	female	9	negative	Tanzania
2	Mara	Musoma	Nyambono	Nyambono B	16	no	10+ years	male	12	negative	Tanzania
2	Mara	Musoma	Nyambono	Nyambono B	16	no	10+ years	female	12	negative	Tanzania
2	Mara	Musoma	Nyambono	Nyambono B	16	no	10+ years	male	13	negative	Tanzania
2	Mara	Musoma	Nyambono	Nyambono B	16	no	10+ years	female	10	negative	Tanzania
2	Mara	Musoma	Nyambono	Nyambono B	16	no	10+ years	female	12	negative	Tanzania
2	Mara	Musoma	Nyambono	Nyambono B	16	no	10+ years	female	12	negative	Tanzania
2	Mara	Musoma	Nyambono	Nyambono B	16	no	10+ years	male	12	negative	Tanzania
2	Mara	Musoma	Nyambono	Nyambono B	16	no	10+ years	male	14	negative	Tanzania
2	Mara	Musoma	Nyambono	Nyambono B	16	no	10+ years	male	10	negative	Tanzania
2	Mara	Musoma	Nyambono	Nyambono B	16	no	10+ years	male	10	negative	Tanzania
2	Mara	Musoma	Nyambono	Bugoji	17	no	10+ years	female	10	negative	Tanzania
2	Mara	Musoma	Nyambono	Bugoji	17	no	1-4 years	female	10	negative	Tanzania
2	Mara	Musoma	Nyambono	Bugoji	17	no	10+ years	female	11	negative	Tanzania
2	Mara	Musoma	Nyambono	Bugoji	17	no	10+ years	female	12	negative	Tanzania
2	Mara	Musoma	Nyambono	Bugoji	17	no	10+ years	female	14	negative	Tanzania
2	Mara	Musoma	Nyambono	Bugoji	17	no	10+ years	female	14	negative	Tanzania
2	Mara	Musoma	Nyambono	Bugoji	17	no	<1 year	male	11	negative	Tanzania
2	Mara	Musoma	Nyambono	Bugoji	17	no	10+ years	male	12	negative	Tanzania
2	Mara	Musoma	Nyambono	Bugoji	17	no	10+ years	male	13	negative	Tanzania
2	Mara	Musoma	Nyambono	Bugoji	17	no	10+ years	female	14	negative	Tanzania
2	Mara	Musoma	Nyambono	Bugoji	17	no	<1 year	male	11	negative	Tanzania
2	Mara	Musoma	Nyambono	Bugoji	17	no	10+ years	male	10	negative	Tanzania
2	Mara	Musoma	Nyambono	Bugoji	17	no	10+ years	male	10	negative	Tanzania
2	Mara	Musoma	Nyambono	Bugoji	17	no	10+ years	male	13	negative	Tanzania
2	Mara	Musoma	Nyambono	Bugoji	17	no	10+ years	female	12	negative	Tanzania
2	Mara	Musoma	Nyambono	Bugoji	17	no	10+ years	male	14	negative	Tanzania
2	Mara	Musoma	Nyambono	Bugoji	17	no	10+ years	male	14	negative	Tanzania
2	Mara	Musoma	Nyambono	Kaburabura	18	no	10+ years	female	11	negative	Tanzania
2	Mara	Musoma	Nyambono	Kaburabura	18	no	10+ years	female	12	negative	Tanzania
2	Mara	Musoma	Nyambono	Kaburabura	18	no	5-9 years	female	9	negative	Tanzania
2	Mara	Musoma	Nyambono	Kaburabura	18	no	10+ years	male	11	negative	Tanzania
2	Mara	Musoma	Nyambono	Kaburabura	18	no	10+ years	male	10	negative	Tanzania
2	Mara	Musoma	Nyambono	Kaburabura	18	no	10+ years	male	13	negative	Tanzania
2	Mara	Musoma	Nyambono	Kaburabura	18	no	5-9 years	male	9	negative	Tanzania
2	Mara	Musoma	Nyambono	Kaburabura	18	no	10+ years	male	14	negative	Tanzania
2	Mara	Musoma	Nyambono	Kaburabura	18	no	10+ years	male	12	negative	Tanzania
2	Mara	Musoma	Nyambono	Kaburabura	18	no	10+ years	male	14	negative	Tanzania
2	Mara	Musoma	Nyambono	Kaburabura	18	no	10+ years	female	12	negative	Tanzania
2	Mara	Musoma	Nyambono	Kaburabura	18	no	10+ years	female	13	negative	Tanzania
2	Mara	Musoma	Nyambono	Kaburabura	18	no	5-9 years	female	9	negative	Tanzania
2	Mara	Musoma	Murangi	Musanja	19	no	10+ years	female	11	negative	Tanzania
2	Mara	Musoma	Murangi	Musanja	19	no	10+ years	female	11	negative	Tanzania
2	Mara	Musoma	Murangi	Musanja	19	no	10+ years	female	10	negative	Tanzania
2	Mara	Musoma	Murangi	Musanja	19	no	10+ years	female	14	negative	Tanzania
2	Mara	Musoma	Murangi	Musanja	19	no	10+ years	male	14	negative	Tanzania
2	Mara	Musoma	Murangi	Musanja	19	no	10+ years	female	10	negative	Tanzania
2	Mara	Musoma	Murangi	Musanja	19	no	10+ years	male	10	negative	Tanzania
2	Mara	Musoma	Murangi	Musanja	19	no	10+ years	female	12	negative	Tanzania
2	Mara	Musoma	Murangi	Musanja	19	no	10+ years	male	14	negative	Tanzania
2	Mara	Musoma	Murangi	Musanja	19	no	10+ years	male	11	negative	Tanzania
2	Mara	Musoma	Murangi	Musanja	19	no	10+ years	male	14	negative	Tanzania
2	Mara	Musoma	Murangi	Musanja	19	no	10+ years	female	11	negative	Tanzania
2	Mara	Musoma	Murangi	Musanja	19	no	10+ years	female	10	negative	Tanzania
2	Mara	Musoma	Murangi	Musanja	19	no	10+ years	male	13	negative	Tanzania
2	Mara	Musoma	Murangi	Musanja	19	no	10+ years	male	14	negative	Tanzania
2	Mara	Musoma	Murangi	Musanja	19	no	10+ years	female	14	negative	Tanzania
2	Mara	Musoma	Murangi	Lyasembe	20	no	10+ years	male	12	negative	Tanzania
2	Mara	Musoma	Murangi	Lyasembe	20	no	10+ years	female	10	negative	Tanzania
2	Mara	Musoma	Murangi	Lyasembe	20	no	10+ years	female	12	negative	Tanzania
2	Mara	Musoma	Murangi	Lyasembe	20	no	5-9 years	female	9	negative	Tanzania
2	Mara	Musoma	Murangi	Lyasembe	20	no	10+ years	female	14	negative	Tanzania
2	Mara	Musoma	Murangi	Lyasembe	20	no	10+ years	female	14	negative	Tanzania
2	Mara	Musoma	Murangi	Lyasembe	20	no	10+ years	male	12	negative	Tanzania
2	Mara	Musoma	Murangi	Lyasembe	20	no	10+ years	male	11	negative	Tanzania
2	Mara	Musoma	Murangi	Lyasembe	20	no	10+ years	male	14	negative	Tanzania
2	Mara	Musoma	Murangi	Lyasembe	20	no	10+ years	male	14	negative	Tanzania
2	Mara	Musoma	Murangi	Lyasembe	20	no	5-9 years	male	9	negative	Tanzania
2	Mara	Musoma	Murangi	Lyasembe	20	no	10+ years	female	14	negative	Tanzania
2	Mara	Musoma	Murangi	Lyasembe	20	no	10+ years	male	14	negative	Tanzania
2	Mara	Musoma	Murangi	Lyasembe	20	no	5-9 years	male	9	negative	Tanzania
2	Mara	Musoma	Bukima	Majita	21	no	10+ years	female	14	negative	Tanzania
2	Mara	Musoma	Bukima	Majita	21	no	10+ years	male	12	negative	Tanzania
2	Mara	Musoma	Bukima	Majita	21	no	10+ years	male	12	negative	Tanzania
2	Mara	Musoma	Bukima	Majita	21	no	10+ years	male	10	negative	Tanzania
2	Mara	Musoma	Bukima	Majita	21	no	10+ years	female	10	negative	Tanzania
2	Mara	Musoma	Bukima	Majita	21	no	10+ years	female	10	negative	Tanzania
2	Mara	Musoma	Bukima	Majita	21	no	10+ years	male	12	negative	Tanzania
2	Mara	Musoma	Bukima	Majita	21	no	10+ years	male	13	negative	Tanzania
2	Mara	Musoma	Bukima	Majita	21	no	10+ years	male	14	negative	Tanzania
2	Mara	Musoma	Bukima	Majita	21	no	10+ years	male	12	negative	Tanzania
2	Mara	Musoma	Bukima	Majita	21	no	10+ years	female	12	negative	Tanzania
2	Mara	Musoma	Bukima	Majita	21	no	10+ years	female	13	negative	Tanzania
2	Mara	Musoma	Bukima	Majita	21	no	10+ years	male	14	negative	Tanzania
2	Mara	Musoma	Bukima	Majita	21	no	10+ years	male	14	negative	Tanzania
2	Mara	Musoma	Bukima	Majita	21	no	10+ years	male	14	negative	Tanzania
2	Mara	Musoma	Bukima	Majita	21	no	10+ years	male	14	negative	Tanzania
2	Mara	Musoma	Bukima	Mkapa	22	no	10+ years	female	14	negative	Tanzania
2	Mara	Musoma	Bukima	Mkapa	22	no	10+ years	male	14	negative	Tanzania
2	Mara	Musoma	Bukima	Mkapa	22	no	10+ years	female	14	negative	Tanzania
2	Mara	Musoma	Bukima	Mkapa	22	no	10+ years	male	14	negative	Tanzania
2	Mara	Musoma	Bukima	Mkapa	22	no	10+ years	male	14	negative	Tanzania
2	Mara	Musoma	Bukima	Mkapa	22	no	10+ years	male	12	negative	Tanzania
2	Mara	Musoma	Bukima	Mkapa	22	no	10+ years	male	10	negative	Tanzania
2	Mara	Musoma	Bukima	Mkapa	22	no	10+ years	male	14	negative	Tanzania
2	Mara	Musoma	Bukima	Mkapa	22	no	10+ years	male	12	negative	Tanzania
2	Mara	Musoma	Bukima	Mkapa	22	no	10+ years	male	12	negative	Tanzania
2	Mara	Musoma	Bukima	Mkapa	22	no	10+ years	male	12	negative	Tanzania
2	Mara	Musoma	Bukima	Mkapa	22	no	10+ years	male	13	negative	Tanzania
2	Mara	Musoma	Bukima	Mkapa	22	no	10+ years	female	12	negative	Tanzania
2	Mara	Musoma	Bukima	Mkapa	22	no	10+ years	female	12	negative	Tanzania
2	Mara	Musoma	Bukima	Mkapa	22	no	5-9 years	female	9	negative	Tanzania
2	Mara	Musoma	Bukima	Mkapa	22	no	10+ years	female	10	negative	Tanzania
2	Mara	Musoma	Bukima	Rusoli	23	no	10+ years	female	10	negative	Tanzania
2	Mara	Musoma	Bukima	Rusoli	23	no	10+ years	male	11	negative	Tanzania
2	Mara	Musoma	Bukima	Rusoli	23	no	10+ years	male	12	negative	Tanzania
2	Mara	Musoma	Bukima	Rusoli	23	no	10+ years	male	13	negative	Tanzania
2	Mara	Musoma	Bukima	Rusoli	23	no	10+ years	male	12	negative	Tanzania
2	Mara	Musoma	Bukima	Rusoli	23	no	10+ years	female	12	negative	Tanzania
2	Mara	Musoma	Bukima	Rusoli	23	no	10+ years	female	14	negative	Tanzania
2	Mara	Musoma	Bukima	Rusoli	23	no	10+ years	male	14	negative	Tanzania
2	Mara	Musoma	Bukima	Rusoli	23	no	10+ years	male	13	negative	Tanzania
2	Mara	Musoma	Bukima	Rusoli	23	no	10+ years	female	12	negative	Tanzania
2	Mara	Musoma	Bukima	Rusoli	23	no	10+ years	male	14	negative	Tanzania
2	Mara	Musoma	Bukima	Rusoli	23	no	10+ years	male	14	negative	Tanzania
2	Mara	Musoma	Bukima	Rusoli	23	no	10+ years	female	12	negative	Tanzania
2	Mara	Musoma	Bukima	Rusoli	23	no	10+ years	female	13	negative	Tanzania
2	Mara	Musoma	Bwasi	Kome	24	no	10+ years	male	10	negative	Tanzania
2	Mara	Musoma	Bwasi	Kome	24	no	10+ years	male	13	negative	Tanzania
2	Mara	Musoma	Bwasi	Kome	24	no	10+ years	female	13	negative	Tanzania
2	Mara	Musoma	Bwasi	Kome	24	no	10+ years	female	11	negative	Tanzania
2	Mara	Musoma	Bwasi	Kome	24	no	5-9 years	female	9	negative	Tanzania
2	Mara	Musoma	Bwasi	Kome	24	no	10+ years	female	12	negative	Tanzania
2	Mara	Musoma	Bwasi	Kome	24	no	10+ years	female	14	negative	Tanzania
2	Mara	Musoma	Bwasi	Kome	24	no	10+ years	female	13	negative	Tanzania
2	Mara	Musoma	Bwasi	Kome	24	no	10+ years	male	12	negative	Tanzania
2	Mara	Musoma	Bwasi	Kome	24	no	10+ years	male	12	negative	Tanzania
2	Mara	Musoma	Bwasi	Kome	24	no	10+ years	male	14	negative	Tanzania
2	Mara	Musoma	Bwasi	Kome	24	no	10+ years	male	12	negative	Tanzania
2	Mara	Musoma	Bwasi	Kome	24	no	10+ years	male	14	negative	Tanzania
2	Mara	Musoma	Bwasi	Kome	24	no	5-9 years	male	9	negative	Tanzania
2	Mara	Musoma	Bwasi	Kome	24	no	10+ years	male	10	negative	Tanzania
2	Mara	Musoma	Bulinga	Busungu	25	no	10+ years	male	11	negative	Tanzania
2	Mara	Musoma	Bulinga	Busungu	25	no	10+ years	male	11	negative	Tanzania
2	Mara	Musoma	Bulinga	Busungu	25	no	10+ years	male	10	negative	Tanzania
2	Mara	Musoma	Bulinga	Busungu	25	no	10+ years	female	11	negative	Tanzania
2	Mara	Musoma	Bulinga	Busungu	25	no	10+ years	female	14	negative	Tanzania
2	Mara	Musoma	Bulinga	Busungu	25	no	10+ years	female	12	negative	Tanzania
2	Mara	Musoma	Bulinga	Busungu	25	no	5-9 years	male	9	negative	Tanzania
2	Mara	Musoma	Bulinga	Busungu	25	no	10+ years	female	13	negative	Tanzania
2	Mara	Musoma	Bulinga	Busungu	25	no	10+ years	female	13	negative	Tanzania
2	Mara	Musoma	Bulinga	Busungu	25	no	10+ years	female	10	negative	Tanzania
2	Mara	Musoma	Bulinga	Busungu	25	no	5-9 years	male	9	negative	Tanzania
2	Mara	Musoma	Bulinga	Busungu	25	no	10+ years	male	13	negative	Tanzania
2	Mara	Musoma	Bulinga	Busungu	25	no	10+ years	male	14	negative	Tanzania
2	Mara	Musoma	Bulinga	Busungu	25	no	10+ years	male	10	negative	Tanzania
2	Mara	Musoma	Makojo	Chitare	26	no	10+ years	male	13	negative	Tanzania
2	Mara	Musoma	Makojo	Chitare	26	no	10+ years	male	14	negative	Tanzania
2	Mara	Musoma	Makojo	Chitare	26	no	10+ years	female	12	negative	Tanzania
2	Mara	Musoma	Makojo	Chitare	26	no	10+ years	female	14	negative	Tanzania
2	Mara	Musoma	Makojo	Chitare	26	no	10+ years	female	13	negative	Tanzania
2	Mara	Musoma	Makojo	Chitare	26	no	10+ years	female	10	negative	Tanzania
2	Mara	Musoma	Makojo	Chitare	26	no	10+ years	female	12	negative	Tanzania
2	Mara	Musoma	Makojo	Chitare	26	no	10+ years	female	14	negative	Tanzania
2	Mara	Musoma	Makojo	Chitare	26	no	10+ years	male	12	negative	Tanzania
2	Mara	Musoma	Makojo	Chitare	26	no	10+ years	male	13	negative	Tanzania
2	Mara	Musoma	Makojo	Chitare	26	no	10+ years	male	13	negative	Tanzania
2	Mara	Musoma	Makojo	Chitare	26	no	10+ years	male	14	negative	Tanzania
2	Mara	Musoma	Makojo	Chitare	26	no	5-9 years	male	9	negative	Tanzania
2	Mara	Musoma	Makojo	Chitare	26	no	10+ years	male	12	negative	Tanzania
2	Mara	Musoma	Makojo	Chitare	26	no	10+ years	male	14	negative	Tanzania
2	Mara	Musoma	Bugwema	Bugwema	27	no	10+ years	female	14	negative	Tanzania
2	Mara	Musoma	Bugwema	Bugwema	27	no	10+ years	female	14	negative	Tanzania
2	Mara	Musoma	Bugwema	Bugwema	27	no	10+ years	female	10	negative	Tanzania
2	Mara	Musoma	Bugwema	Bugwema	27	no	10+ years	male	10	negative	Tanzania
2	Mara	Musoma	Bugwema	Bugwema	27	no	10+ years	male	10	negative	Tanzania
2	Mara	Musoma	Bugwema	Bugwema	27	no	10+ years	female	11	negative	Tanzania
2	Mara	Musoma	Bugwema	Bugwema	27	no	10+ years	male	13	negative	Tanzania
2	Mara	Musoma	Bugwema	Bugwema	27	no	10+ years	female	13	negative	Tanzania
2	Mara	Musoma	Bugwema	Bugwema	27	no	5-9 years	female	9	negative	Tanzania
2	Mara	Musoma	Bugwema	Bugwema	27	no	10+ years	female	13	negative	Tanzania
2	Mara	Musoma	Bugwema	Bugwema	27	no	10+ years	female	13	negative	Tanzania
2	Mara	Musoma	Bugwema	Bugwema	27	no	10+ years	male	13	negative	Tanzania
2	Mara	Musoma	Bugwema	Bugwema	27	no	10+ years	male	10	negative	Tanzania
2	Mara	Musoma	Bugwema	Masinono	28	no	10+ years	female	12	negative	Tanzania
2	Mara	Musoma	Bugwema	Masinono	28	no	10+ years	female	12	negative	Tanzania
2	Mara	Musoma	Bugwema	Masinono	28	no	10+ years	female	14	negative	Tanzania
2	Mara	Musoma	Bugwema	Masinono	28	no	10+ years	male	12	negative	Tanzania
2	Mara	Musoma	Bugwema	Masinono	28	no	10+ years	male	12	negative	Tanzania
2	Mara	Musoma	Bugwema	Masinono	28	no	5-9 years	male	9	negative	Tanzania
2	Mara	Musoma	Bugwema	Masinono	28	no	10+ years	male	10	negative	Tanzania
2	Mara	Musoma	Bugwema	Masinono	28	no	10+ years	female	11	negative	Tanzania
2	Mara	Musoma	Bugwema	Masinono	28	no	5-9 years	female	9	negative	Tanzania
2	Mara	Musoma	Bugwema	Masinono	28	no	10+ years	male	10	negative	Tanzania
2	Mara	Musoma	Bugwema	Masinono	28	no	<1 year	male	14	negative	Tanzania
2	Mara	Musoma	Bugwema	Masinono	28	no	5-9 years	female	9	negative	Tanzania
2	Mara	Musoma	Bugwema	Masinono	28	no	10+ years	male	10	negative	Tanzania
2	Mara	Musoma	Bugwema	Masinono	28	no	10+ years	male	13	negative	Tanzania
2	Mara	Musoma	Bukumi	Busekera	29	no	10+ years	female	10	negative	Tanzania
2	Mara	Musoma	Bukumi	Busekera	29	no	10+ years	female	13	negative	Tanzania
2	Mara	Musoma	Bukumi	Busekera	29	no	10+ years	female	13	negative	Tanzania
2	Mara	Musoma	Bukumi	Busekera	29	no	10+ years	female	11	negative	Tanzania
2	Mara	Musoma	Bukumi	Busekera	29	no	10+ years	female	13	negative	Tanzania
2	Mara	Musoma	Bukumi	Busekera	29	no	10+ years	male	12	negative	Tanzania
2	Mara	Musoma	Bukumi	Busekera	29	no	10+ years	male	14	negative	Tanzania
2	Mara	Musoma	Bukumi	Busekera	29	no	5-9 years	male	9	negative	Tanzania
2	Mara	Musoma	Bukumi	Busekera	29	no	10+ years	male	14	negative	Tanzania
2	Mara	Musoma	Bukumi	Busekera	29	no	10+ years	male	12	negative	Tanzania
2	Mara	Musoma	Bukumi	Busekera	29	no	10+ years	male	11	negative	Tanzania
2	Mara	Musoma	Bukumi	Busekera	29	no	10+ years	male	13	negative	Tanzania
2	Mara	Musoma	Bukumi	Busekera	29	no	10+ years	male	10	negative	Tanzania
2	Mara	Musoma	Bukumi	Busekera	29	no	10+ years	male	13	negative	Tanzania
2	Mara	Musoma	Bukumi	Busekera	29	no	10+ years	female	14	negative	Tanzania
2	Mara	Musoma	Bukumi	Busekera	29	no	10+ years	female	12	negative	Tanzania
2	Mara	Musoma	Bukumi	Bukumi	30	no	10+ years	female	10	negative	Tanzania
2	Mara	Musoma	Bukumi	Bukumi	30	no	10+ years	male	12	negative	Tanzania
2	Mara	Musoma	Bukumi	Bukumi	30	no	10+ years	female	10	negative	Tanzania
2	Mara	Musoma	Bukumi	Bukumi	30	no	10+ years	female	10	negative	Tanzania
2	Mara	Musoma	Bukumi	Bukumi	30	no	10+ years	male	12	negative	Tanzania
2	Mara	Musoma	Bukumi	Bukumi	30	no	10+ years	male	10	negative	Tanzania
2	Mara	Musoma	Bukumi	Bukumi	30	no	10+ years	male	13	negative	Tanzania
2	Mara	Musoma	Bukumi	Bukumi	30	no	10+ years	female	13	negative	Tanzania
2	Mara	Musoma	Bukumi	Bukumi	30	no	10+ years	male	13	negative	Tanzania
2	Mara	Musoma	Bukumi	Bukumi	30	no	10+ years	male	12	negative	Tanzania
2	Mara	Musoma	Bukumi	Bukumi	30	no	10+ years	male	13	negative	Tanzania
2	Mara	Musoma	Bukumi	Bukumi	30	no	10+ years	male	13	negative	Tanzania
2	Mara	Musoma	Bukumi	Bukumi	30	no	10+ years	female	14	negative	Tanzania
6	Simiyu	Bariadi	Mwadobana	Banemhi	1	no	10+ years	male	11	negative	Tanzania
6	Simiyu	Bariadi	Mwadobana	Banemhi	1	no	10+ years	male	11	negative	Tanzania
6	Simiyu	Bariadi	Mwadobana	Banemhi	1	no	10+ years	male	13	negative	Tanzania
6	Simiyu	Bariadi	Mwadobana	Banemhi	1	no	10+ years	male	13	negative	Tanzania
6	Simiyu	Bariadi	Mwadobana	Banemhi	1	no	10+ years	female	12	negative	Tanzania
6	Simiyu	Bariadi	Mwadobana	Banemhi	1	no	10+ years	female	12	negative	Tanzania
6	Simiyu	Bariadi	Mwadobana	Banemhi	1	no	10+ years	male	10	negative	Tanzania
6	Simiyu	Bariadi	Mwadobana	Banemhi	1	no	10+ years	male	10	negative	Tanzania
6	Simiyu	Bariadi	Mwadobana	Banemhi	1	no	10+ years	female	10	negative	Tanzania
6	Simiyu	Bariadi	Mwadobana	Banemhi	1	no	10+ years	male	12	negative	Tanzania
6	Simiyu	Bariadi	Mwadobana	Banemhi	1	no	10+ years	male	12	negative	Tanzania
6	Simiyu	Bariadi	Mwadobana	Banemhi	1	no	5-9 years	male	14	negative	Tanzania
6	Simiyu	Bariadi	Mwadobana	Banemhi	1	no	10+ years	male	11	negative	Tanzania
6	Simiyu	Bariadi	Mwadobana	Banemhi	1	no	10+ years	male	14	negative	Tanzania
6	Simiyu	Bariadi	Mwadobana	Banemhi	1	no	10+ years	female	13	negative	Tanzania
6	Simiyu	Bariadi	Mwadobana	Banemhi	1	no	10+ years	male	14	negative	Tanzania
6	Simiyu	Bariadi	Mwadobana	Banemhi	1	no	10+ years	female	14	negative	Tanzania
6	Simiyu	Bariadi	Nkololo	Chungu cha Bawawa	2	no	10+ years	female	13	negative	Tanzania
6	Simiyu	Bariadi	Nkololo	Chungu cha Bawawa	2	no	10+ years	male	13	negative	Tanzania
6	Simiyu	Bariadi	Nkololo	Chungu cha Bawawa	2	no	10+ years	male	14	negative	Tanzania
6	Simiyu	Bariadi	Nkololo	Chungu cha Bawawa	2	no	10+ years	male	12	negative	Tanzania
6	Simiyu	Bariadi	Nkololo	Chungu cha Bawawa	2	no	10+ years	female	12	negative	Tanzania
6	Simiyu	Bariadi	Nkololo	Chungu cha Bawawa	2	no	10+ years	male	14	negative	Tanzania
6	Simiyu	Bariadi	Nkololo	Chungu cha Bawawa	2	no	10+ years	male	14	negative	Tanzania
6	Simiyu	Bariadi	Nkololo	Chungu cha Bawawa	2	no	10+ years	female	14	negative	Tanzania
6	Simiyu	Bariadi	Nkololo	Chungu cha Bawawa	2	no	10+ years	female	13	negative	Tanzania
6	Simiyu	Bariadi	Nkololo	Chungu cha Bawawa	2	no	10+ years	female	14	negative	Tanzania
6	Simiyu	Bariadi	Nkololo	Chungu cha Bawawa	2	no	10+ years	female	11	negative	Tanzania
6	Simiyu	Bariadi	Nkololo	Chungu cha Bawawa	2	no	10+ years	female	14	negative	Tanzania
6	Simiyu	Bariadi	Nkololo	Chungu cha Bawawa	2	no	10+ years	female	14	negative	Tanzania
6	Simiyu	Bariadi	Nkololo	Chungu cha Bawawa	2	no	10+ years	male	14	negative	Tanzania
6	Simiyu	Bariadi	Nkololo	Chungu cha Bawawa	2	no	10+ years	male	14	negative	Tanzania
6	Simiyu	Bariadi	Nkololo	Chungu cha Bawawa	2	no	10+ years	male	14	negative	Tanzania
6	Simiyu	Bariadi	Mwaubingi	Gasuma A	3	no	10+ years	female	11	negative	Tanzania
6	Simiyu	Bariadi	Mwaubingi	Gasuma A	3	no	10+ years	male	12	negative	Tanzania
6	Simiyu	Bariadi	Mwaubingi	Gasuma A	3	no	10+ years	male	14	negative	Tanzania
6	Simiyu	Bariadi	Mwaubingi	Gasuma A	3	no	10+ years	female	14	negative	Tanzania
6	Simiyu	Bariadi	Mwaubingi	Gasuma A	3	no	10+ years	female	14	negative	Tanzania
6	Simiyu	Bariadi	Mwaubingi	Gasuma A	3	no	10+ years	female	14	negative	Tanzania
6	Simiyu	Bariadi	Mwaubingi	Gasuma A	3	no	10+ years	female	10	negative	Tanzania
6	Simiyu	Bariadi	Mwaubingi	Gasuma A	3	no	10+ years	female	14	negative	Tanzania
6	Simiyu	Bariadi	Mwaubingi	Gasuma A	3	no	10+ years	male	14	negative	Tanzania
6	Simiyu	Bariadi	Mwaubingi	Gasuma A	3	no	10+ years	male	14	negative	Tanzania
6	Simiyu	Bariadi	Mwaubingi	Gasuma A	3	no	10+ years	male	12	negative	Tanzania
6	Simiyu	Bariadi	Mwaubingi	Gasuma A	3	no	10+ years	female	14	negative	Tanzania
6	Simiyu	Bariadi	Mwaubingi	Gasuma A	3	no	10+ years	male	13	negative	Tanzania
6	Simiyu	Bariadi	Mwaubingi	Gasuma A	3	no	10+ years	female	10	negative	Tanzania
6	Simiyu	Bariadi	Mwaubingi	Gasuma A	3	no	10+ years	female	14	negative	Tanzania
6	Simiyu	Bariadi	Mwaubingi	Gasuma A	3	no	5-9 years	female	9	negative	Tanzania
6	Simiyu	Bariadi	Mwaubingi	Gibishi	4	no	10+ years	female	13	negative	Tanzania
6	Simiyu	Bariadi	Mwaubingi	Gibishi	4	no	10+ years	female	12	negative	Tanzania
6	Simiyu	Bariadi	Mwaubingi	Gibishi	4	no	10+ years	female	11	negative	Tanzania
6	Simiyu	Bariadi	Mwaubingi	Gibishi	4	no	10+ years	female	14	negative	Tanzania
6	Simiyu	Bariadi	Mwaubingi	Gibishi	4	no	10+ years	male	14	negative	Tanzania
6	Simiyu	Bariadi	Mwaubingi	Gibishi	4	no	10+ years	male	11	negative	Tanzania
6	Simiyu	Bariadi	Mwaubingi	Gibishi	4	no	10+ years	male	12	negative	Tanzania
6	Simiyu	Bariadi	Mwaubingi	Gibishi	4	no	10+ years	male	14	negative	Tanzania
6	Simiyu	Bariadi	Mwaubingi	Gibishi	4	no	10+ years	male	13	negative	Tanzania
6	Simiyu	Bariadi	Mwaubingi	Gibishi	4	no	10+ years	male	14	negative	Tanzania
6	Simiyu	Bariadi	Mwaubingi	Gibishi	4	no	10+ years	male	13	negative	Tanzania
6	Simiyu	Bariadi	Mwaubingi	Gibishi	4	no	10+ years	male	13	negative	Tanzania
6	Simiyu	Bariadi	Mwaubingi	Gibishi	4	no	10+ years	male	14	negative	Tanzania
6	Simiyu	Bariadi	Mwaubingi	Gibishi	4	no	10+ years	male	14	negative	Tanzania
6	Simiyu	Bariadi	Nkindwabiye	Halawa	5	no	10+ years	female	14	negative	Tanzania
6	Simiyu	Bariadi	Nkindwabiye	Halawa	5	no	10+ years	female	12	negative	Tanzania
6	Simiyu	Bariadi	Nkindwabiye	Halawa	5	no	10+ years	male	14	negative	Tanzania
6	Simiyu	Bariadi	Nkindwabiye	Halawa	5	no	10+ years	male	14	negative	Tanzania
6	Simiyu	Bariadi	Nkindwabiye	Halawa	5	no	10+ years	male	14	negative	Tanzania
6	Simiyu	Bariadi	Nkindwabiye	Halawa	5	no	10+ years	male	14	negative	Tanzania
6	Simiyu	Bariadi	Nkindwabiye	Halawa	5	no	10+ years	male	14	negative	Tanzania
6	Simiyu	Bariadi	Nkindwabiye	Halawa	5	no	10+ years	male	14	negative	Tanzania
6	Simiyu	Bariadi	Nkindwabiye	Halawa	5	no	10+ years	male	14	negative	Tanzania
6	Simiyu	Bariadi	Nkindwabiye	Halawa	5	no	10+ years	male	14	negative	Tanzania
6	Simiyu	Bariadi	Nkindwabiye	Halawa	5	no	10+ years	male	13	negative	Tanzania
6	Simiyu	Bariadi	Nkindwabiye	Halawa	5	no	10+ years	female	13	negative	Tanzania
6	Simiyu	Bariadi	Nkindwabiye	Halawa	5	no	10+ years	female	14	negative	Tanzania
6	Simiyu	Bariadi	Nkindwabiye	Halawa	5	no	10+ years	female	14	negative	Tanzania
6	Simiyu	Bariadi	Nkindwabiye	Halawa	5	no	10+ years	female	14	negative	Tanzania
6	Simiyu	Bariadi	Nkindwabiye	Halawa	5	no	10+ years	female	11	negative	Tanzania
6	Simiyu	Bariadi	Dutwa	Igaganulwa	6	no	10+ years	female	13	negative	Tanzania
6	Simiyu	Bariadi	Dutwa	Igaganulwa	6	no	10+ years	male	14	negative	Tanzania
6	Simiyu	Bariadi	Dutwa	Igaganulwa	6	no	10+ years	male	14	negative	Tanzania
6	Simiyu	Bariadi	Dutwa	Igaganulwa	6	no	10+ years	male	14	negative	Tanzania
6	Simiyu	Bariadi	Dutwa	Igaganulwa	6	no	10+ years	female	12	negative	Tanzania
6	Simiyu	Bariadi	Dutwa	Igaganulwa	6	no	10+ years	female	12	negative	Tanzania
6	Simiyu	Bariadi	Dutwa	Igaganulwa	6	no	10+ years	female	13	negative	Tanzania
6	Simiyu	Bariadi	Dutwa	Igaganulwa	6	no	10+ years	male	14	negative	Tanzania
6	Simiyu	Bariadi	Dutwa	Igaganulwa	6	no	10+ years	male	13	negative	Tanzania
6	Simiyu	Bariadi	Dutwa	Igaganulwa	6	no	10+ years	male	12	negative	Tanzania
6	Simiyu	Bariadi	Dutwa	Igaganulwa	6	no	10+ years	female	10	negative	Tanzania
6	Simiyu	Bariadi	Dutwa	Igaganulwa	6	no	10+ years	male	12	negative	Tanzania
6	Simiyu	Bariadi	Dutwa	Igaganulwa	6	no	10+ years	female	12	negative	Tanzania
6	Simiyu	Bariadi	Dutwa	Igaganulwa	6	no	10+ years	female	13	negative	Tanzania
6	Simiyu	Bariadi	Dutwa	Igaganulwa	6	no	10+ years	female	13	negative	Tanzania
6	Simiyu	Bariadi	Mwaumatondo	Ihusi A	7	no	10+ years	male	14	negative	Tanzania
6	Simiyu	Bariadi	Mwaumatondo	Ihusi A	7	no	10+ years	female	13	negative	Tanzania
6	Simiyu	Bariadi	Mwaumatondo	Ihusi A	7	no	10+ years	male	14	negative	Tanzania
6	Simiyu	Bariadi	Mwaumatondo	Ihusi A	7	no	10+ years	male	11	negative	Tanzania
6	Simiyu	Bariadi	Mwaumatondo	Ihusi A	7	no	10+ years	male	14	negative	Tanzania
6	Simiyu	Bariadi	Mwaumatondo	Ihusi A	7	no	10+ years	female	14	negative	Tanzania
6	Simiyu	Bariadi	Mwaumatondo	Ihusi A	7	no	10+ years	female	14	negative	Tanzania
6	Simiyu	Bariadi	Mwaumatondo	Ihusi A	7	no	10+ years	male	10	negative	Tanzania
6	Simiyu	Bariadi	Mwaumatondo	Ihusi A	7	no	10+ years	male	11	negative	Tanzania
6	Simiyu	Bariadi	Mwaumatondo	Ihusi A	7	no	10+ years	male	11	negative	Tanzania
6	Simiyu	Bariadi	Mwaumatondo	Ihusi A	7	no	10+ years	male	14	negative	Tanzania
6	Simiyu	Bariadi	Mwaumatondo	Ihusi A	7	no	10+ years	male	14	negative	Tanzania
6	Simiyu	Bariadi	Mwaumatondo	Ihusi A	7	no	10+ years	female	11	negative	Tanzania
6	Simiyu	Bariadi	Mwaumatondo	Ihusi A	7	no	10+ years	female	13	negative	Tanzania
6	Simiyu	Bariadi	Mwaumatondo	Ihusi A	7	no	10+ years	female	12	negative	Tanzania
6	Simiyu	Bariadi	Mwaumatondo	Ihusi A	7	no	10+ years	female	14	negative	Tanzania
6	Simiyu	Bariadi	Gilya	Ikinabushu	8	no	10+ years	male	11	negative	Tanzania
6	Simiyu	Bariadi	Gilya	Ikinabushu	8	no	10+ years	female	10	negative	Tanzania
6	Simiyu	Bariadi	Gilya	Ikinabushu	8	no	10+ years	female	14	negative	Tanzania
6	Simiyu	Bariadi	Gilya	Ikinabushu	8	no	10+ years	female	12	negative	Tanzania
6	Simiyu	Bariadi	Gilya	Ikinabushu	8	no	10+ years	male	10	negative	Tanzania
6	Simiyu	Bariadi	Gilya	Ikinabushu	8	no	10+ years	male	10	negative	Tanzania
6	Simiyu	Bariadi	Gilya	Ikinabushu	8	no	10+ years	female	12	negative	Tanzania
6	Simiyu	Bariadi	Gilya	Ikinabushu	8	no	10+ years	male	13	negative	Tanzania
6	Simiyu	Bariadi	Gilya	Ikinabushu	8	no	10+ years	male	9	negative	Tanzania
6	Simiyu	Bariadi	Gilya	Ikinabushu	8	no	10+ years	female	14	negative	Tanzania
6	Simiyu	Bariadi	Gilya	Ikinabushu	8	no	10+ years	female	14	negative	Tanzania
6	Simiyu	Bariadi	Gilya	Ikinabushu	8	no	10+ years	male	13	negative	Tanzania
6	Simiyu	Bariadi	Gilya	Ikinabushu	8	no	10+ years	female	12	negative	Tanzania
6	Simiyu	Bariadi	Gilya	Ikinabushu	8	no	10+ years	female	12	negative	Tanzania
6	Simiyu	Bariadi	Gilya	Ikinabushu	8	no	10+ years	female	12	negative	Tanzania
6	Simiyu	Bariadi	Gilya	Ikinabushu	8	no	10+ years	female	12	negative	Tanzania
6	Simiyu	Bariadi	Kilalo	Ikungulyambeshi	9	no	10+ years	male	12	negative	Tanzania
6	Simiyu	Bariadi	Kilalo	Ikungulyambeshi	9	no	10+ years	male	11	negative	Tanzania
6	Simiyu	Bariadi	Kilalo	Ikungulyambeshi	9	no	10+ years	male	10	negative	Tanzania
6	Simiyu	Bariadi	Kilalo	Ikungulyambeshi	9	no	10+ years	male	14	negative	Tanzania
6	Simiyu	Bariadi	Kilalo	Ikungulyambeshi	9	no	10+ years	male	11	negative	Tanzania
6	Simiyu	Bariadi	Kilalo	Ikungulyambeshi	9	no	10+ years	male	14	negative	Tanzania
6	Simiyu	Bariadi	Kilalo	Ikungulyambeshi	9	no	10+ years	male	14	negative	Tanzania
6	Simiyu	Bariadi	Kilalo	Ikungulyambeshi	9	no	10+ years	male	14	negative	Tanzania
6	Simiyu	Bariadi	Kilalo	Ikungulyambeshi	9	no	10+ years	male	14	negative	Tanzania
6	Simiyu	Bariadi	Kilalo	Ikungulyambeshi	9	no	10+ years	female	11	negative	Tanzania
6	Simiyu	Bariadi	Kilalo	Ikungulyambeshi	9	no	10+ years	female	11	negative	Tanzania
6	Simiyu	Bariadi	Kilalo	Ikungulyambeshi	9	no	10+ years	female	11	negative	Tanzania
6	Simiyu	Bariadi	Kilalo	Ikungulyambeshi	9	no	10+ years	female	12	negative	Tanzania
6	Simiyu	Bariadi	Kilalo	Ikungulyambeshi	9	no	10+ years	female	13	negative	Tanzania
6	Simiyu	Bariadi	Kilalo	Ikungulyambeshi	9	no	10+ years	female	14	negative	Tanzania
6	Simiyu	Bariadi	Sakwe	Itumbukilo A	10	no	10+ years	female	13	negative	Tanzania
6	Simiyu	Bariadi	Sakwe	Itumbukilo A	10	no	10+ years	female	12	negative	Tanzania
6	Simiyu	Bariadi	Sakwe	Itumbukilo A	10	no	10+ years	female	14	negative	Tanzania
6	Simiyu	Bariadi	Sakwe	Itumbukilo A	10	no	10+ years	female	14	negative	Tanzania
6	Simiyu	Bariadi	Sakwe	Itumbukilo A	10	no	10+ years	female	9	negative	Tanzania
6	Simiyu	Bariadi	Sakwe	Itumbukilo A	10	no	10+ years	female	10	negative	Tanzania
6	Simiyu	Bariadi	Sakwe	Itumbukilo A	10	no	10+ years	male	10	negative	Tanzania
6	Simiyu	Bariadi	Sakwe	Itumbukilo A	10	no	10+ years	male	10	negative	Tanzania
6	Simiyu	Bariadi	Sakwe	Itumbukilo A	10	no	10+ years	male	13	negative	Tanzania
6	Simiyu	Bariadi	Sakwe	Itumbukilo A	10	no	10+ years	male	11	negative	Tanzania
6	Simiyu	Bariadi	Sakwe	Itumbukilo A	10	no	10+ years	male	13	negative	Tanzania
6	Simiyu	Bariadi	Sakwe	Itumbukilo A	10	no	10+ years	male	14	negative	Tanzania
6	Simiyu	Bariadi	Sakwe	Itumbukilo A	10	no	10+ years	male	14	negative	Tanzania
6	Simiyu	Bariadi	Sakwe	Itumbukilo A	10	no	10+ years	male	14	negative	Tanzania
6	Simiyu	Bariadi	Sakwe	Itumbukilo A	10	no	10+ years	male	14	negative	Tanzania
6	Simiyu	Bariadi	Sakwe	Itumbukilo A	10	no	10+ years	male	14	negative	Tanzania
6	Simiyu	Bariadi	Kasoli	Kasoli	11	no	10+ years	female	12	negative	Tanzania
6	Simiyu	Bariadi	Kasoli	Kasoli	11	no	10+ years	female	12	negative	Tanzania
6	Simiyu	Bariadi	Kasoli	Kasoli	11	no	10+ years	female	12	negative	Tanzania
6	Simiyu	Bariadi	Kasoli	Kasoli	11	no	10+ years	female	10	negative	Tanzania
6	Simiyu	Bariadi	Kasoli	Kasoli	11	no	10+ years	female	12	negative	Tanzania
6	Simiyu	Bariadi	Kasoli	Kasoli	11	no	10+ years	female	14	negative	Tanzania
6	Simiyu	Bariadi	Kasoli	Kasoli	11	no	10+ years	male	14	negative	Tanzania
6	Simiyu	Bariadi	Kasoli	Kasoli	11	no	10+ years	female	10	negative	Tanzania
6	Simiyu	Bariadi	Kasoli	Kasoli	11	no	10+ years	female	9	negative	Tanzania
6	Simiyu	Bariadi	Kasoli	Kasoli	11	no	10+ years	male	11	negative	Tanzania
6	Simiyu	Bariadi	Kasoli	Kasoli	11	no	10+ years	male	14	negative	Tanzania
6	Simiyu	Bariadi	Kasoli	Kasoli	11	no	10+ years	male	9	negative	Tanzania
6	Simiyu	Bariadi	Kasoli	Kasoli	11	no	10+ years	male	14	negative	Tanzania
6	Simiyu	Bariadi	Kasoli	Kasoli	11	no	10+ years	male	12	negative	Tanzania
6	Simiyu	Bariadi	Kasoli	Kasoli	11	no	10+ years	male	10	negative	Tanzania
6	Simiyu	Bariadi	Kasoli	Kasoli	11	no	10+ years	female	12	negative	Tanzania
6	Simiyu	Bariadi	Kilalo	Kilalo A	12	no	10+ years	female	14	negative	Tanzania
6	Simiyu	Bariadi	Kilalo	Kilalo A	12	no	10+ years	female	13	negative	Tanzania
6	Simiyu	Bariadi	Kilalo	Kilalo A	12	no	10+ years	female	13	negative	Tanzania
6	Simiyu	Bariadi	Kilalo	Kilalo A	12	no	10+ years	female	12	negative	Tanzania
6	Simiyu	Bariadi	Kilalo	Kilalo A	12	no	10+ years	female	13	negative	Tanzania
6	Simiyu	Bariadi	Kilalo	Kilalo A	12	no	10+ years	female	10	negative	Tanzania
6	Simiyu	Bariadi	Kilalo	Kilalo A	12	no	10+ years	female	12	negative	Tanzania
6	Simiyu	Bariadi	Kilalo	Kilalo A	12	no	10+ years	female	10	negative	Tanzania
6	Simiyu	Bariadi	Kilalo	Kilalo A	12	no	10+ years	female	14	negative	Tanzania
6	Simiyu	Bariadi	Kilalo	Kilalo A	12	no	10+ years	male	11	negative	Tanzania
6	Simiyu	Bariadi	Kilalo	Kilalo A	12	no	10+ years	male	13	negative	Tanzania
6	Simiyu	Bariadi	Kilalo	Kilalo A	12	no	10+ years	male	11	negative	Tanzania
6	Simiyu	Bariadi	Kilalo	Kilalo A	12	no	10+ years	male	14	negative	Tanzania
6	Simiyu	Bariadi	Kilalo	Kilalo A	12	no	10+ years	male	13	negative	Tanzania
6	Simiyu	Bariadi	Kilalo	Kilalo A	12	no	10+ years	male	14	negative	Tanzania
6	Simiyu	Bariadi	Kilalo	Kilalo A	12	no	10+ years	male	14	negative	Tanzania
6	Simiyu	Bariadi	Dutwa	Lubaga	13	no	10+ years	male	14	negative	Tanzania
6	Simiyu	Bariadi	Dutwa	Lubaga	13	no	5-9 years	female	9	negative	Tanzania
6	Simiyu	Bariadi	Dutwa	Lubaga	13	no	10+ years	male	10	negative	Tanzania
6	Simiyu	Bariadi	Dutwa	Lubaga	13	no	10+ years	female	14	negative	Tanzania
6	Simiyu	Bariadi	Dutwa	Lubaga	13	no	5-9 years	female	14	negative	Tanzania
6	Simiyu	Bariadi	Dutwa	Lubaga	13	no	10+ years	male	13	negative	Tanzania
6	Simiyu	Bariadi	Dutwa	Lubaga	13	no	10+ years	female	11	negative	Tanzania
6	Simiyu	Bariadi	Dutwa	Lubaga	13	no	10+ years	male	13	negative	Tanzania
6	Simiyu	Bariadi	Dutwa	Lubaga	13	no	10+ years	male	13	negative	Tanzania
6	Simiyu	Bariadi	Dutwa	Lubaga	13	no	10+ years	male	12	negative	Tanzania
6	Simiyu	Bariadi	Dutwa	Lubaga	13	no	10+ years	female	12	negative	Tanzania
6	Simiyu	Bariadi	Dutwa	Lubaga	13	no	10+ years	male	13	negative	Tanzania
6	Simiyu	Bariadi	Dutwa	Lubaga	13	no	10+ years	female	14	negative	Tanzania
6	Simiyu	Bariadi	Dutwa	Lubaga	13	no	10+ years	female	14	negative	Tanzania
6	Simiyu	Bariadi	Dutwa	Lubaga	13	no	10+ years	male	14	negative	Tanzania
6	Simiyu	Bariadi	Matongo	Masewa A	14	no	10+ years	male	12	negative	Tanzania
6	Simiyu	Bariadi	Matongo	Masewa A	14	no	10+ years	female	14	negative	Tanzania
6	Simiyu	Bariadi	Matongo	Masewa A	14	no	10+ years	female	13	negative	Tanzania
6	Simiyu	Bariadi	Matongo	Masewa A	14	no	10+ years	male	10	negative	Tanzania
6	Simiyu	Bariadi	Matongo	Masewa A	14	no	10+ years	female	14	negative	Tanzania
6	Simiyu	Bariadi	Matongo	Masewa A	14	no	10+ years	female	14	negative	Tanzania
6	Simiyu	Bariadi	Matongo	Masewa A	14	no	10+ years	female	10	negative	Tanzania
6	Simiyu	Bariadi	Matongo	Masewa A	14	no	10+ years	female	10	negative	Tanzania
6	Simiyu	Bariadi	Matongo	Masewa A	14	no	10+ years	female	12	negative	Tanzania
6	Simiyu	Bariadi	Matongo	Masewa A	14	no		male	12	negative	Tanzania
6	Simiyu	Bariadi	Matongo	Masewa A	14	no	10+ years	male	13	negative	Tanzania
6	Simiyu	Bariadi	Matongo	Masewa A	14	no	10+ years	male	12	negative	Tanzania
6	Simiyu	Bariadi	Matongo	Masewa A	14	no	10+ years	male	14	negative	Tanzania
6	Simiyu	Bariadi	Matongo	Masewa A	14	no	10+ years	male	14	negative	Tanzania
6	Simiyu	Bariadi	Matongo	Masewa A	14	no	10+ years	male	14	negative	Tanzania
6	Simiyu	Bariadi	Matongo	Masewa A	14	no	10+ years	male	12	negative	Tanzania
6	Simiyu	Bariadi	Matongo	Matongo A	15	no	10+ years	female	14	negative	Tanzania
6	Simiyu	Bariadi	Matongo	Matongo A	15	no	10+ years	female	14	negative	Tanzania
6	Simiyu	Bariadi	Matongo	Matongo A	15	no	10+ years	female	13	negative	Tanzania
6	Simiyu	Bariadi	Matongo	Matongo A	15	no	10+ years	male	14	negative	Tanzania
6	Simiyu	Bariadi	Matongo	Matongo A	15	no	10+ years	male	12	negative	Tanzania
6	Simiyu	Bariadi	Matongo	Matongo A	15	no	10+ years	male	14	negative	Tanzania
6	Simiyu	Bariadi	Matongo	Matongo A	15	no	10+ years	male	14	negative	Tanzania
6	Simiyu	Bariadi	Matongo	Matongo A	15	no	10+ years	male	14	negative	Tanzania
6	Simiyu	Bariadi	Matongo	Matongo A	15	no	10+ years	female	14	negative	Tanzania
6	Simiyu	Bariadi	Matongo	Matongo A	15	no	10+ years	male	14	negative	Tanzania
6	Simiyu	Bariadi	Matongo	Matongo A	15	no	10+ years	male	14	negative	Tanzania
6	Simiyu	Bariadi	Matongo	Matongo A	15	no	10+ years	male	12	negative	Tanzania
6	Simiyu	Bariadi	Matongo	Matongo A	15	no	10+ years	male	14	negative	Tanzania
6	Simiyu	Bariadi	Matongo	Matongo A	15	no	10+ years	male	14	negative	Tanzania
6	Simiyu	Bariadi	Matongo	Matongo A	15	no	10+ years	female	10	negative	Tanzania
6	Simiyu	Bariadi	Matongo	Matongo A	15	no	10+ years	male	10	negative	Tanzania
6	Simiyu	Bariadi	Mwaumatondo	Mwabalizi	16	no	10+ years	male	14	negative	Tanzania
6	Simiyu	Bariadi	Mwaumatondo	Mwabalizi	16	no	10+ years	male	14	negative	Tanzania
6	Simiyu	Bariadi	Mwaumatondo	Mwabalizi	16	no	10+ years	female	14	negative	Tanzania
6	Simiyu	Bariadi	Mwaumatondo	Mwabalizi	16	no	10+ years	male	13	negative	Tanzania
6	Simiyu	Bariadi	Mwaumatondo	Mwabalizi	16	no	10+ years	female	12	negative	Tanzania
6	Simiyu	Bariadi	Mwaumatondo	Mwabalizi	16	no	10+ years	female	14	negative	Tanzania
6	Simiyu	Bariadi	Mwaumatondo	Mwabalizi	16	no	10+ years	female	12	negative	Tanzania
6	Simiyu	Bariadi	Mwaumatondo	Mwabalizi	16	no	10+ years	female	10	negative	Tanzania
6	Simiyu	Bariadi	Mwaumatondo	Mwabalizi	16	no	10+ years	male	13	negative	Tanzania
6	Simiyu	Bariadi	Mwaumatondo	Mwabalizi	16	no	10+ years	male	12	negative	Tanzania
6	Simiyu	Bariadi	Mwaumatondo	Mwabalizi	16	no	10+ years	male	11	negative	Tanzania
6	Simiyu	Bariadi	Mwaumatondo	Mwabalizi	16	no	10+ years	female	12	negative	Tanzania
6	Simiyu	Bariadi	Mwaumatondo	Mwabalizi	16	no	10+ years	female	14	negative	Tanzania
6	Simiyu	Bariadi	Mwaumatondo	Mwabalizi	16	no	10+ years	male	12	negative	Tanzania
6	Simiyu	Bariadi	Sakwe	Mwamijondo	17	no	10+ years	female	11	negative	Tanzania
6	Simiyu	Bariadi	Sakwe	Mwamijondo	17	no	10+ years	female	11	negative	Tanzania
6	Simiyu	Bariadi	Sakwe	Mwamijondo	17	no	10+ years	male	9	negative	Tanzania
6	Simiyu	Bariadi	Sakwe	Mwamijondo	17	no	10+ years	male	9	negative	Tanzania
6	Simiyu	Bariadi	Sakwe	Mwamijondo	17	no	10+ years	female	14	negative	Tanzania
6	Simiyu	Bariadi	Sakwe	Mwamijondo	17	no	10+ years	male	14	negative	Tanzania
6	Simiyu	Bariadi	Sakwe	Mwamijondo	17	no	10+ years	male	11	negative	Tanzania
6	Simiyu	Bariadi	Sakwe	Mwamijondo	17	no	10+ years	male	10	negative	Tanzania
6	Simiyu	Bariadi	Sakwe	Mwamijondo	17	no	10+ years	female	14	negative	Tanzania
6	Simiyu	Bariadi	Sakwe	Mwamijondo	17	no	10+ years	female	14	negative	Tanzania
6	Simiyu	Bariadi	Sakwe	Mwamijondo	17	no	10+ years	male	13	negative	Tanzania
6	Simiyu	Bariadi	Sakwe	Mwamijondo	17	no	10+ years	female	13	negative	Tanzania
6	Simiyu	Bariadi	Sakwe	Mwamijondo	17	no	10+ years	female	13	negative	Tanzania
6	Simiyu	Bariadi	Sakwe	Mwamijondo	17	no	10+ years	female	13	negative	Tanzania
6	Simiyu	Bariadi	Sakwe	Mwamijondo	17	no	10+ years	male	14	negative	Tanzania
6	Simiyu	Bariadi	Sakwe	Mwamijondo	17	no	10+ years	male	14	negative	Tanzania
6	Simiyu	Bariadi	Nkololo	Mwamoto	18	no	10+ years	male	11	negative	Tanzania
6	Simiyu	Bariadi	Nkololo	Mwamoto	18	no	10+ years	male	14	negative	Tanzania
6	Simiyu	Bariadi	Nkololo	Mwamoto	18	no	10+ years	female	9	negative	Tanzania
6	Simiyu	Bariadi	Nkololo	Mwamoto	18	no	10+ years	female	12	negative	Tanzania
6	Simiyu	Bariadi	Nkololo	Mwamoto	18	no	10+ years	female	11	negative	Tanzania
6	Simiyu	Bariadi	Nkololo	Mwamoto	18	no	10+ years	female	14	negative	Tanzania
6	Simiyu	Bariadi	Nkololo	Mwamoto	18	no	10+ years	female	14	negative	Tanzania
6	Simiyu	Bariadi	Nkololo	Mwamoto	18	no	10+ years	male	14	negative	Tanzania
6	Simiyu	Bariadi	Nkololo	Mwamoto	18	no	10+ years	male	14	negative	Tanzania
6	Simiyu	Bariadi	Nkololo	Mwamoto	18	no	10+ years	female	12	negative	Tanzania
6	Simiyu	Bariadi	Nkololo	Mwamoto	18	no	10+ years	female	13	negative	Tanzania
6	Simiyu	Bariadi	Nkololo	Mwamoto	18	no	10+ years	male	13	negative	Tanzania
6	Simiyu	Bariadi	Nkololo	Mwamoto	18	no	10+ years	male	14	negative	Tanzania
6	Simiyu	Bariadi	Nkololo	Mwamoto	18	no	10+ years	male	12	negative	Tanzania
6	Simiyu	Bariadi	Nkololo	Mwamoto	18	no	10+ years	male	12	negative	Tanzania
6	Simiyu	Bariadi	Nkololo	Mwamoto	18	no	10+ years	female	14	negative	Tanzania
6	Simiyu	Bariadi	Sakwe	Mwanzoya	19	no	10+ years	female	10	negative	Tanzania
6	Simiyu	Bariadi	Sakwe	Mwanzoya	19	no	10+ years	female	11	negative	Tanzania
6	Simiyu	Bariadi	Sakwe	Mwanzoya	19	no	10+ years	female	11	negative	Tanzania
6	Simiyu	Bariadi	Sakwe	Mwanzoya	19	no	10+ years	female	14	negative	Tanzania
6	Simiyu	Bariadi	Sakwe	Mwanzoya	19	no	10+ years	female	11	negative	Tanzania
6	Simiyu	Bariadi	Sakwe	Mwanzoya	19	no	10+ years	female	12	negative	Tanzania
6	Simiyu	Bariadi	Sakwe	Mwanzoya	19	no	10+ years	female	14	negative	Tanzania
6	Simiyu	Bariadi	Sakwe	Mwanzoya	19	no	10+ years	female	14	negative	Tanzania
6	Simiyu	Bariadi	Sakwe	Mwanzoya	19	no	10+ years	male	14	negative	Tanzania
6	Simiyu	Bariadi	Sakwe	Mwanzoya	19	no	10+ years	male	14	negative	Tanzania
6	Simiyu	Bariadi	Sakwe	Mwanzoya	19	no	10+ years	male	12	negative	Tanzania
6	Simiyu	Bariadi	Sakwe	Mwanzoya	19	no	10+ years	male	12	negative	Tanzania
6	Simiyu	Bariadi	Sakwe	Mwanzoya	19	no	10+ years	male	10	negative	Tanzania
6	Simiyu	Bariadi	Sakwe	Mwanzoya	19	no	10+ years	male	14	negative	Tanzania
6	Simiyu	Bariadi	Sakwe	Mwanzoya	19	no	10+ years	male	14	negative	Tanzania
6	Simiyu	Bariadi	Sakwe	Mwanzoya	19	no	10+ years	male	14	negative	Tanzania
6	Simiyu	Bariadi	Mwaumatondo	Mwasinasi	20	no	10+ years	male	14	negative	Tanzania
6	Simiyu	Bariadi	Mwaumatondo	Mwasinasi	20	no	10+ years	male	14	negative	Tanzania
6	Simiyu	Bariadi	Mwaumatondo	Mwasinasi	20	no	10+ years	male	14	negative	Tanzania
6	Simiyu	Bariadi	Mwaumatondo	Mwasinasi	20	no	10+ years	female	14	negative	Tanzania
6	Simiyu	Bariadi	Mwaumatondo	Mwasinasi	20	no	10+ years	female	14	negative	Tanzania
6	Simiyu	Bariadi	Mwaumatondo	Mwasinasi	20	no	10+ years	female	14	negative	Tanzania
6	Simiyu	Bariadi	Mwaumatondo	Mwasinasi	20	no	10+ years	female	14	negative	Tanzania
6	Simiyu	Bariadi	Mwaumatondo	Mwasinasi	20	no	10+ years	male	13	negative	Tanzania
6	Simiyu	Bariadi	Mwaumatondo	Mwasinasi	20	no	10+ years	male	13	negative	Tanzania
6	Simiyu	Bariadi	Mwaumatondo	Mwasinasi	20	no	10+ years	male	14	negative	Tanzania
6	Simiyu	Bariadi	Mwaumatondo	Mwasinasi	20	no	10+ years	male	14	negative	Tanzania
6	Simiyu	Bariadi	Mwaumatondo	Mwasinasi	20	no	10+ years	male	14	negative	Tanzania
6	Simiyu	Bariadi	Mwaumatondo	Mwasinasi	20	no	10+ years	male	14	negative	Tanzania
6	Simiyu	Bariadi	Mwaumatondo	Mwasinasi	20	no	10+ years	female	14	negative	Tanzania
6	Simiyu	Bariadi	Mwaumatondo	Mwasinasi	20	no	10+ years	male	10	negative	Tanzania
6	Simiyu	Bariadi	Mwaumatondo	Mwasinasi	20	no	10+ years	female	10	negative	Tanzania
6	Simiyu	Bariadi	Mwaumatondo	Mwasinasi	20	no	10+ years	female	10	negative	Tanzania
6	Simiyu	Bariadi	Mwaubingi	Mwaubingi	21	no	10+ years	male	11	negative	Tanzania
6	Simiyu	Bariadi	Mwaubingi	Mwaubingi	21	no	10+ years	female	10	negative	Tanzania
6	Simiyu	Bariadi	Mwaubingi	Mwaubingi	21	no	10+ years	male	12	negative	Tanzania
6	Simiyu	Bariadi	Mwaubingi	Mwaubingi	21	no	5-9 years	female	9	negative	Tanzania
6	Simiyu	Bariadi	Mwaubingi	Mwaubingi	21	no	10+ years	male	13	negative	Tanzania
6	Simiyu	Bariadi	Mwaubingi	Mwaubingi	21	no	10+ years	female	14	negative	Tanzania
6	Simiyu	Bariadi	Mwaubingi	Mwaubingi	21	no	10+ years	male	14	negative	Tanzania
6	Simiyu	Bariadi	Mwaubingi	Mwaubingi	21	no	10+ years	female	12	negative	Tanzania
6	Simiyu	Bariadi	Mwaubingi	Mwaubingi	21	no	10+ years	male	13	negative	Tanzania
6	Simiyu	Bariadi	Mwaubingi	Mwaubingi	21	no	10+ years	female	12	negative	Tanzania
6	Simiyu	Bariadi	Mwaubingi	Mwaubingi	21	no	10+ years	male	14	negative	Tanzania
6	Simiyu	Bariadi	Mwaubingi	Mwaubingi	21	no	10+ years	female	13	negative	Tanzania
6	Simiyu	Bariadi	Mwaubingi	Mwaubingi	21	no	10+ years	male	14	negative	Tanzania
6	Simiyu	Bariadi	Mwaubingi	Mwaubingi	21	no	10+ years	female	12	negative	Tanzania
6	Simiyu	Bariadi	Mwaubingi	Mwaubingi	21	no	10+ years	male	12	negative	Tanzania
6	Simiyu	Bariadi	Mwaubingi	Mwaubingi	21	no	10+ years	female	14	negative	Tanzania
6	Simiyu	Bariadi	Matongo	Ng'alita A	22	no	10+ years	female	13	negative	Tanzania
6	Simiyu	Bariadi	Matongo	Ng'alita A	22	no	10+ years	male	14	negative	Tanzania
6	Simiyu	Bariadi	Matongo	Ng'alita A	22	no	10+ years	female	13	negative	Tanzania
6	Simiyu	Bariadi	Matongo	Ng'alita A	22	no	10+ years	female	13	negative	Tanzania
6	Simiyu	Bariadi	Matongo	Ng'alita A	22	no	10+ years	female	11	negative	Tanzania
6	Simiyu	Bariadi	Matongo	Ng'alita A	22	no	10+ years	male	14	negative	Tanzania
6	Simiyu	Bariadi	Matongo	Ng'alita A	22	no	10+ years	male	14	negative	Tanzania
6	Simiyu	Bariadi	Matongo	Ng'alita A	22	no	10+ years	male	13	negative	Tanzania
6	Simiyu	Bariadi	Matongo	Ng'alita A	22	no	10+ years	female	12	negative	Tanzania
6	Simiyu	Bariadi	Matongo	Ng'alita A	22	no	10+ years	male	13	negative	Tanzania
6	Simiyu	Bariadi	Matongo	Ng'alita A	22	no	10+ years	male	14	negative	Tanzania
6	Simiyu	Bariadi	Matongo	Ng'alita A	22	no	10+ years	female	13	negative	Tanzania
6	Simiyu	Bariadi	Matongo	Ng'alita A	22	no	10+ years	female	12	negative	Tanzania
6	Simiyu	Bariadi	Matongo	Ng'alita A	22	no	10+ years	male	14	negative	Tanzania
6	Simiyu	Bariadi	Matongo	Ng'alita A	22	no	10+ years	male	13	negative	Tanzania
6	Simiyu	Bariadi	Matongo	Ng'alita A	22	no	10+ years	male	14	negative	Tanzania
6	Simiyu	Bariadi	Matongo	Ng'alita A	22	no	10+ years	male	14	negative	Tanzania
6	Simiyu	Bariadi	Ngulyati	Ngulyati	23	no	10+ years	male	13	negative	Tanzania
6	Simiyu	Bariadi	Ngulyati	Ngulyati	23	no	10+ years	male	14	negative	Tanzania
6	Simiyu	Bariadi	Ngulyati	Ngulyati	23	no	10+ years	female	11	negative	Tanzania
6	Simiyu	Bariadi	Ngulyati	Ngulyati	23	no	10+ years	female	12	negative	Tanzania
6	Simiyu	Bariadi	Ngulyati	Ngulyati	23	no	10+ years	female	11	negative	Tanzania
6	Simiyu	Bariadi	Ngulyati	Ngulyati	23	no	10+ years	female	11	negative	Tanzania
6	Simiyu	Bariadi	Ngulyati	Ngulyati	23	no	10+ years	female	14	negative	Tanzania
6	Simiyu	Bariadi	Ngulyati	Ngulyati	23	no	10+ years	female	14	negative	Tanzania
6	Simiyu	Bariadi	Ngulyati	Ngulyati	23	no	10+ years	female	13	negative	Tanzania
6	Simiyu	Bariadi	Ngulyati	Ngulyati	23	no	10+ years	male	12	negative	Tanzania
6	Simiyu	Bariadi	Ngulyati	Ngulyati	23	no	10+ years	female	13	negative	Tanzania
6	Simiyu	Bariadi	Ngulyati	Ngulyati	23	no		female	14	negative	Tanzania
6	Simiyu	Bariadi	Ngulyati	Ngulyati	23	no	10+ years	female	14	negative	Tanzania
6	Simiyu	Bariadi	Ngulyati	Ngulyati	23	no	10+ years	male	14	negative	Tanzania
6	Simiyu	Bariadi	Ngulyati	Ngulyati	23	no	10+ years	male	14	negative	Tanzania
6	Simiyu	Bariadi	Ngulyati	Ngulyati	23	no	10+ years	male	14	negative	Tanzania
6	Simiyu	Bariadi	Ngulyati	Ngulyati	23	no	10+ years	male	14	negative	Tanzania
6	Simiyu	Bariadi	Nkololo	Nkololo A	24	no	10+ years	female	11	negative	Tanzania
6	Simiyu	Bariadi	Nkololo	Nkololo A	24	no	10+ years	male	13	negative	Tanzania
6	Simiyu	Bariadi	Nkololo	Nkololo A	24	no	10+ years	male	12	negative	Tanzania
6	Simiyu	Bariadi	Nkololo	Nkololo A	24	no	10+ years	female	13	negative	Tanzania
6	Simiyu	Bariadi	Nkololo	Nkololo A	24	no	10+ years	male	12	negative	Tanzania
6	Simiyu	Bariadi	Nkololo	Nkololo A	24	no	10+ years	female	11	negative	Tanzania
6	Simiyu	Bariadi	Nkololo	Nkololo A	24	no	10+ years	female	13	negative	Tanzania
6	Simiyu	Bariadi	Nkololo	Nkololo A	24	no	10+ years	female	14	negative	Tanzania
6	Simiyu	Bariadi	Nkololo	Nkololo A	24	no	10+ years	female	14	negative	Tanzania
6	Simiyu	Bariadi	Nkololo	Nkololo A	24	no	10+ years	female	11	negative	Tanzania
6	Simiyu	Bariadi	Nkololo	Nkololo A	24	no	10+ years	male	12	negative	Tanzania
6	Simiyu	Bariadi	Nkololo	Nkololo A	24	no	10+ years	male	14	negative	Tanzania
6	Simiyu	Bariadi	Nkololo	Nkololo A	24	no	10+ years	male	14	negative	Tanzania
6	Simiyu	Bariadi	Nkololo	Nkololo A	24	no	10+ years	female	10	negative	Tanzania
6	Simiyu	Bariadi	Nkololo	Nkololo A	24	no	10+ years	female	10	negative	Tanzania
6	Simiyu	Bariadi	Kasoli	Nyamagana	25	no	10+ years	male	10	negative	Tanzania
6	Simiyu	Bariadi	Kasoli	Nyamagana	25	no	10+ years	female	12	negative	Tanzania
6	Simiyu	Bariadi	Kasoli	Nyamagana	25	no	10+ years	female	10	negative	Tanzania
6	Simiyu	Bariadi	Kasoli	Nyamagana	25	no	10+ years	male	14	negative	Tanzania
6	Simiyu	Bariadi	Kasoli	Nyamagana	25	no	10+ years	male	12	negative	Tanzania
6	Simiyu	Bariadi	Kasoli	Nyamagana	25	no	10+ years	female	13	negative	Tanzania
6	Simiyu	Bariadi	Kasoli	Nyamagana	25	no	10+ years	female	13	negative	Tanzania
6	Simiyu	Bariadi	Kasoli	Nyamagana	25	no	10+ years	female	13	negative	Tanzania
6	Simiyu	Bariadi	Kasoli	Nyamagana	25	no	10+ years	female	14	negative	Tanzania
6	Simiyu	Bariadi	Kasoli	Nyamagana	25	no	10+ years	male	14	negative	Tanzania
6	Simiyu	Bariadi	Kasoli	Nyamagana	25	no	10+ years	female	14	negative	Tanzania
6	Simiyu	Bariadi	Kasoli	Nyamagana	25	no	10+ years	female	14	negative	Tanzania
6	Simiyu	Bariadi	Kasoli	Nyamagana	25	no	10+ years	male	14	negative	Tanzania
6	Simiyu	Bariadi	Kasoli	Nyamagana	25	no	10+ years	male	14	negative	Tanzania
6	Simiyu	Bariadi	Kasoli	Nyamagana	25	no	10+ years	male	14	negative	Tanzania
6	Simiyu	Bariadi	Ngulyati	Nyanguge A	26	no	10+ years	female	12	negative	Tanzania
6	Simiyu	Bariadi	Ngulyati	Nyanguge A	26	no	10+ years	female	13	negative	Tanzania
6	Simiyu	Bariadi	Ngulyati	Nyanguge A	26	no	10+ years	female	10	negative	Tanzania
6	Simiyu	Bariadi	Ngulyati	Nyanguge A	26	no	10+ years	female	13	negative	Tanzania
6	Simiyu	Bariadi	Ngulyati	Nyanguge A	26	no	10+ years	female	10	negative	Tanzania
6	Simiyu	Bariadi	Ngulyati	Nyanguge A	26	no	10+ years	female	14	negative	Tanzania
6	Simiyu	Bariadi	Ngulyati	Nyanguge A	26	no	10+ years	female	14	negative	Tanzania
6	Simiyu	Bariadi	Ngulyati	Nyanguge A	26	no	10+ years	male	14	negative	Tanzania
6	Simiyu	Bariadi	Ngulyati	Nyanguge A	26	no	10+ years	male	12	negative	Tanzania
6	Simiyu	Bariadi	Ngulyati	Nyanguge A	26	no	10+ years	male	13	negative	Tanzania
6	Simiyu	Bariadi	Ngulyati	Nyanguge A	26	no	10+ years	male	14	negative	Tanzania
6	Simiyu	Bariadi	Ngulyati	Nyanguge A	26	no	10+ years	male	12	negative	Tanzania
6	Simiyu	Bariadi	Ngulyati	Nyanguge A	26	no	10+ years	male	12	negative	Tanzania
6	Simiyu	Bariadi	Ngulyati	Nyanguge A	26	no	10+ years	male	14	negative	Tanzania
6	Simiyu	Bariadi	Ngulyati	Nyanguge A	26	no	10+ years	male	11	negative	Tanzania
6	Simiyu	Bariadi	Gilya	Nyawa A	27	no	10+ years	female	14	negative	Tanzania
6	Simiyu	Bariadi	Gilya	Nyawa A	27	no	10+ years	female	12	negative	Tanzania
6	Simiyu	Bariadi	Gilya	Nyawa A	27	no	10+ years	female	12	negative	Tanzania
6	Simiyu	Bariadi	Gilya	Nyawa A	27	no	10+ years	female	10	negative	Tanzania
6	Simiyu	Bariadi	Gilya	Nyawa A	27	no	10+ years	female	10	negative	Tanzania
6	Simiyu	Bariadi	Gilya	Nyawa A	27	no	10+ years	female	14	negative	Tanzania
6	Simiyu	Bariadi	Gilya	Nyawa A	27	no	10+ years	female	12	negative	Tanzania
6	Simiyu	Bariadi	Gilya	Nyawa A	27	no	10+ years	female	14	negative	Tanzania
6	Simiyu	Bariadi	Gilya	Nyawa A	27	no	10+ years	male	14	negative	Tanzania
6	Simiyu	Bariadi	Gilya	Nyawa A	27	no	10+ years	male	14	negative	Tanzania
6	Simiyu	Bariadi	Gilya	Nyawa A	27	no	10+ years	female	13	negative	Tanzania
6	Simiyu	Bariadi	Gilya	Nyawa A	27	no	10+ years	male	12	negative	Tanzania
6	Simiyu	Bariadi	Gilya	Nyawa A	27	no	10+ years	male	12	negative	Tanzania
6	Simiyu	Bariadi	Gilya	Nyawa A	27	no	10+ years	male	11	negative	Tanzania
6	Simiyu	Bariadi	Gilya	Nyawa A	27	no	10+ years	male	10	negative	Tanzania
6	Simiyu	Bariadi	Gilya	Nyawa A	27	no	10+ years	male	14	negative	Tanzania
6	Simiyu	Bariadi	Sakwe	Sakwe	28	no	10+ years	male	12	negative	Tanzania
6	Simiyu	Bariadi	Sakwe	Sakwe	28	no	10+ years	female	12	negative	Tanzania
6	Simiyu	Bariadi	Sakwe	Sakwe	28	no	10+ years	female	12	negative	Tanzania
6	Simiyu	Bariadi	Sakwe	Sakwe	28	no	10+ years	female	12	negative	Tanzania
6	Simiyu	Bariadi	Sakwe	Sakwe	28	no	10+ years	female	14	negative	Tanzania
6	Simiyu	Bariadi	Sakwe	Sakwe	28	no	10+ years	female	14	negative	Tanzania
6	Simiyu	Bariadi	Sakwe	Sakwe	28	no	10+ years	female	14	negative	Tanzania
6	Simiyu	Bariadi	Sakwe	Sakwe	28	no	10+ years	male	14	negative	Tanzania
6	Simiyu	Bariadi	Sakwe	Sakwe	28	no	10+ years	male	14	negative	Tanzania
6	Simiyu	Bariadi	Sakwe	Sakwe	28	no	10+ years	male	13	negative	Tanzania
6	Simiyu	Bariadi	Sakwe	Sakwe	28	no	10+ years	male	14	negative	Tanzania
6	Simiyu	Bariadi	Sakwe	Sakwe	28	no	10+ years	male	14	negative	Tanzania
6	Simiyu	Bariadi	Sakwe	Sakwe	28	no	10+ years	male	14	negative	Tanzania
6	Simiyu	Bariadi	Sakwe	Sakwe	28	no	10+ years	male	14	negative	Tanzania
6	Simiyu	Bariadi	Sakwe	Sakwe	28	no	10+ years	male	14	negative	Tanzania
6	Simiyu	Bariadi	Sakwe	Sakwe	28	no	10+ years	male	10	negative	Tanzania
6	Simiyu	Bariadi	Sapiwi	Sapiwi B	29	no	10+ years	male	14	negative	Tanzania
6	Simiyu	Bariadi	Sapiwi	Sapiwi B	29	no	10+ years	male	14	negative	Tanzania
6	Simiyu	Bariadi	Sapiwi	Sapiwi B	29	no	10+ years	female	10	negative	Tanzania
6	Simiyu	Bariadi	Sapiwi	Sapiwi B	29	no	10+ years	female	14	negative	Tanzania
6	Simiyu	Bariadi	Sapiwi	Sapiwi B	29	no	10+ years	female	14	negative	Tanzania
6	Simiyu	Bariadi	Sapiwi	Sapiwi B	29	no	10+ years	female	13	negative	Tanzania
6	Simiyu	Bariadi	Sapiwi	Sapiwi B	29	no	10+ years	male	13	negative	Tanzania
6	Simiyu	Bariadi	Sapiwi	Sapiwi B	29	no	10+ years	male	14	negative	Tanzania
6	Simiyu	Bariadi	Sapiwi	Sapiwi B	29	no	10+ years	male	14	negative	Tanzania
6	Simiyu	Bariadi	Sapiwi	Sapiwi B	29	no	10+ years	male	13	negative	Tanzania
6	Simiyu	Bariadi	Sapiwi	Sapiwi B	29	no	10+ years	male	9	negative	Tanzania
6	Simiyu	Bariadi	Sapiwi	Sapiwi B	29	no	10+ years	male	14	negative	Tanzania
6	Simiyu	Bariadi	Sapiwi	Sapiwi B	29	no	10+ years	female	14	negative	Tanzania
6	Simiyu	Bariadi	Sapiwi	Sapiwi B	29	no	10+ years	female	14	negative	Tanzania
6	Simiyu	Bariadi	Sapiwi	Sapiwi B	29	no	10+ years	female	13	negative	Tanzania
6	Simiyu	Bariadi	Sapiwi	Sapiwi B	29	no	10+ years	female	11	negative	Tanzania
6	Simiyu	Bariadi	Dutwa	Tunge	30	no	10+ years	female	13	negative	Tanzania
6	Simiyu	Bariadi	Dutwa	Tunge	30	no	10+ years	female	14	negative	Tanzania
6	Simiyu	Bariadi	Dutwa	Tunge	30	no	10+ years	male	14	negative	Tanzania
6	Simiyu	Bariadi	Dutwa	Tunge	30	no	10+ years	male	14	negative	Tanzania
6	Simiyu	Bariadi	Dutwa	Tunge	30	no	10+ years	female	11	negative	Tanzania
6	Simiyu	Bariadi	Dutwa	Tunge	30	no	10+ years	female	10	negative	Tanzania
6	Simiyu	Bariadi	Dutwa	Tunge	30	no	10+ years	female	14	negative	Tanzania
6	Simiyu	Bariadi	Dutwa	Tunge	30	no	10+ years	female	13	negative	Tanzania
6	Simiyu	Bariadi	Dutwa	Tunge	30	no	10+ years	female	11	negative	Tanzania
6	Simiyu	Bariadi	Dutwa	Tunge	30	no	10+ years	male	13	negative	Tanzania
6	Simiyu	Bariadi	Dutwa	Tunge	30	no	10+ years	male	14	negative	Tanzania
6	Simiyu	Bariadi	Dutwa	Tunge	30	no	10+ years	female	14	negative	Tanzania
6	Simiyu	Bariadi	Dutwa	Tunge	30	no	10+ years	female	14	negative	Tanzania
6	Simiyu	Bariadi	Dutwa	Tunge	30	no	10+ years	female	10	negative	Tanzania
6	Simiyu	Bariadi	Dutwa	Tunge	30	no	10+ years	male	13	negative	Tanzania
6	Simiyu	Bariadi	Dutwa	Tunge	30	no	10+ years	male	14	negative	Tanzania
7	Kilimanjaro	Moshi DC	kibosho magharibi	umbwe	1	no	10+ years	male	11	negative	Tanzania
7	Kilimanjaro	Moshi DC	kibosho magharibi	umbwe	1	no	5-9 years	male	10	negative	Tanzania
7	Kilimanjaro	Moshi DC	kibosho magharibi	umbwe	1	no	5-9 years	female	10	negative	Tanzania
7	Kilimanjaro	Moshi DC	kibosho magharibi	umbwe	1	no	10+ years	female	13	negative	Tanzania
7	Kilimanjaro	Moshi DC	kibosho magharibi	umbwe	1	no	5-9 years	male	10	negative	Tanzania
7	Kilimanjaro	Moshi DC	kibosho magharibi	umbwe	1	no	10+ years	female	11	negative	Tanzania
7	Kilimanjaro	Moshi DC	kibosho magharibi	umbwe	1	no	10+ years	male	12	negative	Tanzania
7	Kilimanjaro	Moshi DC	kibosho magharibi	umbwe	1	no	5-9 years	male	10	negative	Tanzania
7	Kilimanjaro	Moshi DC	kibosho magharibi	umbwe	1	no	10+ years	female	12	negative	Tanzania
7	Kilimanjaro	Moshi DC	kibosho magharibi	umbwe	1	no	5-9 years	female	9	negative	Tanzania
7	Kilimanjaro	Moshi DC	kibosho magharibi	umbwe	1	no	10+ years	female	12	negative	Tanzania
7	Kilimanjaro	Moshi DC	kibosho magharibi	umbwe	1	no	10+ years	male	13	negative	Tanzania
7	Kilimanjaro	Moshi DC	kibosho magharibi	umbwe	1	no	5-9 years	female	9	negative	Tanzania
7	Kilimanjaro	Moshi DC	kibosho magharibi	umbwe	1	no	10+ years	female	12	negative	Tanzania
7	Kilimanjaro	Moshi DC	kibosho magharibi	umbwe	1	no	10+ years	female	12	negative	Tanzania
7	Kilimanjaro	Moshi DC	kibosho magharibi	umbwe	1	no	10+ years	male	13	negative	Tanzania
7	Kilimanjaro	Moshi DC	kibosho magharibi	umbwe	1	no	10+ years	female	12	negative	Tanzania
7	Kilimanjaro	Moshi DC	kibosho magharibi	umbwe	1	no	5-9 years	female	9	negative	Tanzania
7	Kilimanjaro	Moshi DC	kibosho magharibi	umbwe	1	no	10+ years	female	11	negative	Tanzania
7	Kilimanjaro	Moshi DC	kibosho magharibi	umbwe	1	no	5-9 years	male	10	negative	Tanzania
7	Kilimanjaro	Moshi DC	kibosho kati	uri	2	no	10+ years	female	11	negative	Tanzania
7	Kilimanjaro	Moshi DC	kibosho kati	uri	2	no	5-9 years	male	9	negative	Tanzania
7	Kilimanjaro	Moshi DC	kibosho kati	uri	2	no	10+ years	female	12	negative	Tanzania
7	Kilimanjaro	Moshi DC	kibosho kati	uri	2	no	10+ years	male	13	negative	Tanzania
7	Kilimanjaro	Moshi DC	kibosho kati	uri	2	no	10+ years	male	12	negative	Tanzania
7	Kilimanjaro	Moshi DC	kibosho kati	uri	2	no	5-9 years	female	10	negative	Tanzania
7	Kilimanjaro	Moshi DC	kibosho kati	uri	2	no	5-9 years	male	9	negative	Tanzania
7	Kilimanjaro	Moshi DC	kibosho kati	uri	2	no	5-9 years	female	10	negative	Tanzania
7	Kilimanjaro	Moshi DC	kibosho kati	uri	2	no	5-9 years	female	9	negative	Tanzania
7	Kilimanjaro	Moshi DC	kibosho kati	uri	2	no	10+ years	male	13	negative	Tanzania
7	Kilimanjaro	Moshi DC	kibosho kati	uri	2	no	5-9 years	female	10	negative	Tanzania
7	Kilimanjaro	Moshi DC	kibosho kati	uri	2	no	10+ years	male	13	negative	Tanzania
7	Kilimanjaro	Moshi DC	kibosho kati	uri	2	no	5-9 years	female	9	negative	Tanzania
7	Kilimanjaro	Moshi DC	kibosho kati	uri	2	no	10+ years	male	14	negative	Tanzania
7	Kilimanjaro	Moshi DC	kibosho kati	uri	2	no	5-9 years	female	10	negative	Tanzania
7	Kilimanjaro	Moshi DC	kibosho kati	uri	2	no	10+ years	female	12	negative	Tanzania
7	Kilimanjaro	Moshi DC	kibosho kati	uri	2	no	10+ years	female	11	negative	Tanzania
7	Kilimanjaro	Moshi DC	kibosho kati	uri	2	no	5-9 years	female	9	negative	Tanzania
7	Kilimanjaro	Moshi DC	kibosho kati	uri	2	no	10+ years	male	12	negative	Tanzania
7	Kilimanjaro	Moshi DC	kibosho kati	uri	2	no	10+ years	male	13	negative	Tanzania
7	Kilimanjaro	Moshi DC	kibosho mashariki	singachini	3	no	10+ years	male	12	negative	Tanzania
7	Kilimanjaro	Moshi DC	kibosho mashariki	singachini	3	no	5-9 years	female	10	negative	Tanzania
7	Kilimanjaro	Moshi DC	kibosho mashariki	singachini	3	no	5-9 years	male	10	negative	Tanzania
7	Kilimanjaro	Moshi DC	kibosho mashariki	singachini	3	no	10+ years	male	11	negative	Tanzania
7	Kilimanjaro	Moshi DC	kibosho mashariki	singachini	3	no	5-9 years	female	12	negative	Tanzania
7	Kilimanjaro	Moshi DC	kibosho mashariki	singachini	3	no	5-9 years	female	9	negative	Tanzania
7	Kilimanjaro	Moshi DC	kibosho mashariki	singachini	3	no	10+ years	male	13	negative	Tanzania
7	Kilimanjaro	Moshi DC	kibosho mashariki	singachini	3	no	10+ years	male	12	negative	Tanzania
7	Kilimanjaro	Moshi DC	kibosho mashariki	singachini	3	no	5-9 years	female	10	negative	Tanzania
7	Kilimanjaro	Moshi DC	kibosho mashariki	singachini	3	no	10+ years	female	12	negative	Tanzania
7	Kilimanjaro	Moshi DC	kibosho mashariki	singachini	3	no	10+ years	female	13	negative	Tanzania
7	Kilimanjaro	Moshi DC	kibosho mashariki	singachini	3	no	10+ years	male	12	negative	Tanzania
7	Kilimanjaro	Moshi DC	kibosho mashariki	singachini	3	no	5-9 years	female	9	negative	Tanzania
7	Kilimanjaro	Moshi DC	kibosho mashariki	singachini	3	no	10+ years	female	13	negative	Tanzania
7	Kilimanjaro	Moshi DC	kibosho mashariki	singachini	3	no	10+ years	female	14	negative	Tanzania
7	Kilimanjaro	Moshi DC	kibosho mashariki	singachini	3	no	10+ years	female	12	negative	Tanzania
7	Kilimanjaro	Moshi DC	kibosho mashariki	singachini	3	no	5-9 years	male	10	negative	Tanzania
7	Kilimanjaro	Moshi DC	kibosho mashariki	singachini	3	no	10+ years	female	11	negative	Tanzania
7	Kilimanjaro	Moshi DC	kibosho mashariki	singachini	3	no	10+ years	male	13	negative	Tanzania
7	Kilimanjaro	Moshi DC	kindi	kindi kati	4	no	5-9 years	male	12	negative	Tanzania
7	Kilimanjaro	Moshi DC	kindi	kindi kati	4	no	10+ years	female	11	negative	Tanzania
7	Kilimanjaro	Moshi DC	kindi	kindi kati	4	no	10+ years	female	12	negative	Tanzania
7	Kilimanjaro	Moshi DC	kindi	kindi kati	4	no	10+ years	female	12	negative	Tanzania
7	Kilimanjaro	Moshi DC	kindi	kindi kati	4	no	10+ years	female	12	negative	Tanzania
7	Kilimanjaro	Moshi DC	kindi	kindi kati	4	no	5-9 years	female	9	negative	Tanzania
7	Kilimanjaro	Moshi DC	kindi	kindi kati	4	no	10+ years	female	14	negative	Tanzania
7	Kilimanjaro	Moshi DC	kindi	kindi kati	4	no	10+ years	female	12	negative	Tanzania
7	Kilimanjaro	Moshi DC	kindi	kindi kati	4	no	5-9 years	female	9	negative	Tanzania
7	Kilimanjaro	Moshi DC	kindi	kindi kati	4	no	5-9 years	female	9	negative	Tanzania
7	Kilimanjaro	Moshi DC	kindi	kindi kati	4	no	5-9 years	male	9	negative	Tanzania
7	Kilimanjaro	Moshi DC	kindi	kindi kati	4	no	5-9 years	male	10	negative	Tanzania
7	Kilimanjaro	Moshi DC	kindi	kindi kati	4	no	5-9 years	male	9	negative	Tanzania
7	Kilimanjaro	Moshi DC	kindi	kindi kati	4	no	10+ years	male	11	negative	Tanzania
7	Kilimanjaro	Moshi DC	kindi	kindi kati	4	no	5-9 years	male	10	negative	Tanzania
7	Kilimanjaro	Moshi DC	kindi	kindi kati	4	no	10+ years	male	13	negative	Tanzania
7	Kilimanjaro	Moshi DC	kindi	kindi kati	4	no	10+ years	male	11	negative	Tanzania
7	Kilimanjaro	Moshi DC	kindi	kindi kati	4	no	5-9 years	male	10	negative	Tanzania
7	Kilimanjaro	Moshi DC	kindi	kindi kati	4	no	5-9 years	male	9	negative	Tanzania
7	Kilimanjaro	Moshi DC	kindi	kindi kati	4	no	10+ years	male	13	negative	Tanzania
7	Kilimanjaro	Moshi DC	kindi	kindi kati	4	no	5-9 years	male	9	negative	Tanzania
7	Kilimanjaro	Moshi DC	kirima	usagara	5	no	5-9 years	female	12	negative	Tanzania
7	Kilimanjaro	Moshi DC	kirima	usagara	5	no	5-9 years	female	9	negative	Tanzania
7	Kilimanjaro	Moshi DC	kirima	usagara	5	no	10+ years	male	12	negative	Tanzania
7	Kilimanjaro	Moshi DC	kirima	usagara	5	no	10+ years	male	12	negative	Tanzania
7	Kilimanjaro	Moshi DC	kirima	usagara	5	no	5-9 years	male	10	negative	Tanzania
7	Kilimanjaro	Moshi DC	kirima	usagara	5	no	10+ years	male	12	negative	Tanzania
7	Kilimanjaro	Moshi DC	kirima	usagara	5	no	10+ years	female	12	negative	Tanzania
7	Kilimanjaro	Moshi DC	kirima	usagara	5	no	5-9 years	male	9	negative	Tanzania
7	Kilimanjaro	Moshi DC	kirima	usagara	5	no	10+ years	female	13	negative	Tanzania
7	Kilimanjaro	Moshi DC	kirima	usagara	5	no	5-9 years	female	9	negative	Tanzania
7	Kilimanjaro	Moshi DC	kirima	usagara	5	no	5-9 years	male	9	negative	Tanzania
7	Kilimanjaro	Moshi DC	kirima	usagara	5	no	10+ years	male	12	negative	Tanzania
7	Kilimanjaro	Moshi DC	kirima	usagara	5	no	10+ years	male	11	negative	Tanzania
7	Kilimanjaro	Moshi DC	kirima	usagara	5	no	10+ years	male	12	negative	Tanzania
7	Kilimanjaro	Moshi DC	kirima	usagara	5	no	5-9 years	female	10	negative	Tanzania
7	Kilimanjaro	Moshi DC	kirima	usagara	5	no	10+ years	male	12	negative	Tanzania
7	Kilimanjaro	Moshi DC	kirima	usagara	5	no	10+ years	male	14	negative	Tanzania
7	Kilimanjaro	Moshi DC	kirima	usagara	5	no	10+ years	male	13	negative	Tanzania
7	Kilimanjaro	Moshi DC	kirima	usagara	5	no	5-9 years	female	10	negative	Tanzania
7	Kilimanjaro	Moshi DC	kirima	usagara	5	no	5-9 years	male	10	negative	Tanzania
7	Kilimanjaro	Moshi DC	Marangu mashariki	samanga	6	no	5-9 years	male	10	negative	Tanzania
7	Kilimanjaro	Moshi DC	Marangu mashariki	samanga	6	no	5-9 years	female	13	negative	Tanzania
7	Kilimanjaro	Moshi DC	Marangu mashariki	samanga	6	no	10+ years	female	12	negative	Tanzania
7	Kilimanjaro	Moshi DC	Marangu mashariki	samanga	6	no	1-4 years	female	9	negative	Tanzania
7	Kilimanjaro	Moshi DC	Marangu mashariki	samanga	6	no	5-9 years	female	13	negative	Tanzania
7	Kilimanjaro	Moshi DC	Marangu mashariki	samanga	6	no	10+ years	female	11	negative	Tanzania
7	Kilimanjaro	Moshi DC	Marangu mashariki	samanga	6	no	10+ years	male	13	negative	Tanzania
7	Kilimanjaro	Moshi DC	Marangu mashariki	samanga	6	no	1-4 years	male	9	negative	Tanzania
7	Kilimanjaro	Moshi DC	Marangu mashariki	samanga	6	no	5-9 years	male	12	negative	Tanzania
7	Kilimanjaro	Moshi DC	Marangu mashariki	samanga	6	no	10+ years	male	11	negative	Tanzania
7	Kilimanjaro	Moshi DC	Marangu mashariki	samanga	6	no	10+ years	male	11	negative	Tanzania
7	Kilimanjaro	Moshi DC	Marangu mashariki	samanga	6	no	10+ years	male	13	negative	Tanzania
7	Kilimanjaro	Moshi DC	marangu mashariki	Marangu hills academy	7	no	5-9 years	male	11	negative	Tanzania
7	Kilimanjaro	Moshi DC	marangu mashariki	Marangu hills academy	7	no	5-9 years	female	13	negative	Tanzania
7	Kilimanjaro	Moshi DC	marangu mashariki	Marangu hills academy	7	no	5-9 years	male	13	negative	Tanzania
7	Kilimanjaro	Moshi DC	marangu mashariki	Marangu hills academy	7	no	1-4 years	female	11	negative	Tanzania
7	Kilimanjaro	Moshi DC	marangu mashariki	Marangu hills academy	7	no	5-9 years	male	10	negative	Tanzania
7	Kilimanjaro	Moshi DC	marangu mashariki	Marangu hills academy	7	no	5-9 years	female	11	negative	Tanzania
7	Kilimanjaro	Moshi DC	marangu mashariki	Marangu hills academy	7	no	1-4 years	female	9	negative	Tanzania
7	Kilimanjaro	Moshi DC	marangu mashariki	Marangu hills academy	7	no	5-9 years	female	13	negative	Tanzania
7	Kilimanjaro	Moshi DC	marangu mashariki	Marangu hills academy	7	no	5-9 years	female	10	negative	Tanzania
7	Kilimanjaro	Moshi DC	marangu mashariki	Marangu hills academy	7	no	5-9 years	male	10	negative	Tanzania
7	Kilimanjaro	Moshi DC	marangu mashariki	Marangu hills academy	7	no	5-9 years	male	12	negative	Tanzania
7	Kilimanjaro	Moshi DC	Marangu magharibi	komalyangoe	8	no	10+ years	male	13	negative	Tanzania
7	Kilimanjaro	Moshi DC	Marangu magharibi	komalyangoe	8	no	10+ years	male	11	negative	Tanzania
7	Kilimanjaro	Moshi DC	Marangu magharibi	komalyangoe	8	no	5-9 years	female	9	negative	Tanzania
7	Kilimanjaro	Moshi DC	Marangu magharibi	komalyangoe	8	no	10+ years	male	11	negative	Tanzania
7	Kilimanjaro	Moshi DC	Marangu magharibi	komalyangoe	8	no	10+ years	male	14	negative	Tanzania
7	Kilimanjaro	Moshi DC	Marangu magharibi	komalyangoe	8	no	5-9 years	female	11	negative	Tanzania
7	Kilimanjaro	Moshi DC	Marangu magharibi	komalyangoe	8	no	5-9 years	female	11	negative	Tanzania
7	Kilimanjaro	Moshi DC	Marangu magharibi	komalyangoe	8	no	10+ years	male	12	negative	Tanzania
7	Kilimanjaro	Moshi DC	Marangu magharibi	komalyangoe	8	no	10+ years	male	10	negative	Tanzania
7	Kilimanjaro	Moshi DC	Marangu magharibi	komalyangoe	8	no	10+ years	male	13	negative	Tanzania
7	Kilimanjaro	Moshi DC	Marangu magharibi	komalyangoe	8	no	10+ years	male	11	negative	Tanzania
7	Kilimanjaro	Moshi DC	Marangu magharibi	komalyangoe	8	no	10+ years	female	12	negative	Tanzania
7	Kilimanjaro	Moshi DC	Marangu magharibi	komalyangoe	8	no	5-9 years	female	9	negative	Tanzania
7	Kilimanjaro	Moshi DC	Marangu magharibi	komalyangoe	8	no	10+ years	male	13	negative	Tanzania
7	Kilimanjaro	Moshi DC	Marangu magharibi	komalyangoe	8	no	10+ years	female	13	negative	Tanzania
7	Kilimanjaro	Moshi DC	Marangu magharibi	komalyangoe	8	no	5-9 years	female	9	negative	Tanzania
7	Kilimanjaro	Moshi DC	mamba kaskazini	komakundi	9	no	10+ years	male	13	negative	Tanzania
7	Kilimanjaro	Moshi DC	mamba kaskazini	komakundi	9	no	1-4 years	male	11	negative	Tanzania
7	Kilimanjaro	Moshi DC	mamba kaskazini	komakundi	9	no	1-4 years	male	12	negative	Tanzania
7	Kilimanjaro	Moshi DC	mamba kaskazini	komakundi	9	no	10+ years	male	12	negative	Tanzania
7	Kilimanjaro	Moshi DC	mamba kaskazini	komakundi	9	no	5-9 years	male	11	negative	Tanzania
7	Kilimanjaro	Moshi DC	mamba kaskazini	komakundi	9	no	5-9 years	male	9	negative	Tanzania
7	Kilimanjaro	Moshi DC	mamba kaskazini	komakundi	9	no	5-9 years	female	12	negative	Tanzania
7	Kilimanjaro	Moshi DC	mamba kaskazini	komakundi	9	no	5-9 years	female	9	negative	Tanzania
7	Kilimanjaro	Moshi DC	mamba kaskazini	komakundi	9	no	10+ years	female	11	negative	Tanzania
7	Kilimanjaro	Moshi DC	mamba kaskazini	komakundi	9	no	10+ years	male	11	negative	Tanzania
7	Kilimanjaro	Moshi DC	mamba kaskazini	komakundi	9	no	5-9 years	female	9	negative	Tanzania
7	Kilimanjaro	Moshi DC	mamba kaskazini	komakundi	9	no	10+ years	female	13	negative	Tanzania
7	Kilimanjaro	Moshi DC	mamba kaskazini	komakundi	9	no	10+ years	female	13	negative	Tanzania
7	Kilimanjaro	Moshi DC	mamba kaskazini	komakundi	9	no	5-9 years	male	9	negative	Tanzania
7	Kilimanjaro	Moshi DC	mamba kaskazini	komakundi	9	no	1-4 years	male	9	negative	Tanzania
7	Kilimanjaro	Moshi DC	mamba kaskazini	komakundi	9	no	10+ years	male	13	negative	Tanzania
7	Kilimanjaro	Moshi DC	mamba kaskazini	komakundi	9	no	1-4 years	female	9	negative	Tanzania
7	Kilimanjaro	Moshi DC	mamba kaskazini	komakundi	9	no	10+ years	male	13	negative	Tanzania
7	Kilimanjaro	Moshi DC	mamba kaskazini	komakundi	9	no	10+ years	female	12	negative	Tanzania
7	Kilimanjaro	Moshi DC	mamba kaskazini	komakundi	9	no	1-4 years	female	9	negative	Tanzania
7	Kilimanjaro	Moshi DC	mamba kaskazini	komakundi	9	no	10+ years	female	10	negative	Tanzania
7	Kilimanjaro	Moshi DC	mamba kaskazini	komakundi	9	no	1-4 years	female	9	negative	Tanzania
7	Kilimanjaro	Moshi DC	mwika kusini	riata	10	no	10+ years	male	12	negative	Tanzania
7	Kilimanjaro	Moshi DC	mwika kusini	riata	10	no	10+ years	male	12	negative	Tanzania
7	Kilimanjaro	Moshi DC	mwika kusini	riata	10	no	10+ years	female	12	negative	Tanzania
7	Kilimanjaro	Moshi DC	mwika kusini	riata	10	no	10+ years	male	11	negative	Tanzania
7	Kilimanjaro	Moshi DC	mwika kusini	riata	10	no	1-4 years	female	9	negative	Tanzania
7	Kilimanjaro	Moshi DC	mwika kusini	riata	10	no	5-9 years	male	10	negative	Tanzania
7	Kilimanjaro	Moshi DC	mwika kusini	riata	10	no	5-9 years	female	9	negative	Tanzania
7	Kilimanjaro	Moshi DC	mwika kusini	riata	10	no	5-9 years	male	10	negative	Tanzania
7	Kilimanjaro	Moshi DC	mwika kusini	riata	10	no	5-9 years	female	9	negative	Tanzania
7	Kilimanjaro	Moshi DC	mwika kusini	riata	10	no	10+ years	female	11	negative	Tanzania
7	Kilimanjaro	Moshi DC	mwika kusini	riata	10	no	10+ years	female	12	negative	Tanzania
7	Kilimanjaro	Moshi DC	mwika kusini	riata	10	no	10+ years	male	13	negative	Tanzania
7	Kilimanjaro	Moshi DC	mwika kusini	riata	10	no	10+ years	female	11	negative	Tanzania
7	Kilimanjaro	Moshi DC	mwika kusini	riata	10	no	1-4 years	male	10	negative	Tanzania
7	Kilimanjaro	Moshi DC	mwika kusini	riata	10	no	5-9 years	male	10	negative	Tanzania
7	Kilimanjaro	Moshi DC	mwika kusini	riata	10	no	10+ years	male	13	negative	Tanzania
7	Kilimanjaro	Moshi DC	mwika kaskazini	marimeni	11	no	10+ years	male	12	negative	Tanzania
7	Kilimanjaro	Moshi DC	mwika kaskazini	marimeni	11	no	10+ years	male	11	negative	Tanzania
7	Kilimanjaro	Moshi DC	mwika kaskazini	marimeni	11	no	10+ years	female	10	negative	Tanzania
7	Kilimanjaro	Moshi DC	mwika kaskazini	marimeni	11	no	10+ years	female	11	negative	Tanzania
7	Kilimanjaro	Moshi DC	mwika kaskazini	marimeni	11	no	5-9 years	female	10	negative	Tanzania
7	Kilimanjaro	Moshi DC	mwika kaskazini	marimeni	11	no	10+ years	female	13	negative	Tanzania
7	Kilimanjaro	Moshi DC	mwika kaskazini	marimeni	11	no	10+ years	female	11	negative	Tanzania
7	Kilimanjaro	Moshi DC	mwika kaskazini	marimeni	11	no	10+ years	female	12	negative	Tanzania
7	Kilimanjaro	Moshi DC	mwika kaskazini	marimeni	11	no	10+ years	female	10	negative	Tanzania
7	Kilimanjaro	Moshi DC	mwika kaskazini	marimeni	11	no	10+ years	male	13	negative	Tanzania
7	Kilimanjaro	Moshi DC	mwika kaskazini	marimeni	11	no	10+ years	male	13	negative	Tanzania
7	Kilimanjaro	Moshi DC	mwika kaskazini	marimeni	11	no	10+ years	male	12	negative	Tanzania
7	Kilimanjaro	Moshi DC	mwika kaskazini	marimeni	11	no	10+ years	male	12	negative	Tanzania
7	Kilimanjaro	Moshi DC	mwika kaskazini	marimeni	11	no	5-9 years	male	10	negative	Tanzania
7	Kilimanjaro	Moshi DC	mwika kaskazini	marimeni	11	no	10+ years	male	13	negative	Tanzania
7	Kilimanjaro	Moshi DC	makuyuni	scolastica	12	no	1-4 years	male	9	negative	Tanzania
7	Kilimanjaro	Moshi DC	makuyuni	scolastica	12	no	1-4 years	male	13	negative	Tanzania
7	Kilimanjaro	Moshi DC	makuyuni	scolastica	12	no	5-9 years	female	10	negative	Tanzania
7	Kilimanjaro	Moshi DC	makuyuni	scolastica	12	no	10+ years	male	13	negative	Tanzania
7	Kilimanjaro	Moshi DC	makuyuni	scolastica	12	no	10+ years	female	11	negative	Tanzania
7	Kilimanjaro	Moshi DC	makuyuni	makuyuni	13	no	10+ years	male	12	negative	Tanzania
7	Kilimanjaro	Moshi DC	makuyuni	makuyuni	13	no	1-4 years	female	14	negative	Tanzania
7	Kilimanjaro	Moshi DC	makuyuni	makuyuni	13	no	<1 year	male	10	negative	Tanzania
7	Kilimanjaro	Moshi DC	makuyuni	makuyuni	13	no	10+ years	male	12	negative	Tanzania
7	Kilimanjaro	Moshi DC	makuyuni	makuyuni	13	no	5-9 years	male	11	negative	Tanzania
7	Kilimanjaro	Moshi DC	makuyuni	makuyuni	13	no	1-4 years	female	9	negative	Tanzania
7	Kilimanjaro	Moshi DC	makuyuni	makuyuni	13	no	10+ years	male	13	negative	Tanzania
7	Kilimanjaro	Moshi DC	makuyuni	makuyuni	13	no	1-4 years	male	14	negative	Tanzania
7	Kilimanjaro	Moshi DC	makuyuni	makuyuni	13	no	5-9 years	female	10	negative	Tanzania
7	Kilimanjaro	Moshi DC	makuyuni	makuyuni	13	no	5-9 years	female	10	negative	Tanzania
7	Kilimanjaro	Moshi DC	makuyuni	makuyuni	13	no	1-4 years	female	9	negative	Tanzania
7	Kilimanjaro	Moshi DC	makuyuni	makuyuni	13	no	10+ years	male	14	negative	Tanzania
7	Kilimanjaro	Moshi DC	makuyuni	makuyuni	13	no	1-4 years	female	13	negative	Tanzania
7	Kilimanjaro	Moshi DC	makuyuni	makuyuni	13	no	10+ years	female	13	negative	Tanzania
7	Kilimanjaro	Moshi DC	makuyuni	makuyuni	13	no	10+ years	female	12	negative	Tanzania
7	Kilimanjaro	Moshi DC	makuyuni	makuyuni	13	no	10+ years	male	13	negative	Tanzania
7	Kilimanjaro	Moshi DC	uru mashariki	kishumundu	14	no	5-9 years	female	10	negative	Tanzania
7	Kilimanjaro	Moshi DC	uru mashariki	kishumundu	14	no	10+ years	male	11	negative	Tanzania
7	Kilimanjaro	Moshi DC	uru mashariki	kishumundu	14	no	5-9 years	male	10	negative	Tanzania
7	Kilimanjaro	Moshi DC	uru mashariki	kishumundu	14	no	5-9 years	female	9	negative	Tanzania
7	Kilimanjaro	Moshi DC	uru mashariki	kishumundu	14	no	5-9 years	male	9	negative	Tanzania
7	Kilimanjaro	Moshi DC	uru mashariki	kishumundu	14	no	5-9 years	male	10	negative	Tanzania
7	Kilimanjaro	Moshi DC	uru mashariki	kishumundu	14	no	5-9 years	male	10	negative	Tanzania
7	Kilimanjaro	Moshi DC	uru mashariki	kishumundu	14	no	10+ years	male	13	negative	Tanzania
7	Kilimanjaro	Moshi DC	uru mashariki	kishumundu	14	no	10+ years	male	13	negative	Tanzania
7	Kilimanjaro	Moshi DC	uru mashariki	kishumundu	14	no	5-9 years	female	10	negative	Tanzania
7	Kilimanjaro	Moshi DC	uru mashariki	kishumundu	14	no	5-9 years	female	10	negative	Tanzania
7	Kilimanjaro	Moshi DC	uru mashariki	kishumundu	14	no	10+ years	male	13	negative	Tanzania
7	Kilimanjaro	Moshi DC	uru mashariki	kishumundu	14	no	10+ years	female	11	negative	Tanzania
7	Kilimanjaro	Moshi DC	uru mashariki	kishumundu	14	no	10+ years	male	12	negative	Tanzania
7	Kilimanjaro	Moshi DC	uru mashariki	kishumundu	14	no	10+ years	female	12	negative	Tanzania
7	Kilimanjaro	Moshi DC	uru mashariki	kishumundu	14	no	5-9 years	female	10	negative	Tanzania
7	Kilimanjaro	Moshi DC	uru mashariki	kishumundu	14	no	5-9 years	male	14	negative	Tanzania
7	Kilimanjaro	Moshi DC	uru mashariki	kishumundu	14	no	10+ years	male	13	negative	Tanzania
7	Kilimanjaro	Moshi DC	uru mashariki	kishumundu	14	no	10+ years	female	12	negative	Tanzania
7	Kilimanjaro	Moshi DC	uru mashariki	kishumundu	14	no	10+ years	female	12	negative	Tanzania
7	Kilimanjaro	Moshi DC	uru mashariki	kishumundu	14	no	5-9 years	female	10	negative	Tanzania
7	Kilimanjaro	Moshi DC	uru kaskazini	ngasini	15	no	10+ years	female	13	negative	Tanzania
7	Kilimanjaro	Moshi DC	uru kaskazini	ngasini	15	no	5-9 years	female	9	negative	Tanzania
7	Kilimanjaro	Moshi DC	uru kaskazini	ngasini	15	no	10+ years	female	13	negative	Tanzania
7	Kilimanjaro	Moshi DC	uru kaskazini	ngasini	15	no	10+ years	male	14	negative	Tanzania
7	Kilimanjaro	Moshi DC	uru kaskazini	ngasini	15	no	10+ years	male	12	negative	Tanzania
7	Kilimanjaro	Moshi DC	uru kaskazini	ngasini	15	no	10+ years	female	11	negative	Tanzania
7	Kilimanjaro	Moshi DC	uru kaskazini	ngasini	15	no	5-9 years	female	9	negative	Tanzania
7	Kilimanjaro	Moshi DC	uru kaskazini	ngasini	15	no	5-9 years	male	13	negative	Tanzania
7	Kilimanjaro	Moshi DC	uru kaskazini	ngasini	15	no	5-9 years	female	12	negative	Tanzania
7	Kilimanjaro	Moshi DC	uru kaskazini	ngasini	15	no	10+ years	male	13	negative	Tanzania
7	Kilimanjaro	Moshi DC	uru kaskazini	ngasini	15	no	5-9 years	female	10	negative	Tanzania
7	Kilimanjaro	Moshi DC	uru kaskazini	ngasini	15	no	5-9 years	female	10	negative	Tanzania
7	Kilimanjaro	Moshi DC	uru kaskazini	ngasini	15	no	10+ years	male	12	negative	Tanzania
7	Kilimanjaro	Moshi DC	uru kaskazini	ngasini	15	no	10+ years	male	11	negative	Tanzania
7	Kilimanjaro	Moshi DC	uru kaskazini	ngasini	15	no	5-9 years	female	10	negative	Tanzania
7	Kilimanjaro	Moshi DC	uru kaskazini	ngasini	15	no	10+ years	male	12	negative	Tanzania
7	Kilimanjaro	Moshi DC	uru kaskazini	ngasini	15	no	10+ years	male	11	negative	Tanzania
7	Kilimanjaro	Moshi DC	uru kaskazini	ngasini	15	no	5-9 years	male	10	negative	Tanzania
7	Kilimanjaro	Moshi DC	uru kaskazini	ngasini	15	no	10+ years	male	12	negative	Tanzania
7	Kilimanjaro	Moshi DC	uru kaskazini	ngasini	15	no	10+ years	female	13	negative	Tanzania
7	Kilimanjaro	Moshi DC	uru kusini	kimanganuni	16	no	5-9 years	female	10	negative	Tanzania
7	Kilimanjaro	Moshi DC	uru kusini	kimanganuni	16	no	5-9 years	female	9	negative	Tanzania
7	Kilimanjaro	Moshi DC	uru kusini	kimanganuni	16	no	1-4 years	male	9	negative	Tanzania
7	Kilimanjaro	Moshi DC	uru kusini	kimanganuni	16	no	5-9 years	male	9	negative	Tanzania
7	Kilimanjaro	Moshi DC	uru kusini	kimanganuni	16	no	5-9 years	male	10	negative	Tanzania
7	Kilimanjaro	Moshi DC	uru kusini	kimanganuni	16	no	10+ years	male	13	negative	Tanzania
7	Kilimanjaro	Moshi DC	uru kusini	kimanganuni	16	no	5-9 years	female	10	negative	Tanzania
7	Kilimanjaro	Moshi DC	uru kusini	kimanganuni	16	no	1-4 years	female	13	negative	Tanzania
7	Kilimanjaro	Moshi DC	uru kusini	kimanganuni	16	no	5-9 years	female	9	negative	Tanzania
7	Kilimanjaro	Moshi DC	uru kusini	kimanganuni	16	no	5-9 years	female	10	negative	Tanzania
7	Kilimanjaro	Moshi DC	uru kusini	kimanganuni	16	no	5-9 years	female	12	negative	Tanzania
7	Kilimanjaro	Moshi DC	uru kusini	kimanganuni	16	no	1-4 years	female	12	negative	Tanzania
7	Kilimanjaro	Moshi DC	uru kusini	kimanganuni	16	no	5-9 years	male	11	negative	Tanzania
7	Kilimanjaro	Moshi DC	uru kusini	kimanganuni	16	no	10+ years	male	11	negative	Tanzania
7	Kilimanjaro	Moshi DC	uru kusini	kimanganuni	16	no	5-9 years	male	12	negative	Tanzania
7	Kilimanjaro	Moshi DC	uru kusini	kimanganuni	16	no	1-4 years	male	10	negative	Tanzania
7	Kilimanjaro	Moshi DC	uru kusini	kimanganuni	16	no	10+ years	male	12	negative	Tanzania
7	Kilimanjaro	Moshi DC	uru kusini	kimanganuni	16	no	5-9 years	male	10	negative	Tanzania
7	Kilimanjaro	Moshi DC	uru kusini	kimanganuni	16	no	10+ years	male	14	negative	Tanzania
7	Kilimanjaro	Moshi DC	uru kusini	kimanganuni	16	no	5-9 years	female	9	negative	Tanzania
7	Kilimanjaro	Moshi DC	MBOKOMU	NEVILE	17	no	10+ years	female	13	negative	Tanzania
7	Kilimanjaro	Moshi DC	MBOKOMU	NEVILE	17	no	10+ years	female	13	negative	Tanzania
7	Kilimanjaro	Moshi DC	MBOKOMU	NEVILE	17	no	5-9 years	female	11	negative	Tanzania
7	Kilimanjaro	Moshi DC	MBOKOMU	NEVILE	17	no	10+ years	male	12	negative	Tanzania
7	Kilimanjaro	Moshi DC	MBOKOMU	NEVILE	17	no	<1 year	male	12	negative	Tanzania
7	Kilimanjaro	Moshi DC	MBOKOMU	NEVILE	17	no	10+ years	male	10	negative	Tanzania
7	Kilimanjaro	Moshi DC	MBOKOMU	NEVILE	17	no	1-4 years	male	11	negative	Tanzania
7	Kilimanjaro	Moshi DC	MBOKOMU	NEVILE	17	no	10+ years	male	13	negative	Tanzania
7	Kilimanjaro	Moshi DC	MBOKOMU	NEVILE	17	no	10+ years	male	12	negative	Tanzania
7	Kilimanjaro	Moshi DC	MBOKOMU	NEVILE	17	no	5-9 years	female	9	negative	Tanzania
7	Kilimanjaro	Moshi DC	MBOKOMU	NEVILE	17	no	10+ years	female	13	negative	Tanzania
7	Kilimanjaro	Moshi DC	MBOKOMU	NEVILE	17	no	10+ years	male	12	negative	Tanzania
7	Kilimanjaro	Moshi DC	MBOKOMU	NEVILE	17	no	5-9 years	male	9	negative	Tanzania
7	Kilimanjaro	Moshi DC	MBOKOMU	NEVILE	17	no	5-9 years	male	14	negative	Tanzania
7	Kilimanjaro	Moshi DC	MBOKOMU	NEVILE	17	no	1-4 years	female	14	negative	Tanzania
7	Kilimanjaro	Moshi DC	MBOKOMU	NEVILE	17	no	10+ years	male	10	negative	Tanzania
7	Kilimanjaro	Moshi DC	MBOKOMU	NEVILE	17	no	1-4 years	female	9	negative	Tanzania
7	Kilimanjaro	Moshi DC	kimochi a	shia	18	no	10+ years	female	12	negative	Tanzania
7	Kilimanjaro	Moshi DC	kimochi a	shia	18	no	5-9 years	male	10	negative	Tanzania
7	Kilimanjaro	Moshi DC	kimochi a	shia	18	no	5-9 years	female	10	negative	Tanzania
7	Kilimanjaro	Moshi DC	kimochi a	shia	18	no	5-9 years	male	10	negative	Tanzania
7	Kilimanjaro	Moshi DC	kimochi a	shia	18	no	10+ years	female	13	negative	Tanzania
7	Kilimanjaro	Moshi DC	kimochi a	shia	18	no	1-4 years	female	9	negative	Tanzania
7	Kilimanjaro	Moshi DC	kimochi a	shia	18	no	5-9 years	male	11	negative	Tanzania
7	Kilimanjaro	Moshi DC	kimochi a	shia	18	no	10+ years	male	12	negative	Tanzania
7	Kilimanjaro	Moshi DC	kimochi a	shia	18	no	10+ years	male	14	negative	Tanzania
7	Kilimanjaro	Moshi DC	kimochi a	shia	18	no	5-9 years	female	10	negative	Tanzania
7	Kilimanjaro	Moshi DC	kimochi a	shia	18	no	5-9 years	female	11	negative	Tanzania
7	Kilimanjaro	Moshi DC	kimochi a	shia	18	no	5-9 years	male	10	negative	Tanzania
7	Kilimanjaro	Moshi DC	kimochi a	shia	18	no	5-9 years	female	10	negative	Tanzania
7	Kilimanjaro	Moshi DC	kimochi a	shia	18	no	1-4 years	female	9	negative	Tanzania
7	Kilimanjaro	Moshi DC	kimochi a	shia	18	no	5-9 years	female	10	negative	Tanzania
7	Kilimanjaro	Moshi DC	kimochi a	shia	18	no	10+ years	female	12	negative	Tanzania
7	Kilimanjaro	Moshi DC	kimochi a	shia	18	no	10+ years	male	13	negative	Tanzania
7	Kilimanjaro	Moshi DC	kimochi a	shia	18	no	10+ years	female	12	negative	Tanzania
7	Kilimanjaro	Moshi DC	kimochi a	shia	18	no	5-9 years	male	11	negative	Tanzania
7	Kilimanjaro	Moshi DC	kimochi a	shia	18	no	5-9 years	male	9	negative	Tanzania
7	Kilimanjaro	Moshi DC	mabogini	mabogini	19	no	10+ years	female	12	negative	Tanzania
7	Kilimanjaro	Moshi DC	mabogini	mabogini	19	no	10+ years	male	14	negative	Tanzania
7	Kilimanjaro	Moshi DC	mabogini	mabogini	19	no	10+ years	male	12	negative	Tanzania
7	Kilimanjaro	Moshi DC	mabogini	mabogini	19	no	10+ years	male	14	negative	Tanzania
7	Kilimanjaro	Moshi DC	mabogini	mabogini	19	no	10+ years	female	13	negative	Tanzania
7	Kilimanjaro	Moshi DC	mabogini	mabogini	19	no	10+ years	male	12	negative	Tanzania
7	Kilimanjaro	Moshi DC	mabogini	mabogini	19	no	10+ years	female	13	negative	Tanzania
7	Kilimanjaro	Moshi DC	mabogini	mabogini	19	no	10+ years	male	14	negative	Tanzania
7	Kilimanjaro	Moshi DC	mabogini	mabogini	19	no	10+ years	male	13	negative	Tanzania
7	Kilimanjaro	Moshi DC	mabogini	mabogini	19	no	10+ years	female	11	negative	Tanzania
7	Kilimanjaro	Moshi DC	mabogini	mabogini	19	no	5-9 years	female	13	negative	Tanzania
7	Kilimanjaro	Moshi DC	mabogini	mabogini	19	no	10+ years	female	11	negative	Tanzania
7	Kilimanjaro	Moshi DC	mabogini	mabogini	19	no	10+ years	male	14	negative	Tanzania
7	Kilimanjaro	Moshi DC	mabogini	mabogini	19	no	10+ years	male	12	negative	Tanzania
7	Kilimanjaro	Moshi DC	mabogini	mabogini	19	no	10+ years	male	13	negative	Tanzania
7	Kilimanjaro	Moshi DC	mabogini	mabogini	19	no	10+ years	male	14	negative	Tanzania
7	Kilimanjaro	Moshi DC	mabogini	mabogini	19	no	10+ years	male	12	negative	Tanzania
7	Kilimanjaro	Moshi DC	mabogini	mabogini	19	no	10+ years	female	12	negative	Tanzania
[truncated: 2,361 more rows]
