# Supplementary material for: The rationale and cost-effectiveness of a confirmatory mapping tool for lymphatic filariasis: Examples from Ethiopia and Tanzania
Source: PLoS Negl Trop Dis. 2017 Oct 4;11(10):e0005944. doi: 10.1371/journal.pntd.0005944 (PMC5643143; doi:10.1371/journal.pntd.0005944)
Supplement: S3 Data — (CSV) [file pntd.0005944.s004.csv]

region	district	hamlet	sex	age	ICT
Kagera	Muleba DC	Kashekulo	male	45	negative
Kagera	Muleba DC	Kashekulo	male	20	negative
Kagera	Muleba DC	Kashekulo	male	54	negative
Kagera	Muleba DC	Kashekulo	female	67	negative
Kagera	Muleba DC	Kashekulo	male	19	negative
Kagera	Muleba DC	Kashekulo	male	55	negative
Kagera	Muleba DC	Kashekulo	female	38	negative
Kagera	Muleba DC	Kashekulo	male	65	negative
Kagera	Muleba DC	Kashekulo	male	19	negative
Kagera	Muleba DC	Kashekulo	male	70	negative
Kagera	Muleba DC	Kashekulo	male	38	negative
Kagera	Muleba DC	Kashekulo	female	37	negative
Kagera	Muleba DC	Kashekulo	male	22	negative
Kagera	Muleba DC	Kashekulo	male	53	negative
Kagera	Muleba DC	Kashekulo	male	48	negative
Kagera	Muleba DC	Kashekulo	male	32	negative
Kagera	Muleba DC	Kashekulo	female	20	negative
Kagera	Muleba DC	Kashekulo	male	47	negative
Kagera	Muleba DC	Kashekulo	male	56	negative
Kagera	Muleba DC	Kashekulo	female	60	negative
Kagera	Muleba DC	Kashekulo	male	47	negative
Kagera	Muleba DC	Kashekulo	male	15	negative
Kagera	Muleba DC	Kashekulo	female	32	negative
Kagera	Muleba DC	Kashekulo	female	21	negative
Kagera	Muleba DC	Kashekulo	male	15	negative
Kagera	Muleba DC	Kashekulo	male	82	negative
Kagera	Muleba DC	Kashekulo	female	56	negative
Kagera	Muleba DC	Kashekulo	female	18	negative
Kagera	Muleba DC	Kashekulo	female	47	negative
Kagera	Muleba DC	Kashekulo	female	28	negative
Kagera	Muleba DC	Kashekulo	female	42	negative
Kagera	Muleba DC	Kashekulo	male	48	negative
Kagera	Muleba DC	Kashekulo	male	19	negative
Kagera	Muleba DC	Kashekulo	female	41	negative
Kagera	Muleba DC	Kashekulo	male	22	negative
Kagera	Muleba DC	Kashekulo	male	39	negative
Kagera	Muleba DC	Kashekulo	male	33	negative
Kagera	Muleba DC	Kashekulo	male	53	negative
Kagera	Muleba DC	Kashekulo	male	33	negative
Kagera	Muleba DC	Kashekulo	male	73	negative
Kagera	Muleba DC	Kashekulo	male	22	negative
Kagera	Muleba DC	Kashekulo	male	79	negative
Kagera	Muleba DC	Kashekulo	male	35	negative
Kagera	Muleba DC	Kashekulo	female	50	negative
Kagera	Muleba DC	Kashekulo	female	32	negative
Kagera	Muleba DC	Kashekulo	male	29	negative
Kagera	Muleba DC	Kashekulo	male	83	negative
Kagera	Muleba DC	Kashekulo	male	56	negative
Kagera	Muleba DC	Kashekulo	male	45	negative
Kagera	Muleba DC	Kashekulo	female	54	negative
Kagera	Muleba DC	Kashekulo	male	36	negative
Kagera	Muleba DC	Kashekulo	female	61	negative
Kagera	Muleba DC	Kashekulo	female	58	negative
Kagera	Muleba DC	Kashekulo	male	67	negative
Kagera	Muleba DC	Kashekulo	female	27	negative
Kagera	Muleba DC	Kashekulo	male	15	negative
Kagera	Muleba DC	Kashekulo	male	43	negative
Kagera	Muleba DC	Kashekulo	female	15	negative
Kagera	Muleba DC	Kashekulo	female	36	negative
Kagera	Muleba DC	Kashekulo	male	27	negative
Kagera	Muleba DC	Kashekulo	male	64	negative
Kagera	Muleba DC	Kashekulo	male	46	negative
Kagera	Muleba DC	Kashekulo	female	35	negative
Kagera	Muleba DC	Bugungamo	female	35	negative
Kagera	Muleba DC	Kashekulo	female	59	negative
Kagera	Muleba DC	Bugungamo	male	35	negative
Kagera	Muleba DC	Bugungamo	female	23	negative
Kagera	Muleba DC	Bugungamo	male	30	negative
Kagera	Muleba DC	Bugungamo	male	15	negative
Kagera	Muleba DC	Bugungamo	female	49	negative
Kagera	Muleba DC	Bugungamo	male	52	negative
Kagera	Muleba DC	Bugungamo	female	42	negative
Kagera	Muleba DC	Bugungamo	male	48	negative
Kagera	Muleba DC	Bugungamo	female	64	negative
Kagera	Muleba DC	Bugungamo	female	52	negative
Kagera	Muleba DC	Bugungamo	female	65	negative
Kagera	Muleba DC	Bugungamo	female	55	negative
Kagera	Muleba DC	Bugungamo	male	72	negative
Kagera	Muleba DC	Bugungamo	female	39	negative
Kagera	Muleba DC	Bugungamo	female	48	negative
Kagera	Muleba DC	Kashekulo	male	32	negative
Kagera	Muleba DC	Kashekulo	male	37	negative
Kagera	Muleba DC	Kashekulo	female	80	negative
Kagera	Muleba DC	Kashekulo	male	16	negative
Kagera	Muleba DC	Kashekulo	male	16	negative
Kagera	Muleba DC	Kashekulo	male	54	negative
Kagera	Muleba DC	Bugungamo	female	42	negative
Kagera	Muleba DC	Kashekulo	male	36	negative
Kagera	Muleba DC	Kashekulo	male	61	negative
Kagera	Muleba DC	Bugungamo	male	15	negative
Kagera	Muleba DC	Kashekulo	male	16	negative
Kagera	Muleba DC	Bugungamo	male	30	negative
Kagera	Muleba DC	Bugungamo	male	18	negative
Kagera	Muleba DC	Kashekulo	female	58	negative
Kagera	Muleba DC	Bugungamo	female	52	negative
Kagera	Muleba DC	Bugungamo	male	85	negative
Kagera	Muleba DC	Bugungamo	female	33	negative
Kagera	Muleba DC	Bugungamo	female	64	negative
Kagera	Muleba DC	Kashekulo	female	45	negative
Kagera	Muleba DC	Kashekulo	female	28	negative
Kagera	Muleba DC	Kashekulo	male	54	negative
Kagera	Muleba DC	Bugungamo	female	42	negative
Kagera	Muleba DC	Bugungamo	female	42	negative
Kagera	Muleba DC	Bugungamo	female	72	negative
Kagera	Muleba DC	Bugungamo	female	54	negative
Kagera	Muleba DC	Kashekulo	female	17	negative
Kagera	Muleba DC	Kashekulo	male	40	negative
Kagera	Muleba DC	Bugungamo	female	75	negative
Kagera	Muleba DC	Kashekulo	male	83	negative
Kagera	Muleba DC	Kashekulo	male	53	negative
Kagera	Muleba DC	Kashekulo	male	50	negative
Kagera	Muleba DC	Bugungamo	male	25	negative
Kagera	Muleba DC	Kashekulo	female	41	negative
Kagera	Muleba DC	Bugungamo	male	29	negative
Kagera	Muleba DC	Bugungamo	female	15	negative
Kagera	Muleba DC	Bugungamo	male	45	negative
Kagera	Muleba DC	Bugungamo	female	15	negative
Kagera	Muleba DC	Bugungamo	male	75	negative
Kagera	Muleba DC	Bugungamo	male	55	negative
Kagera	Muleba DC	Bugungamo	male	15	negative
Kagera	Muleba DC	Bugungamo	female	41	negative
Kagera	Muleba DC	Bugungamo	male	27	negative
Kagera	Muleba DC	Bugungamo	female	34	negative
Kagera	Muleba DC	Bugungamo	male	60	negative
Kagera	Muleba DC	Bugungamo	female	38	negative
Kagera	Muleba DC	Bugungamo	male	15	negative
Kagera	Muleba DC	Bugungamo	male	20	negative
Kagera	Muleba DC	Bugungamo	female	42	negative
Kagera	Muleba DC	Bugungamo	female	38	negative
Kagera	Muleba DC	Bugungamo	male	30	negative
Kagera	Muleba DC	Bugungamo	female	76	negative
Kagera	Muleba DC	Bugungamo	male	35	negative
Kagera	Muleba DC	Bugungamo	male	45	negative
Kagera	Muleba DC	Bugungamo	male	47	negative
Kagera	Muleba DC	Bugungamo	male	38	negative
Kagera	Muleba DC	Bugungamo	male	48	negative
Kagera	Muleba DC	Kashekulo	male	43	negative
Kagera	Muleba DC	Bugungamo	male	30	negative
Kagera	Muleba DC	Bugungamo	female	18	negative
Kagera	Muleba DC	Bugungamo	female	75	negative
Kagera	Muleba DC	Bugungamo	male	18	negative
Kagera	Muleba DC	Bugungamo	female	52	negative
Kagera	Muleba DC	Bugungamo	male	70	negative
Kagera	Muleba DC	Bugungamo	male	46	negative
Kagera	Muleba DC	Kashekulo	male	58	negative
Kagera	Muleba DC	Bugungamo	female	25	negative
Kagera	Muleba DC	Bugungamo	female	32	negative
Kagera	Muleba DC	Kashekulo	male	44	negative
Kagera	Muleba DC	Bugungamo	female	28	negative
Kagera	Muleba DC	Bugungamo	female	15	negative
Kagera	Muleba DC	Bugungamo	female	48	negative
Kagera	Muleba DC	Bugungamo	male	76	negative
Kagera	Muleba DC	Bugungamo	female	35	negative
Kagera	Muleba DC	Bugungamo	male	17	negative
Kagera	Muleba DC	Bugungamo	female	51	negative
Kagera	Muleba DC	Bugungamo	female	22	negative
Kagera	Muleba DC	Bugungamo	male	31	negative
Kagera	Muleba DC	Bugungamo	male	43	negative
Kagera	Muleba DC	Bugungamo	female	85	negative
Kagera	Muleba DC	Bugungamo	female	30	negative
Kagera	Muleba DC	Bugungamo	female	55	negative
Kagera	Muleba DC	Bugungamo	male	16	negative
Kagera	Muleba DC	Kashekulo	female	31	negative
Kagera	Muleba DC	Bugungamo	male	51	negative
Kagera	Muleba DC	Bugungamo	female	15	negative
Kagera	Muleba DC	Bugungamo	female	51	negative
Kagera	Muleba DC	Bugungamo	male	62	negative
Kagera	Muleba DC	Bugungamo	female	16	negative
Kagera	Muleba DC	Bugungamo	male	23	negative
Kagera	Muleba DC	Bugungamo	female	48	negative
Kagera	Muleba DC	Bugungamo	male	60	negative
Kagera	Muleba DC	Bugungamo	male	31	negative
Kagera	Muleba DC	Bugungamo	female	43	negative
Kagera	Muleba DC	Bugungamo	male	20	negative
Kagera	Muleba DC	Bugungamo	female	42	negative
Kagera	Muleba DC	Kashekulo	male	16	negative
Kagera	Muleba DC	Bugungamo	male	85	negative
Kagera	Muleba DC	Bugungamo	male	76	negative
Kagera	Muleba DC	Bugungamo	male	49	negative
Kagera	Muleba DC	Kashekulo	female	59	negative
Kagera	Muleba DC	Kashekulo	female	35	negative
Kagera	Muleba DC	Kashekulo	male	49	negative
Kagera	Muleba DC	Kashekulo	female	21	negative
Kagera	Muleba DC	Kashekulo	male	19	negative
Kagera	Muleba DC	Kashekulo	female	15	negative
Kagera	Muleba DC	Kashekulo	female	24	negative
Kagera	Muleba DC	Kashekulo	male	15	negative
Kagera	Muleba DC	Bugungamo	male	43	negative
Kagera	Muleba DC	Kashekulo	male	83	negative
Kagera	Muleba DC	Kashekulo	male	43	negative
Kagera	Muleba DC	Kashekulo	male	39	negative
Kagera	Muleba DC	Kashekulo	male	17	negative
Kagera	Muleba DC	Bugungamo	male	49	negative
Kagera	Muleba DC	Bugungamo	female	62	negative
Kagera	Muleba DC	Bugungamo	male	33	negative
Kagera	Muleba DC	Bugungamo	female	19	negative
Kagera	Muleba DC	Kashekulo	male	59	negative
Kagera	Karangwe DC	kihanga	female	37	negative
Kagera	Karangwe DC	kihanga	male	40	negative
Kagera	Karangwe DC	kihanga	female	62	negative
Kagera	Karangwe DC	kihanga	male	26	negative
Kagera	Karangwe DC	charuburu	female	31	negative
Kagera	Karangwe DC	charuburu	male	50	negative
Kagera	Karangwe DC	charuburu	female	23	negative
Kagera	Karangwe DC	charuburu	female	31	negative
Kagera	Karangwe DC	charuburu	male	45	negative
Kagera	Karangwe DC	charuburu	female	31	negative
Kagera	Karangwe DC	charuburu	male	63	negative
Kagera	Karangwe DC	charuburu	male	54	negative
Kagera	Karangwe DC	charuburu	male	60	negative
Kagera	Karangwe DC	charuburu	male	31	negative
Kagera	Karangwe DC	charuburu	female	63	negative
Kagera	Karangwe DC	charuburu	female	20	negative
Kagera	Karangwe DC	charuburu	female	65	negative
Kagera	Karangwe DC	charuburu	female	77	negative
Kagera	Karangwe DC	charuburu	male	47	negative
Kagera	Karangwe DC	charuburu	male	51	negative
Kagera	Karangwe DC	charuburu	female	40	negative
Kagera	Karangwe DC	charuburu	male	45	negative
Kagera	Karangwe DC	charuburu	female	75	negative
Kagera	Karangwe DC	charuburu	male	32	negative
Kagera	Karangwe DC	charuburu	female	59	negative
Kagera	Karangwe DC	charuburu	female	28	negative
Kagera	Karangwe DC	charuburu	female	41	negative
Kagera	Karangwe DC	charuburu	female	36	negative
Kagera	Karangwe DC	charuburu	male	28	negative
Kagera	Karangwe DC	charuburu	male	69	negative
Kagera	Karangwe DC	charuburu	female	32	negative
Kagera	Karangwe DC	charuburu	male	41	negative
Kagera	Karangwe DC	charuburu	female	52	negative
Kagera	Karangwe DC	charuburu	male	63	negative
Kagera	Karangwe DC	charuburu	male	26	negative
Kagera	Karangwe DC	charuburu	female	33	negative
Kagera	Karangwe DC	charuburu	female	36	negative
Kagera	Karangwe DC	charuburu	female	41	negative
Kagera	Karangwe DC	charuburu	male	50	negative
Kagera	Karangwe DC	charuburu	male	61	negative
Kagera	Karangwe DC	charuburu	female	74	negative
Kagera	Karangwe DC	charuburu	female	75	negative
Kagera	Karangwe DC	charuburu	male	39	negative
Kagera	Karangwe DC	charuburu	female	31	negative
Kagera	Karangwe DC	charuburu	female	43	negative
Kagera	Karangwe DC	charuburu	male	70	negative
Kagera	Karangwe DC	charuburu	female	32	negative
Kagera	Karangwe DC	charuburu	female	36	negative
Kagera	Karangwe DC	charuburu	male	49	negative
Kagera	Karangwe DC	charuburu	female	32	negative
Kagera	Karangwe DC	charuburu	female	55	negative
Kagera	Karangwe DC	charuburu	female	46	negative
Kagera	Karangwe DC	charuburu	female	23	negative
Kagera	Karangwe DC	charuburu	female	50	negative
Kagera	Karangwe DC	charuburu	female	49	negative
Kagera	Karangwe DC	charuburu	male	63	negative
Kagera	Karangwe DC	charuburu	male	59	negative
Kagera	Karangwe DC	charuburu	male	61	negative
Kagera	Karangwe DC	charuburu	female	35	negative
Kagera	Karangwe DC	charuburu	female	21	negative
Kagera	Karangwe DC	charuburu	male	43	negative
Kagera	Karangwe DC	charuburu	male	55	negative
Kagera	Karangwe DC	charuburu	female	80	negative
Kagera	Karangwe DC	charuburu	male	36	negative
Kagera	Karangwe DC	charuburu	female	55	negative
Kagera	Karangwe DC	charuburu	female	32	negative
Kagera	Karangwe DC	charuburu	female	40	negative
Kagera	Karangwe DC	charuburu	female	38	negative
Kagera	Karangwe DC	charuburu	female	27	negative
Kagera	Karangwe DC	charuburu	female	53	negative
Kagera	Karangwe DC	charuburu	female	54	negative
Kagera	Karangwe DC	charuburu	female	37	negative
Kagera	Karangwe DC	charuburu	female	54	negative
Kagera	Karangwe DC	charuburu	female	30	negative
Kagera	Karangwe DC	charuburu	female	63	negative
Kagera	Karangwe DC	charuburu	female	45	negative
Kagera	Karangwe DC	charuburu	female	19	negative
Kagera	Karangwe DC	charuburu	male	31	negative
Kagera	Karangwe DC	charuburu	female	35	negative
Kagera	Karangwe DC	charuburu	female	37	negative
Kagera	Karangwe DC	charuburu	female	26	negative
Kagera	Karangwe DC	charuburu	female	40	negative
Kagera	Karangwe DC	charuburu	male	35	negative
Kagera	Karangwe DC	charuburu	female	46	negative
Kagera	Karangwe DC	charuburu	male	30	negative
Kagera	Karangwe DC	charuburu	female	31	negative
Kagera	Karangwe DC	charuburu	female	46	negative
Kagera	Karangwe DC	charuburu	female	27	negative
Kagera	Karangwe DC	charuburu	male	32	negative
Kagera	Karangwe DC	charuburu	male	42	negative
Kagera	Karangwe DC	charuburu	female	43	negative
Kagera	Karangwe DC	charuburu	female	36	negative
Kagera	Karangwe DC	charuburu	female	44	negative
Kagera	Karangwe DC	charuburu	female	59	negative
Kagera	Karangwe DC	charuburu	female	38	negative
Kagera	Karangwe DC	charuburu	female	59	negative
Kagera	Karangwe DC	charuburu	female	66	negative
Kagera	Karangwe DC	charuburu	female	48	negative
Kagera	Karangwe DC	charuburu	male	57	negative
Kagera	Karangwe DC	kihanga	male	52	negative
Kagera	Karangwe DC	kihanga	male	26	negative
Kagera	Karangwe DC	kihanga	male	45	negative
Kagera	Karangwe DC	kihanga	female	56	negative
Kagera	Karangwe DC	kihanga	female	40	negative
Kagera	Karangwe DC	kihanga	female	60	negative
Kagera	Karangwe DC	kihanga	male	56	negative
Kagera	Karangwe DC	kihanga	male	43	negative
Kagera	Karangwe DC	kihanga	male	55	negative
Kagera	Karangwe DC	kihanga	male	34	negative
Kagera	Karangwe DC	kihanga	female	25	negative
Kagera	Karangwe DC	kihanga	female	51	negative
Kagera	Karangwe DC	kihanga	female	32	negative
Kagera	Karangwe DC	kihanga	male	69	negative
Kagera	Karangwe DC	kihanga	female	72	negative
Kagera	Karangwe DC	kihanga	female	46	negative
Kagera	Karangwe DC	kihanga	female	55	negative
Kagera	Karangwe DC	kihanga	female	22	negative
Kagera	Karangwe DC	kihanga	female	41	negative
Kagera	Karangwe DC	kihanga	male	32	negative
Kagera	Karangwe DC	kihanga	female	75	negative
Kagera	Karangwe DC	kihanga	male	31	negative
Kagera	Karangwe DC	kihanga	male	41	negative
Kagera	Karangwe DC	kihanga	male	48	negative
Kagera	Karangwe DC	kihanga	female	43	negative
Kagera	Karangwe DC	kihanga	female	65	negative
Kagera	Karangwe DC	kihanga	female	45	negative
Kagera	Karangwe DC	kihanga	female	15	negative
Kagera	Karangwe DC	kihanga	female	60	negative
Kagera	Karangwe DC	kihanga	male	42	negative
Kagera	Karangwe DC	kihanga	male	42	negative
Kagera	Karangwe DC	kihanga	male	72	negative
Kagera	Karangwe DC	kihanga	female	29	negative
Kagera	Karangwe DC	kihanga	female	38	negative
Kagera	Karangwe DC	kihanga	female	46	negative
Kagera	Karangwe DC	kihanga	male	78	negative
Kagera	Karangwe DC	kihanga	male	72	negative
Kagera	Karangwe DC	kihanga	male	54	negative
Kagera	Karangwe DC	kihanga	male	34	negative
Kagera	Karangwe DC	kihanga	female	56	negative
Kagera	Karangwe DC	kihanga	female	49	negative
Kagera	Karangwe DC	kihanga	female	20	negative
Kagera	Karangwe DC	kihanga	female	22	negative
Kagera	Karangwe DC	kihanga	female	47	negative
Kagera	Karangwe DC	kihanga	male	58	negative
Kagera	Karangwe DC	kihanga	female	49	negative
Kagera	Karangwe DC	kihanga	male	65	negative
Kagera	Karangwe DC	kihanga	male	54	negative
Kagera	Karangwe DC	kihanga	male	77	negative
Kagera	Karangwe DC	kihanga	female	80	negative
Kagera	Karangwe DC	kihanga	male	46	negative
Kagera	Karangwe DC	kihanga	male	43	negative
Kagera	Karangwe DC	kihanga	male	65	negative
Kagera	Karangwe DC	kihanga	male	54	negative
Kagera	Karangwe DC	kihanga	female	30	negative
Kagera	Karangwe DC	kihanga	female	17	negative
Kagera	Karangwe DC	kihanga	female	30	negative
Kagera	Karangwe DC	kihanga	female	37	negative
Kagera	Karangwe DC	kihanga	male	48	negative
Kagera	Karangwe DC	kihanga	male	43	negative
Kagera	Karangwe DC	kihanga	male	40	negative
Kagera	Karangwe DC	kihanga	male	44	negative
Kagera	Karangwe DC	kihanga	male	40	negative
Kagera	Karangwe DC	kihanga	male	51	negative
Kagera	Karangwe DC	kihanga	male	42	negative
Kagera	Karangwe DC	kihanga	male	42	negative
Kagera	Karangwe DC	kihanga	male	47	negative
Kagera	Karangwe DC	kihanga	male	40	negative
Kagera	Karangwe DC	kihanga	male	45	negative
Kagera	Karangwe DC	kihanga	male	54	negative
Kagera	Karangwe DC	kihanga	male	67	negative
Kagera	Karangwe DC	kihanga	male	48	negative
Kagera	Karangwe DC	kihanga	male	40	negative
Kagera	Karangwe DC	kihanga	male	17	negative
Kagera	Karangwe DC	kihanga	female	38	negative
Kagera	Karangwe DC	kihanga	female	76	negative
Kagera	Karangwe DC	kihanga	male	20	negative
Kagera	Karangwe DC	kihanga	female	56	negative
Kagera	Karangwe DC	kihanga	female	58	negative
Kagera	Karangwe DC	kihanga	male	24	negative
Kagera	Karangwe DC	kihanga	male	35	negative
Kagera	Karangwe DC	kihanga	male	61	negative
Kagera	Karangwe DC	kihanga	female	49	negative
Kagera	Karangwe DC	kihanga	female	32	negative
Kagera	Karangwe DC	kihanga	male	18	negative
Kagera	Karangwe DC	kihanga	male	18	negative
Kagera	Karangwe DC	kihanga	female	35	negative
Kagera	Karangwe DC	kihanga	female	48	negative
Kagera	Karangwe DC	kihanga	female	42	negative
Kagera	Karangwe DC	kihanga	female	25	negative
Kagera	Karangwe DC	kihanga	female	23	negative
Kagera	Karangwe DC	kihanga	female	20	negative
Kagera	Karangwe DC	kihanga	female	23	negative
Kagera	Karangwe DC	kihanga	female	47	negative
Kagera	Karangwe DC	kihanga	female	42	negative
Kagera	Karangwe DC	kihanga	female	26	negative
Kagera	Karangwe DC	kihanga	female	28	negative
Kagera	Karangwe DC	kihanga	female	58	negative
Kagera	Karangwe DC	kihanga	male	38	negative
Kagera	Karangwe DC	kihanga	male	65	negative
Kagera	Karangwe DC	charuburu	female	50	negative
Kagera	Karangwe DC	charuburu	female	71	negative
Kagera	Karangwe DC	kihanga	female	50	negative
Kagera	Karangwe DC	charuburu	female	80	negative
Kagera	Karangwe DC	charuburu	female	58	negative
Kagera	Karangwe DC	charuburu	female	23	negative
Mara	Musoma	Center	male	17	negative
Mara	Musoma	Center	male	17	negative
Mara	Musoma	Center	female	70	negative
Mara	Musoma	Center	female	65	negative
Mara	Musoma	Center	male	40	negative
Mara	Musoma	Center	male	23	negative
Mara	Musoma	Center	male	45	negative
Mara	Musoma	Center	female	45	negative
Mara	Musoma	Center	female	30	negative
Mara	Musoma	Center	male	22	negative
Mara	Musoma	Center	male	40	negative
Mara	Musoma	Center	male	18	negative
Mara	Musoma	Center	female	37	negative
Mara	Musoma	Center	male	65	negative
Mara	Musoma	Center	male	72	negative
Mara	Musoma	Center	female	54	negative
Mara	Musoma	Center	male	50	negative
Mara	Musoma	Center	male	21	negative
Mara	Musoma	Center	male	25	negative
Mara	Musoma	Center	male	17	negative
Mara	Musoma	Center	male	17	negative
Mara	Musoma	Center	male	17	negative
Mara	Musoma	Center	male	16	negative
Mara	Musoma	Center	female	15	negative
Mara	Musoma	Center	female	15	negative
Mara	Musoma	Center	male	20	negative
Mara	Musoma	Center	male	17	negative
Mara	Musoma	Center	male	51	negative
Mara	Musoma	Center	male	46	negative
Mara	Musoma	Center	female	40	negative
Mara	Musoma	Center	female	37	negative
Mara	Musoma	Center	male	62	negative
Mara	Musoma	Center	male	30	negative
Mara	Musoma	Center	female	51	negative
Mara	Musoma	Center	male	37	negative
Mara	Musoma	Center	male	75	negative
Mara	Musoma	Center	male	46	negative
Mara	Musoma	Center	male	32	negative
Mara	Musoma	Center	male	20	negative
Mara	Musoma	Center	male	29	negative
Mara	Musoma	Center	female	44	negative
Mara	Musoma	Center	female	50	negative
Mara	Musoma	Center	female	61	negative
Mara	Musoma	Center	male	30	negative
Mara	Musoma	Center	male	26	negative
Mara	Musoma	Center	male	44	negative
Mara	Musoma	Center	male	31	negative
Mara	Musoma	Center	male	25	negative
Mara	Musoma	Center	male	73	negative
Mara	Musoma	Center	male	65	negative
Mara	Musoma	Center	female	38	negative
Mara	Musoma	Center	male	81	negative
Mara	Musoma	Center	male	22	negative
Mara	Musoma	Center	male	27	negative
Mara	Musoma	Center	male	47	negative
Mara	Musoma	Center	female	46	negative
Mara	Musoma	Center	female	43	negative
Mara	Musoma	Center	male	50	negative
Mara	Musoma	Center	female	38	negative
Mara	Musoma	Center	male	35	negative
Mara	Musoma	Center	male	46	negative
Mara	Musoma	Center	male	47	negative
Mara	Musoma	Center	male	37	negative
Mara	Musoma	Center	male	78	negative
Mara	Musoma	Center	female	30	negative
Mara	Musoma	Center	male	49	negative
Mara	Musoma	Center	male	20	negative
Mara	Musoma	Center	male	28	negative
Mara	Musoma	Center	male	35	negative
Mara	Musoma	Center	male	31	negative
Mara	Musoma	Center	female	45	negative
Mara	Musoma	Center	female	38	negative
Mara	Musoma	Center	male	53	negative
Mara	Musoma	Center	male	22	negative
Mara	Musoma	Center	male	42	negative
Mara	Musoma	Center	male	22	negative
Mara	Musoma	Center	male	21	negative
Mara	Musoma	Center	male	32	negative
Mara	Musoma	Center	male	57	negative
Mara	Musoma	Center	male	30	negative
Mara	Musoma	Center	male	22	negative
Mara	Musoma	Center	male	21	negative
Mara	Musoma	Center	male	25	negative
Mara	Musoma	Center	male	37	negative
Mara	Musoma	Center	male	43	negative
Mara	Musoma	Center	male	22	negative
Mara	Musoma	Center	male	35	negative
Mara	Musoma	Center	male	25	negative
Mara	Musoma	Center	male	28	negative
Mara	Musoma	Center	male	35	negative
Mara	Musoma	Center	male	25	negative
Mara	Musoma	Center	male	18	negative
Mara	Musoma	Center	male	31	negative
Mara	Musoma	Center	male	76	negative
Mara	Musoma	Center	male	76	negative
Mara	Musoma	Center	female	38	negative
Mara	Musoma	Center	male	48	negative
Mara	Musoma	Center	male	15	negative
Mara	Musoma	Center	female	36	negative
Mara	Musoma	Center	female	71	negative
Mara	Musoma	Center	male	20	negative
Mara	Musoma	Center	male	39	negative
Mara	Musoma	Center	male	70	negative
Mara	Musoma	Center	male	24	negative
Mara	Musoma	Center	male	47	negative
Mara	Musoma	Center	male	30	negative
Mara	Musoma	Center	male	34	negative
Mara	Musoma	Center	male	42	negative
Mara	Musoma	Center	male	47	negative
Mara	Musoma	Center	male	40	negative
Mara	Musoma	Center	male	42	negative
Mara	Musoma	Center	male	68	negative
Mara	Musoma	Center	female	61	negative
Mara	Musoma	Center	male	21	negative
Mara	Musoma	Center	male	49	negative
Mara	Musoma	Center	female	70	negative
Mara	Musoma	Center	female	41	negative
Mara	Musoma	Center	male	24	negative
Mara	Musoma	Center	male	30	negative
Mara	Musoma	Center	male	38	negative
Mara	Musoma	Center	male	31	negative
Mara	Musoma	Center	female	37	negative
Mara	Musoma	Center	female	71	negative
Mara	Musoma	Center	female	30	negative
Mara	Musoma	Center	female	46	negative
Mara	Musoma	Center	male	25	negative
Mara	Musoma	Center	female	38	negative
Mara	Musoma	Center	female	76	negative
Mara	Musoma	Center	female	28	negative
Mara	Musoma	Center	female	48	negative
Mara	Musoma	Center	female	41	negative
Mara	Musoma	Center	female	61	negative
Mara	Musoma	Center	female	39	negative
Mara	Musoma	Center	female	26	negative
Mara	Musoma	Center	male	80	negative
Mara	Musoma	Center	male	20	negative
Mara	Musoma	Center	male	21	negative
Mara	Musoma	Center	male	76	negative
Mara	Musoma	Center	female	38	negative
Mara	Musoma	Center	female	31	negative
Mara	Musoma	Center	female	35	negative
Mara	Musoma	Center	female	50	negative
Mara	Musoma	Center	male	19	negative
Mara	Musoma	Center	male	21	negative
Mara	Musoma	Center	female	53	negative
Mara	Musoma	Center	male	23	negative
Mara	Musoma	Center	female	35	negative
Mara	Musoma	Center	male	20	negative
Mara	Musoma	Center	male	31	negative
Mara	Musoma	Center	male	28	negative
Mara	Musoma	Center	male	70	negative
Mara	Musoma	Center	male	75	negative
Mara	Musoma	Center	male	21	negative
Mara	Musoma	Center	male	18	negative
Mara	Musoma	Center	male	27	negative
Mara	Musoma	Center	male	46	negative
Mara	Musoma	Center	female	35	negative
Mara	Musoma	Center	male	55	negative
Mara	Musoma	Center	male	28	negative
Mara	Musoma	Center	male	48	negative
Mara	Musoma	Center	male	75	negative
Mara	Musoma	Center	female	24	negative
Mara	Musoma	Center	male	73	negative
Mara	Musoma	Center	female	49	negative
Mara	Musoma	Center	female	18	negative
Mara	Musoma	Center	female	51	negative
Mara	Musoma	Center	female	25	negative
Mara	Musoma	Center	female	74	negative
Mara	Musoma	Center	female	41	negative
Mara	Musoma	Center	female	57	negative
Mara	Musoma	Center	female	27	negative
Mara	Musoma	Center	female	25	negative
Mara	Musoma	Center	female	39	negative
Mara	Musoma	Center	male	57	negative
Mara	Musoma	Center	female	17	negative
Mara	Musoma	Center	male	42	negative
Mara	Musoma	Center	female	47	negative
Mara	Musoma	Center	male	33	negative
Mara	Musoma	Center	male	52	negative
Mara	Musoma	Center	male	62	negative
Mara	Musoma	Center	male	36	negative
Mara	Musoma	Center	female	61	negative
Mara	Musoma	Center	female	16	negative
Mara	Musoma	Center	female	22	negative
Mara	Musoma	Center	female	31	negative
Mara	Musoma	Center	female	43	negative
Mara	Musoma	Center	male	25	negative
Mara	Musoma	Center	female	23	negative
Mara	Musoma	Center	female	22	negative
Mara	Musoma	Center	male	35	negative
Mara	Musoma	Center	male	46	negative
Mara	Musoma	Center	male	54	negative
Mara	Musoma	Center	male	41	negative
Mara	Musoma	Center	female	48	negative
Mara	Musoma	Center	female	15	negative
Simiyu	Bariadi	Kilulu	male	39	negative
Simiyu	Bariadi	Kilulu	male	38	negative
Simiyu	Bariadi	Kilulu	male	50	negative
Simiyu	Bariadi	Kilulu	male	52	negative
Simiyu	Bariadi	Kilulu	male	72	negative
Simiyu	Bariadi	Kilulu	female	28	negative
Simiyu	Bariadi	Kilulu	male	27	negative
Simiyu	Bariadi	Kilulu	female	54	negative
Simiyu	Bariadi	Kilulu	male	40	negative
Simiyu	Bariadi	Kilulu	male	19	negative
Simiyu	Bariadi	Kilulu	male	24	negative
Simiyu	Bariadi	Kilulu	male	21	negative
Simiyu	Bariadi	Kilulu	male	26	negative
Simiyu	Bariadi	Kilulu	male	32	negative
Simiyu	Bariadi	Kilulu	male	44	negative
Simiyu	Bariadi	Kilulu	male	43	negative
Simiyu	Bariadi	Kilulu	male	36	negative
Simiyu	Bariadi	Kilulu	male	23	negative
Simiyu	Bariadi	Kilulu	male	21	negative
Simiyu	Bariadi	Kilulu	male	41	negative
Simiyu	Bariadi	Kilulu	male	33	negative
Simiyu	Bariadi	Kilulu	male	27	negative
Simiyu	Bariadi	Kilulu	male	43	negative
Simiyu	Bariadi	Kilulu	male	52	negative
Simiyu	Bariadi	Kilulu	male	54	negative
Simiyu	Bariadi	Kilulu	female	37	negative
Simiyu	Bariadi	Kilulu	male	62	negative
Simiyu	Bariadi	Kilulu	male	51	negative
Simiyu	Bariadi	Kilulu	male	40	negative
Simiyu	Bariadi	Kilulu	male	58	negative
Simiyu	Bariadi	Kilulu	male	38	negative
Simiyu	Bariadi	Kilulu	male	50	negative
Simiyu	Bariadi	Ikinabushu	female	70	negative
Simiyu	Bariadi	Ikinabushu	female	48	negative
Simiyu	Bariadi	Ikinabushu	female	68	negative
Simiyu	Bariadi	Ikinabushu	female	24	negative
Simiyu	Bariadi	Ikinabushu	female	15	negative
Simiyu	Bariadi	Ikinabushu	male	44	negative
Simiyu	Bariadi	Ikinabushu	female	20	negative
Simiyu	Bariadi	Ikinabushu	female	15	negative
Simiyu	Bariadi	Ikinabushu	male	54	negative
Simiyu	Bariadi	Ikinabushu	female	17	negative
Simiyu	Bariadi	Ikinabushu	female	16	negative
Simiyu	Bariadi	Ikinabushu	female	18	negative
Simiyu	Bariadi	Ikinabushu	female	56	negative
Simiyu	Bariadi	Ikinabushu	female	18	negative
Simiyu	Bariadi	Ikinabushu	female	20	negative
Simiyu	Bariadi	Ikinabushu	female	60	negative
Simiyu	Bariadi	Ikinabushu	female	29	negative
Simiyu	Bariadi	Ikinabushu	female	41	negative
Simiyu	Bariadi	Ikinabushu	female	26	negative
Simiyu	Bariadi	Ikinabushu	female	38	negative
Simiyu	Bariadi	Ikinabushu	female	40	negative
Simiyu	Bariadi	Ikinabushu	female	15	negative
Simiyu	Bariadi	Ikinabushu	female	18	negative
Simiyu	Bariadi	Ikinabushu	female	23	negative
Simiyu	Bariadi	Ikinabushu	female	16	negative
Simiyu	Bariadi	Ikinabushu	female	50	negative
Simiyu	Bariadi	Ikinabushu	male	22	negative
Simiyu	Bariadi	Ikinabushu	male	25	negative
Simiyu	Bariadi	Ikinabushu	male	23	negative
Simiyu	Bariadi	Ikinabushu	female	70	negative
Simiyu	Bariadi	Ikinabushu	female	20	negative
Simiyu	Bariadi	Ikinabushu	female	25	negative
Simiyu	Bariadi	Ikinabushu	female	17	negative
Simiyu	Bariadi	Ikinabushu	female	30	negative
Simiyu	Bariadi	Ikinabushu	female	20	negative
Simiyu	Bariadi	Ikinabushu	female	21	negative
Simiyu	Bariadi	Ikinabushu	female	51	negative
Simiyu	Bariadi	Ikinabushu	female	50	negative
Simiyu	Bariadi	Ikinabushu	female	90	negative
Simiyu	Bariadi	Ikinabushu	female	25	negative
Simiyu	Bariadi	Ikinabushu	male	51	negative
Simiyu	Bariadi	Ikinabushu	female	80	negative
Simiyu	Bariadi	Ikinabushu	female	22	negative
Simiyu	Bariadi	Ikinabushu	female	23	negative
Simiyu	Bariadi	Ikinabushu	female	30	negative
Simiyu	Bariadi	Ikinabushu	female	26	negative
Simiyu	Bariadi	Ikinabushu	female	24	negative
Simiyu	Bariadi	Ikinabushu	female	19	negative
Simiyu	Bariadi	Ikinabushu	male	52	negative
Simiyu	Bariadi	Ikinabushu	female	19	negative
Simiyu	Bariadi	Ikinabushu	female	20	negative
Simiyu	Bariadi	Ikinabushu	female	41	negative
Simiyu	Bariadi	Ikinabushu	female	20	negative
Simiyu	Bariadi	Ikinabushu	female	19	negative
Simiyu	Bariadi	Ikinabushu	male	28	negative
Simiyu	Bariadi	Ikinabushu	female	30	negative
Simiyu	Bariadi	Ikinabushu	male	18	negative
Simiyu	Bariadi	Ikinabushu	female	40	negative
Simiyu	Bariadi	Ikinabushu	female	20	negative
Simiyu	Bariadi	Ikinabushu	female	50	negative
Simiyu	Bariadi	Ikinabushu	male	78	negative
Simiyu	Bariadi	Ikinabushu	female	67	negative
Simiyu	Bariadi	Ikinabushu	female	66	negative
Simiyu	Bariadi	Ikinabushu	female	28	negative
Simiyu	Bariadi	Ikinabushu	female	37	negative
Simiyu	Bariadi	Ikinabushu	female	43	negative
Simiyu	Bariadi	Ikinabushu	female	31	negative
Simiyu	Bariadi	Ikinabushu	female	34	negative
Simiyu	Bariadi	Ikinabushu	male	57	negative
Simiyu	Bariadi	Ikinabushu	male	43	negative
Simiyu	Bariadi	Ikinabushu	male	65	negative
Simiyu	Bariadi	Ikinabushu	male	47	negative
Simiyu	Bariadi	Ikinabushu	male	24	negative
Simiyu	Bariadi	Ikinabushu	male	30	negative
Simiyu	Bariadi	Ikinabushu	male	85	negative
Simiyu	Bariadi	Ikinabushu	female	45	negative
Simiyu	Bariadi	Ikinabushu	female	17	negative
Simiyu	Bariadi	Ikinabushu	female	24	negative
Simiyu	Bariadi	Ikinabushu	female	29	negative
Simiyu	Bariadi	Ikinabushu	female	22	negative
Simiyu	Bariadi	Ikinabushu	male	75	negative
Simiyu	Bariadi	Ikinabushu	male	36	negative
Simiyu	Bariadi	Ikinabushu	male	65	negative
Simiyu	Bariadi	Ikinabushu	male	32	negative
Simiyu	Bariadi	Ikinabushu	female	35	negative
Simiyu	Bariadi	Ikinabushu	male	60	negative
Simiyu	Bariadi	Ikinabushu	male	26	negative
Simiyu	Bariadi	Ikinabushu	male	29	negative
Simiyu	Bariadi	Ikinabushu	male	49	negative
Simiyu	Bariadi	Kilulu	female	18	negative
Simiyu	Bariadi	Kilulu	male	20	negative
Simiyu	Bariadi	Kilulu	female	48	negative
Simiyu	Bariadi	Kilulu	female	15	negative
Simiyu	Bariadi	Kilulu	male	19	negative
Simiyu	Bariadi	Kilulu	male	20	negative
Simiyu	Bariadi	Kilulu	male	42	negative
Simiyu	Bariadi	Kilulu	male	40	negative
Simiyu	Bariadi	Kilulu	male	57	negative
Simiyu	Bariadi	Kilulu	male	52	negative
Simiyu	Bariadi	Kilulu	male	50	negative
Simiyu	Bariadi	Kilulu	female	50	negative
Simiyu	Bariadi	Kilulu	male	34	negative
Simiyu	Bariadi	Kilulu	male	39	negative
Simiyu	Bariadi	Kilulu	female	38	negative
Simiyu	Bariadi	Kilulu	male	39	negative
Simiyu	Bariadi	Kilulu	male	36	negative
Simiyu	Bariadi	Kilulu	male	49	negative
Simiyu	Bariadi	Kilulu	male	34	negative
Simiyu	Bariadi	Kilulu	female	39	negative
Simiyu	Bariadi	Kilulu	male	40	negative
Simiyu	Bariadi	Kilulu	female	30	negative
Simiyu	Bariadi	Kilulu	female	21	negative
Simiyu	Bariadi	Kilulu	female	30	negative
Simiyu	Bariadi	Kilulu	female	60	negative
Simiyu	Bariadi	Kilulu	male	36	negative
Simiyu	Bariadi	Kilulu	male	26	negative
Simiyu	Bariadi	Kilulu	male	22	negative
Simiyu	Bariadi	Kilulu	female	19	negative
Simiyu	Bariadi	Kilulu	female	19	negative
Simiyu	Bariadi	Kilulu	male	21	negative
Simiyu	Bariadi	Kilulu	male	48	negative
Simiyu	Bariadi	Kilulu	male	29	negative
Simiyu	Bariadi	Kilulu	male	32	negative
Simiyu	Bariadi	Kilulu	female	38	negative
Simiyu	Bariadi	Kilulu	female	48	negative
Simiyu	Bariadi	Kilulu	female	24	negative
Simiyu	Bariadi	Kilulu	female	40	negative
Simiyu	Bariadi	Kilulu	male	72	negative
Simiyu	Bariadi	Kilulu	female	45	negative
Simiyu	Bariadi	Kilulu	female	44	negative
Simiyu	Bariadi	Kilulu	female	29	negative
Simiyu	Bariadi	Kilulu	male	23	negative
Simiyu	Bariadi	Kilulu	female	30	negative
Simiyu	Bariadi	Kilulu	female	20	negative
Simiyu	Bariadi	Kilulu	male	26	negative
Simiyu	Bariadi	Kilulu	male	83	negative
Simiyu	Bariadi	Kilulu	female	27	negative
Simiyu	Bariadi	Kilulu	male	40	negative
Simiyu	Bariadi	Kilulu	male	21	negative
Simiyu	Bariadi	Kilulu	male	67	negative
Simiyu	Bariadi	Kilulu	male	22	negative
Simiyu	Bariadi	Kilulu	male	26	negative
Simiyu	Bariadi	Kilulu	male	21	negative
Simiyu	Bariadi	Kilulu	male	30	negative
Simiyu	Bariadi	Kilulu	male	22	negative
Simiyu	Bariadi	Kilulu	male	24	negative
Simiyu	Bariadi	Kilulu	male	73	negative
Simiyu	Bariadi	Kilulu	male	38	negative
Simiyu	Bariadi	Kilulu	male	18	negative
Simiyu	Bariadi	Kilulu	male	73	negative
Simiyu	Bariadi	Kilulu	male	47	negative
Simiyu	Bariadi	Kilulu	male	22	negative
Simiyu	Bariadi	Ikinabushu	female	28	negative
Simiyu	Bariadi	Ikinabushu	female	35	negative
Simiyu	Bariadi	Ikinabushu	female	24	negative
Simiyu	Bariadi	Ikinabushu	female	41	negative
Simiyu	Bariadi	Ikinabushu	female	24	negative
Simiyu	Bariadi	Ikinabushu	male	50	negative
Simiyu	Bariadi	Ikinabushu	female	27	negative
Simiyu	Bariadi	Ikinabushu	female	46	negative
Simiyu	Bariadi	Kilulu	female	32	negative
Simiyu	Bariadi	Kilulu	male	50	negative
Simiyu	Bariadi	Kilulu	male	27	negative
Simiyu	Bariadi	Kilulu	female	39	negative
Simiyu	Bariadi	Kilulu	female	43	negative
Kilimanjaro	Moshi DC	chemchem	female	50	negative
Kilimanjaro	Moshi DC	chemchem	male	18	negative
Kilimanjaro	Moshi DC	chemchem	female	30	negative
Kilimanjaro	Moshi DC	chemchem	male	43	negative
Kilimanjaro	Moshi DC	chemchem	male	49	negative
Kilimanjaro	Moshi DC	chemchem	male	82	negative
Kilimanjaro	Moshi DC	chemchem	male	42	negative
Kilimanjaro	Moshi DC	chemchem	female	35	negative
Kilimanjaro	Moshi DC	chemchem	male	40	negative
Kilimanjaro	Moshi DC	chemchem	female	89	negative
Kilimanjaro	Moshi DC	chemchem	male	70	negative
Kilimanjaro	Moshi DC	chemchem	male	40	negative
Kilimanjaro	Moshi DC	chemchem	male	25	negative
Kilimanjaro	Moshi DC	chemchem	male	47	negative
Kilimanjaro	Moshi DC	chemchem	male	51	negative
Kilimanjaro	Moshi DC	chemchem	male	55	negative
Kilimanjaro	Moshi DC	chemchem	male	42	negative
Kilimanjaro	Moshi DC	chemchem	female	36	negative
Kilimanjaro	Moshi DC	chemchem	male	54	negative
Kilimanjaro	Moshi DC	chemchem	male	44	negative
Kilimanjaro	Moshi DC	chemchem	female	22	negative
Kilimanjaro	Moshi DC	chemchem	male	82	negative
Kilimanjaro	Moshi DC	chemchem	female	31	negative
Kilimanjaro	Moshi DC	mikocheni	female	15	negative
Kilimanjaro	Moshi DC	mikocheni	female	15	negative
Kilimanjaro	Moshi DC	mikocheni	female	20	negative
Kilimanjaro	Moshi DC	mikocheni	male	15	negative
Kilimanjaro	Moshi DC	mikocheni	female	15	negative
Kilimanjaro	Moshi DC	mikocheni	female	17	negative
Kilimanjaro	Moshi DC	mikocheni	male	17	negative
Kilimanjaro	Moshi DC	mikocheni	female	22	negative
Kilimanjaro	Moshi DC	mikocheni	male	67	negative
Kilimanjaro	Moshi DC	mikocheni	female	15	negative
Kilimanjaro	Moshi DC	mikocheni	male	28	negative
Kilimanjaro	Moshi DC	mikocheni	female	36	negative
Kilimanjaro	Moshi DC	mikocheni	female	50	negative
Kilimanjaro	Moshi DC	mikocheni	female	42	negative
Kilimanjaro	Moshi DC	mikocheni	female	53	negative
Kilimanjaro	Moshi DC	mikocheni	female	41	negative
Kilimanjaro	Moshi DC	mikocheni	female	33	negative
Kilimanjaro	Moshi DC	mikocheni	male	20	negative
Kilimanjaro	Moshi DC	mikocheni	male	61	negative
Kilimanjaro	Moshi DC	mikocheni	female	15	negative
Kilimanjaro	Moshi DC	mikocheni	female	18	negative
Kilimanjaro	Moshi DC	mikocheni	male	15	negative
Kilimanjaro	Moshi DC	mikocheni	male	20	negative
Kilimanjaro	Moshi DC	mikocheni	male	74	negative
Kilimanjaro	Moshi DC	mikocheni	female	32	negative
Kilimanjaro	Moshi DC	mikocheni	male	32	negative
Kilimanjaro	Moshi DC	mikocheni	male	18	negative
Kilimanjaro	Moshi DC	mikocheni	male	58	negative
Kilimanjaro	Moshi DC	mikocheni	female	16	negative
Kilimanjaro	Moshi DC	mikocheni	female	26	negative
Kilimanjaro	Moshi DC	mikocheni	female	17	negative
Kilimanjaro	Moshi DC	mikocheni	male	16	negative
Kilimanjaro	Moshi DC	mikocheni	male	19	negative
Kilimanjaro	Moshi DC	mikocheni	male	18	negative
Kilimanjaro	Moshi DC	mikocheni	male	17	negative
Kilimanjaro	Moshi DC	mikocheni	male	17	negative
Kilimanjaro	Moshi DC	mikocheni	female	16	negative
Kilimanjaro	Moshi DC	mikocheni	female	15	negative
Kilimanjaro	Moshi DC	mikocheni	male	15	negative
Kilimanjaro	Moshi DC	kyomu	male	30	negative
Kilimanjaro	Moshi DC	kyomu	male	46	negative
Kilimanjaro	Moshi DC	kyomu	male	33	negative
Kilimanjaro	Moshi DC	kyomu	male	41	negative
Kilimanjaro	Moshi DC	kyomu	male	34	negative
Kilimanjaro	Moshi DC	chemchem	female	35	negative
Kilimanjaro	Moshi DC	chemchem	male	46	negative
Kilimanjaro	Moshi DC	chemchem	female	45	negative
Kilimanjaro	Moshi DC	chemchem	male	46	negative
Kilimanjaro	Moshi DC	kyomu	male	50	negative
Kilimanjaro	Moshi DC	kyomu	male	48	negative
Kilimanjaro	Moshi DC	kyomu	male	41	negative
Kilimanjaro	Moshi DC	kyomu	female	44	negative
Kilimanjaro	Moshi DC	kyomu	male	35	negative
Kilimanjaro	Moshi DC	kyomu	male	45	negative
Kilimanjaro	Moshi DC	kyomu	male	44	negative
Kilimanjaro	Moshi DC	kyomu	male	59	negative
Kilimanjaro	Moshi DC	kyomu	male	40	negative
Kilimanjaro	Moshi DC	kyomu	male	53	negative
Kilimanjaro	Moshi DC	kyomu	male	45	negative
Kilimanjaro	Moshi DC	kyomu	male	52	negative
Kilimanjaro	Moshi DC	kyomu	male	60	negative
Kilimanjaro	Moshi DC	chemchem	female	58	negative
Kilimanjaro	Moshi DC	chemchem	female	45	negative
Kilimanjaro	Moshi DC	chemchem	female	27	negative
Kilimanjaro	Moshi DC	chemchem	male	47	negative
Kilimanjaro	Moshi DC	chemchem	male	27	negative
Kilimanjaro	Moshi DC	chemchem	female	53	negative
Kilimanjaro	Moshi DC	chemchem	female	43	negative
Kilimanjaro	Moshi DC	chemchem	female	35	negative
Kilimanjaro	Moshi DC	chemchem	female	32	negative
Kilimanjaro	Moshi DC	chemchem	male	30	negative
Kilimanjaro	Moshi DC	chemchem	female	46	negative
Kilimanjaro	Moshi DC	chemchem	female	54	negative
Kilimanjaro	Moshi DC	chemchem	female	30	negative
Kilimanjaro	Moshi DC	chemchem	female	43	negative
Kilimanjaro	Moshi DC	chemchem	female	42	negative
Kilimanjaro	Moshi DC	chemchem	female	32	negative
Kilimanjaro	Moshi DC	chemchem	female	41	negative
Kilimanjaro	Moshi DC	chemchem	female	25	negative
Kilimanjaro	Moshi DC	chemchem	male	34	negative
Kilimanjaro	Moshi DC	chemchem	male	51	negative
Kilimanjaro	Moshi DC	chemchem	female	29	negative
Kilimanjaro	Moshi DC	chemchem	female	25	negative
Kilimanjaro	Moshi DC	chemchem	male	38	negative
Kilimanjaro	Moshi DC	chemchem	female	27	negative
Kilimanjaro	Moshi DC	chemchem	male	38	negative
Kilimanjaro	Moshi DC	chemchem	female	54	negative
Kilimanjaro	Moshi DC	mikocheni	male	45	negative
Kilimanjaro	Moshi DC	kyomu	female	45	negative
Kilimanjaro	Moshi DC	kyomu	female	37	negative
Kilimanjaro	Moshi DC	kyomu	male	61	negative
Kilimanjaro	Moshi DC	kyomu	male	48	negative
Kilimanjaro	Moshi DC	kyomu	male	31	negative
Kilimanjaro	Moshi DC	kyomu	male	34	negative
Kilimanjaro	Moshi DC	kyomu	male	37	negative
Kilimanjaro	Moshi DC	kyomu	male	51	negative
Kilimanjaro	Moshi DC	kyomu	male	29	negative
Kilimanjaro	Moshi DC	mikocheni	male	19	negative
Kilimanjaro	Moshi DC	mikocheni	female	47	negative
Kilimanjaro	Moshi DC	kyomu	male	37	negative
Kilimanjaro	Moshi DC	kyomu	male	38	negative
Kilimanjaro	Moshi DC	kyomu	female	39	negative
Kilimanjaro	Moshi DC	kyomu	male	41	negative
Kilimanjaro	Moshi DC	kyomu	male	27	negative
Kilimanjaro	Moshi DC	mikocheni	male	56	negative
Kilimanjaro	Moshi DC	mikocheni	female	39	negative
Kilimanjaro	Moshi DC	kyomu	male	42	negative
Kilimanjaro	Moshi DC	kyomu	male	38	negative
Kilimanjaro	Moshi DC	kyomu	male	39	negative
Kilimanjaro	Moshi DC	kyomu	male	35	negative
Kilimanjaro	Moshi DC	kyomu	male	40	negative
Kilimanjaro	Moshi DC	kyomu	male	26	negative
Kilimanjaro	Moshi DC	kyomu	female	46	negative
Kilimanjaro	Moshi DC	kyomu	male	50	negative
Kilimanjaro	Moshi DC	kyomu	male	41	negative
Kilimanjaro	Moshi DC	kyomu	male	47	negative
Kilimanjaro	Moshi DC	kyomu	female	36	negative
Kilimanjaro	Moshi DC	kyomu	male	19	negative
Kilimanjaro	Moshi DC	kyomu	male	29	negative
Kilimanjaro	Moshi DC	kyomu	male	55	negative
Kilimanjaro	Moshi DC	kyomu	female	21	negative
Kilimanjaro	Moshi DC	kyomu	male	16	negative
Kilimanjaro	Moshi DC	kyomu	male	29	negative
Kilimanjaro	Moshi DC	kyomu	male	48	negative
Kilimanjaro	Moshi DC	kyomu	female	47	negative
Kilimanjaro	Moshi DC	kyomu	male	28	negative
Kilimanjaro	Moshi DC	kyomu	male	34	negative
Kilimanjaro	Moshi DC	kyomu	male	46	negative
Kilimanjaro	Moshi DC	kyomu	female	39	negative
Kilimanjaro	Moshi DC	kyomu	female	46	negative
Kilimanjaro	Moshi DC	kyomu	female	19	negative
Kilimanjaro	Moshi DC	kyomu	male	31	negative
Kilimanjaro	Moshi DC	kyomu	male	59	negative
Kilimanjaro	Moshi DC	kyomu	female	62	negative
Kilimanjaro	Moshi DC	kyomu	male	53	negative
Kilimanjaro	Moshi DC	kyomu	female	34	negative
Kilimanjaro	Moshi DC	kyomu	male	37	negative
Kilimanjaro	Moshi DC	kyomu	male	19	negative
Kilimanjaro	Moshi DC	kyomu	male	64	negative
Kilimanjaro	Moshi DC	kyomu	female	52	negative
Kilimanjaro	Moshi DC	kyomu	female	44	negative
Kilimanjaro	Moshi DC	kyomu	female	32	negative
Kilimanjaro	Moshi DC	kyomu	female	48	negative
Kilimanjaro	Moshi DC	kyomu	male	36	negative
Kilimanjaro	Moshi DC	kyomu	male	28	negative
Kilimanjaro	Moshi DC	kyomu	female	58	negative
Kilimanjaro	Moshi DC	kyomu	female	54	negative
Kilimanjaro	Moshi DC	kyomu	female	38	negative
Kilimanjaro	Moshi DC	kyomu	male	48	negative
Kilimanjaro	Moshi DC	kyomu	male	53	negative
Kilimanjaro	Moshi DC	kyomu	female	40	negative
Kilimanjaro	Moshi DC	kyomu	male	34	negative
Kilimanjaro	Moshi DC	kyomu	male	24	negative
Kilimanjaro	Moshi DC	kyomu	female	39	negative
Kilimanjaro	Moshi DC	kyomu	male	27	negative
Kilimanjaro	Moshi DC	kyomu	female	57	negative
Kilimanjaro	Moshi DC	kyomu	male	35	negative
Kilimanjaro	Moshi DC	kyomu	male	54	negative
Kilimanjaro	Moshi DC	kyomu	female	43	negative
Kilimanjaro	Moshi DC	kyomu	female	35	negative
Kilimanjaro	Moshi DC	kyomu	male	58	negative
Kilimanjaro	Moshi DC	kyomu	female	32	negative
Kilimanjaro	Moshi DC	kyomu	male	48	negative
Kilimanjaro	Moshi DC	kyomu	male	16	negative
Kilimanjaro	Moshi DC	kyomu	male	52	negative
Kilimanjaro	Moshi DC	kyomu	female	56	negative
Kilimanjaro	Moshi DC	kyomu	male	36	negative
Kilimanjaro	Moshi DC	kyomu	female	24	negative
Kilimanjaro	Moshi DC	chemchem	male	15	negative
Kilimanjaro	Moshi DC	kyomu	male	50	negative
Kilimanjaro	Moshi DC	chemchem	female	49	negative
Kilimanjaro	Moshi DC	kyomu	female	59	negative
Kilimanjaro	Moshi DC	kyomu	female	34	negative
Kilimanjaro	Moshi DC	kyomu	male	33	negative
Kilimanjaro	Moshi DC	kyomu	female	29	negative
Kilimanjaro	Moshi DC	kyomu	male	66	negative
Kilimanjaro	Moshi MC	makange	male	16	negative
Kilimanjaro	Moshi MC	makange	female	72	negative
Kilimanjaro	Moshi MC	makange	female	41	negative
Kilimanjaro	Moshi MC	makange	male	15	negative
Kilimanjaro	Moshi MC	makange	male	25	negative
Kilimanjaro	Moshi MC	makange	female	15	negative
Kilimanjaro	Moshi MC	makange	male	57	negative
Kilimanjaro	Moshi MC	makange	male	80	negative
Kilimanjaro	Moshi MC	makange	male	18	negative
Kilimanjaro	Moshi MC	makange	male	20	negative
Kilimanjaro	Moshi MC	makange	male	23	negative
Kilimanjaro	Moshi MC	makange	female	19	negative
Kilimanjaro	Moshi MC	makange	female	40	negative
Kilimanjaro	Moshi MC	makange	female	35	negative
Kilimanjaro	Moshi MC	makange	female	25	negative
Kilimanjaro	Moshi MC	makange	female	27	negative
Kilimanjaro	Moshi MC	makange	female	18	negative
Kilimanjaro	Moshi MC	makange	male	25	negative
Kilimanjaro	Moshi MC	makange	male	22	negative
Kilimanjaro	Moshi MC	makange	female	32	negative
Kilimanjaro	Moshi MC	makange	male	15	negative
Kilimanjaro	Moshi MC	makange	female	15	negative
Kilimanjaro	Moshi MC	makange	female	50	negative
Kilimanjaro	Moshi MC	makange	female	60	negative
Kilimanjaro	Moshi MC	makange	female	53	negative
Kilimanjaro	Moshi MC	makange	male	35	negative
Kilimanjaro	Moshi MC	makange	male	62	negative
Kilimanjaro	Moshi MC	makange	female	63	negative
Kilimanjaro	Moshi MC	makange	female	54	negative
Kilimanjaro	Moshi MC	makange	female	71	negative
Kilimanjaro	Moshi MC	makange	female	15	negative
Kilimanjaro	Moshi MC	makange	female	15	negative
Kilimanjaro	Moshi MC	makange	female	15	negative
Kilimanjaro	Moshi MC	makange	female	15	negative
Kilimanjaro	Moshi MC	makange	male	15	negative
Kilimanjaro	Moshi MC	makange	male	17	negative
Kilimanjaro	Moshi MC	makange	male	20	negative
Kilimanjaro	Moshi MC	makange	male	19	negative
Kilimanjaro	Moshi MC	makange	male	15	negative
Kilimanjaro	Moshi MC	makange	male	15	negative
Kilimanjaro	Moshi MC	makange	female	17	negative
Kilimanjaro	Moshi MC	makange	male	23	negative
Kilimanjaro	Moshi MC	makange	male	20	negative
Kilimanjaro	Moshi MC	makange	male	21	negative
Kilimanjaro	Moshi MC	makange	female	31	negative
Kilimanjaro	Moshi MC	makange	female	50	negative
Kilimanjaro	Moshi MC	makange	male	23	negative
Kilimanjaro	Moshi MC	makange	female	15	negative
Kilimanjaro	Moshi MC	makange	male	15	negative
Kilimanjaro	Moshi MC	makange	male	48	negative
Kilimanjaro	Moshi MC	makange	male	19	negative
Kilimanjaro	Moshi MC	makange	male	25	negative
Kilimanjaro	Moshi MC	makange	female	15	negative
Kilimanjaro	Moshi MC	makange	male	33	negative
Kilimanjaro	Moshi MC	makange	male	23	negative
Kilimanjaro	Moshi MC	makange	male	45	negative
Kilimanjaro	Moshi MC	makange	male	27	negative
Kilimanjaro	Moshi MC	makange	male	15	negative
Kilimanjaro	Moshi MC	makange	female	15	negative
Kilimanjaro	Moshi MC	makange	female	19	negative
Kilimanjaro	Moshi MC	makange	female	76	negative
Kilimanjaro	Moshi MC	makange	female	48	negative
Kilimanjaro	Moshi MC	makange	male	51	negative
Kilimanjaro	Moshi MC	makange	female	24	negative
Kilimanjaro	Moshi MC	makange	male	15	negative
Kilimanjaro	Moshi MC	makange	female	32	negative
Kilimanjaro	Moshi MC	makange	male	70	negative
Kilimanjaro	Moshi MC	makange	male	30	negative
Kilimanjaro	Moshi MC	makange	male	46	negative
Kilimanjaro	Moshi MC	makange	female	29	negative
Kilimanjaro	Moshi MC	makange	male	27	negative
Kilimanjaro	Moshi MC	makange	male	27	negative
Kilimanjaro	Moshi MC	makange	male	45	negative
Kilimanjaro	Moshi MC	makange	female	54	negative
Kilimanjaro	Moshi MC	makange	female	32	negative
Kilimanjaro	Moshi MC	makange	female	51	negative
Kilimanjaro	Moshi MC	makange	female	51	negative
Kilimanjaro	Moshi MC	makange	female	28	negative
Kilimanjaro	Moshi MC	makange	female	48	negative
Kilimanjaro	Moshi MC	makange	female	25	negative
Kilimanjaro	Moshi MC	makange	male	27	negative
Kilimanjaro	Moshi MC	makange	male	32	negative
Kilimanjaro	Moshi MC	makange	female	17	negative
Kilimanjaro	Moshi MC	makange	male	35	negative
Kilimanjaro	Moshi MC	makange	male	50	negative
Kilimanjaro	Moshi MC	makange	male	42	negative
Kilimanjaro	Moshi MC	makange	male	15	negative
Kilimanjaro	Moshi MC	makange	female	23	negative
Kilimanjaro	Moshi MC	matindigani	male	15	negative
Kilimanjaro	Moshi MC	matindigani	male	15	negative
Kilimanjaro	Moshi MC	matindigani	male	56	negative
Kilimanjaro	Moshi MC	matindigani	female	18	negative
Kilimanjaro	Moshi MC	matindigani	male	22	negative
Kilimanjaro	Moshi MC	matindigani	female	40	negative
Kilimanjaro	Moshi MC	matindigani	male	40	negative
Kilimanjaro	Moshi MC	matindigani	male	48	negative
Kilimanjaro	Moshi MC	matindigani	female	17	negative
Kilimanjaro	Moshi MC	matindigani	female	28	negative
Kilimanjaro	Moshi MC	matindigani	male	50	negative
Kilimanjaro	Moshi MC	matindigani	male	16	negative
Kilimanjaro	Moshi MC	matindigani	female	41	negative
Kilimanjaro	Moshi MC	matindigani	female	40	negative
Kilimanjaro	Moshi MC	matindigani	male	15	negative
Kilimanjaro	Moshi MC	matindigani	male	15	negative
Kilimanjaro	Moshi MC	matindigani	female	17	negative
Kilimanjaro	Moshi MC	matindigani	male	15	negative
Kilimanjaro	Moshi MC	matindigani	male	23	negative
Kilimanjaro	Moshi MC	matindigani	male	15	negative
Kilimanjaro	Moshi MC	matindigani	male	29	negative
Kilimanjaro	Moshi MC	matindigani	male	46	negative
Kilimanjaro	Moshi MC	matindigani	male	18	negative
Kilimanjaro	Moshi MC	matindigani	male	30	negative
Kilimanjaro	Moshi MC	matindigani	female	15	negative
Kilimanjaro	Moshi MC	matindigani	male	15	negative
Kilimanjaro	Moshi MC	matindigani	male	15	negative
Kilimanjaro	Moshi MC	matindigani	male	15	negative
Kilimanjaro	Moshi MC	matindigani	male	30	negative
Kilimanjaro	Moshi MC	matindigani	male	36	negative
Kilimanjaro	Moshi MC	matindigani	female	22	negative
Kilimanjaro	Moshi MC	matindigani	male	26	negative
Kilimanjaro	Moshi MC	matindigani	male	24	negative
Kilimanjaro	Moshi MC	matindigani	male	33	negative
Kilimanjaro	Moshi MC	matindigani	male	30	negative
Kilimanjaro	Moshi MC	matindigani	male	15	negative
Kilimanjaro	Moshi MC	matindigani	male	44	negative
Kilimanjaro	Moshi MC	matindigani	male	24	negative
Kilimanjaro	Moshi MC	matindigani	female	28	negative
Kilimanjaro	Moshi MC	makange	female	39	negative
Kilimanjaro	Moshi MC	makange	female	28	negative
Kilimanjaro	Moshi MC	matindigani	female	15	negative
Kilimanjaro	Moshi MC	matindigani	male	15	negative
Kilimanjaro	Moshi MC	matindigani	male	15	negative
Kilimanjaro	Moshi MC	matindigani	female	16	negative
Kilimanjaro	Moshi MC	matindigani	male	56	negative
Kilimanjaro	Moshi MC	matindigani	male	50	negative
Kilimanjaro	Moshi MC	matindigani	female	24	negative
Kilimanjaro	Moshi MC	matindigani	female	32	negative
Kilimanjaro	Moshi MC	matindigani	male	30	negative
Kilimanjaro	Moshi MC	matindigani	male	20	negative
Kilimanjaro	Moshi MC	matindigani	male	54	negative
Kilimanjaro	Moshi MC	matindigani	female	48	negative
Kilimanjaro	Moshi MC	matindigani	female	32	negative
Kilimanjaro	Moshi MC	matindigani	female	23	negative
Kilimanjaro	Moshi MC	matindigani	female	25	negative
Kilimanjaro	Moshi MC	matindigani	female	25	negative
Kilimanjaro	Moshi MC	matindigani	female	17	negative
Kilimanjaro	Moshi MC	matindigani	male	36	negative
Kilimanjaro	Moshi MC	matindigani	male	46	negative
Kilimanjaro	Moshi MC	matindigani	male	29	negative
Kilimanjaro	Moshi MC	matindigani	male	23	negative
Kilimanjaro	Moshi MC	matindigani	male	48	negative
Kilimanjaro	Moshi MC	matindigani	male	58	negative
Kilimanjaro	Moshi MC	matindigani	male	15	negative
Kilimanjaro	Moshi MC	matindigani	female	51	negative
Kilimanjaro	Moshi MC	matindigani	female	15	negative
Kilimanjaro	Moshi MC	matindigani	female	15	negative
Kilimanjaro	Moshi MC	matindigani	male	15	negative
Kilimanjaro	Moshi MC	matindigani	male	15	negative
Kilimanjaro	Moshi MC	matindigani	male	15	negative
Kilimanjaro	Moshi MC	matindigani	male	15	negative
Kilimanjaro	Moshi MC	matindigani	female	15	negative
Kilimanjaro	Moshi MC	matindigani	male	20	negative
Kilimanjaro	Moshi MC	matindigani	female	23	negative
Kilimanjaro	Moshi MC	matindigani	male	15	negative
Kilimanjaro	Moshi MC	matindigani	female	58	negative
Kilimanjaro	Moshi MC	matindigani	female	25	negative
Kilimanjaro	Moshi MC	matindigani	male	26	negative
Kilimanjaro	Moshi MC	matindigani	male	34	negative
Kilimanjaro	Moshi MC	matindigani	male	51	negative
Kilimanjaro	Moshi MC	matindigani	male	45	negative
Kilimanjaro	Moshi MC	matindigani	female	20	negative
Kilimanjaro	Moshi MC	matindigani	female	25	negative
Kilimanjaro	Moshi MC	matindigani	male	19	negative
Kilimanjaro	Moshi MC	matindigani	female	41	negative
Kilimanjaro	Moshi MC	matindigani	male	17	negative
Kilimanjaro	Moshi MC	matindigani	female	46	negative
Kilimanjaro	Moshi MC	matindigani	female	55	negative
Kilimanjaro	Moshi MC	matindigani	female	35	negative
Kilimanjaro	Moshi MC	matindigani	female	54	negative
Kilimanjaro	Moshi MC	matindigani	male	54	negative
Kilimanjaro	Moshi MC	matindigani	male	60	negative
Kilimanjaro	Moshi MC	matindigani	male	27	negative
Kilimanjaro	Moshi MC	makange	male	21	negative
Kilimanjaro	Moshi MC	makange	male	23	negative
Kilimanjaro	Moshi MC	makange	female	52	negative
Kilimanjaro	Moshi MC	makange	male	37	negative
Kilimanjaro	Moshi MC	makange	male	16	negative
Kilimanjaro	Moshi MC	makange	male	23	negative
Kilimanjaro	Moshi MC	makange	male	37	negative
Kilimanjaro	Moshi MC	makange	female	15	negative
Kilimanjaro	Moshi MC	matindigani	female	25	negative
Kilimanjaro	Moshi MC	matindigani	male	15	negative
Kilimanjaro	Moshi MC	matindigani	male	22	negative
Kilimanjaro	Siha	Mae	female	32	negative
Kilimanjaro	Siha	Mae	male	18	negative
Kilimanjaro	Siha	Mae	male	41	negative
Kilimanjaro	Siha	Mae	female	15	negative
Kilimanjaro	Siha	Mae	male	15	negative
Kilimanjaro	Siha	Mae	female	15	negative
Kilimanjaro	Siha	Mae	female	15	negative
Kilimanjaro	Siha	Mae	female	17	negative
Kilimanjaro	Siha	Mae	female	18	negative
Kilimanjaro	Siha	Mae	male	54	negative
Kilimanjaro	Siha	Mae	female	15	negative
Kilimanjaro	Siha	Mae	male	18	negative
Kilimanjaro	Siha	Mae	female	33	negative
Kilimanjaro	Siha	Mae	female	31	negative
Kilimanjaro	Siha	Mae	male	60	negative
Kilimanjaro	Siha	Mae	female	25	negative
Kilimanjaro	Siha	Mae	male	69	negative
Kilimanjaro	Siha	Mae	female	18	negative
Kilimanjaro	Siha	Mae	female	77	negative
Kilimanjaro	Siha	Mae	female	22	negative
Kilimanjaro	Siha	Mae	male	25	negative
Kilimanjaro	Siha	Mae	male	19	negative
Kilimanjaro	Siha	Mae	female	15	negative
Kilimanjaro	Siha	Mae	male	18	negative
Kilimanjaro	Siha	Mae	female	17	negative
Kilimanjaro	Siha	Mae	female	57	negative
Kilimanjaro	Siha	Mae	male	16	positive
Kilimanjaro	Siha	Mae	male	70	negative
Kilimanjaro	Siha	Mae	female	36	negative
Kilimanjaro	Siha	Mae	female	75	negative
Kilimanjaro	Siha	Mae	male	21	negative
Kilimanjaro	Siha	Mae	male	83	negative
Kilimanjaro	Siha	Nkyeku	male	59	negative
Kilimanjaro	Siha	Nkyeku	male	83	negative
Kilimanjaro	Siha	Nkyeku	male	59	negative
Kilimanjaro	Siha	Nkyeku	male	46	negative
Kilimanjaro	Siha	Nkyeku	male	21	negative
Kilimanjaro	Siha	Nkyeku	male	35	negative
Kilimanjaro	Siha	Nkyeku	male	30	negative
Kilimanjaro	Siha	Nkyeku	male	46	negative
Kilimanjaro	Siha	Nkyeku	male	36	negative
Kilimanjaro	Siha	Nkyeku	male	40	negative
Kilimanjaro	Siha	Nkyeku	male	34	negative
Kilimanjaro	Siha	Nkyeku	female	60	negative
Kilimanjaro	Siha	Nkyeku	female	47	negative
Kilimanjaro	Siha	Nkyeku	male	41	negative
Kilimanjaro	Siha	Nkyeku	male	24	negative
Kilimanjaro	Siha	Nkyeku	male	27	negative
Kilimanjaro	Siha	Nkyeku	male	16	negative
Kilimanjaro	Siha	Nkyeku	female	27	negative
Kilimanjaro	Siha	Nkyeku	female	76	negative
Kilimanjaro	Siha	Nkyeku	male	29	negative
Kilimanjaro	Siha	Nkyeku	male	59	negative
Kilimanjaro	Siha	Nkyeku	male	46	negative
Kilimanjaro	Siha	Nkyeku	male	30	negative
Kilimanjaro	Siha	Nkyeku	male	44	negative
Kilimanjaro	Siha	Nkyeku	female	53	negative
Kilimanjaro	Siha	Nkyeku	female	49	negative
Kilimanjaro	Siha	Nkyeku	male	41	negative
Kilimanjaro	Siha	Nkyeku	male	60	negative
Kilimanjaro	Siha	Mae	male	58	negative
Kilimanjaro	Siha	Nkyeku	male	73	negative
Kilimanjaro	Siha	Mae	male	86	negative
Kilimanjaro	Siha	Mae	male	26	negative
Kilimanjaro	Siha	Mae	male	78	negative
Kilimanjaro	Siha	Mae	male	50	negative
Kilimanjaro	Siha	Mae	female	43	negative
Kilimanjaro	Siha	Mae	male	45	negative
Kilimanjaro	Siha	Mae	male	25	negative
Kilimanjaro	Siha	Mae	female	40	negative
Kilimanjaro	Siha	Mae	male	15	negative
Kilimanjaro	Siha	Mae	male	19	negative
Kilimanjaro	Siha	Mae	male	71	negative
Kilimanjaro	Siha	Mae	male	35	negative
Kilimanjaro	Siha	Mae	female	52	negative
Kilimanjaro	Siha	Mae	female	42	negative
Kilimanjaro	Siha	Nkyeku	female	53	negative
Kilimanjaro	Siha	Nkyeku	male	53	negative
Kilimanjaro	Siha	Nkyeku	male	73	negative
Kilimanjaro	Siha	Nkyeku	male	78	negative
Kilimanjaro	Siha	Nkyeku	male	39	negative
Kilimanjaro	Siha	Nkyeku	male	40	negative
Kilimanjaro	Siha	Nkyeku	male	40	negative
Kilimanjaro	Siha	Nkyeku	male	36	negative
Kilimanjaro	Siha	Nkyeku	male	42	negative
Kilimanjaro	Siha	Nkyeku	female	49	negative
Kilimanjaro	Siha	Nkyeku	female	61	negative
Kilimanjaro	Siha	Nkyeku	male	34	negative
Kilimanjaro	Siha	Nkyeku	male	64	negative
Kilimanjaro	Siha	Nkyeku	female	20	negative
Kilimanjaro	Siha	Nkyeku	male	48	negative
Kilimanjaro	Siha	Nkyeku	female	38	negative
Kilimanjaro	Siha	Nkyeku	female	44	negative
Kilimanjaro	Siha	Nkyeku	female	40	negative
Kilimanjaro	Siha	Nkyeku	female	29	negative
Kilimanjaro	Siha	Nkyeku	male	59	negative
Kilimanjaro	Siha	Nkyeku	female	43	negative
Kilimanjaro	Siha	Nkyeku	female	60	negative
Kilimanjaro	Siha	Nkyeku	female	32	negative
Kilimanjaro	Siha	Nkyeku	female	31	negative
Kilimanjaro	Siha	Nkyeku	female	42	negative
Kilimanjaro	Siha	Nkyeku	male	60	negative
Kilimanjaro	Siha	Nkyeku	male	42	negative
Kilimanjaro	Siha	Nkyeku	male	50	negative
Kilimanjaro	Siha	Nkyeku	female	45	negative
Kilimanjaro	Siha	Nkyeku	female	26	negative
Kilimanjaro	Siha	Nkyeku	female	55	negative
Kilimanjaro	Siha	Nkyeku	female	30	negative
Kilimanjaro	Siha	Nkyeku	female	45	negative
Kilimanjaro	Siha	Nkyeku	female	56	negative
Kilimanjaro	Siha	Nkyeku	male	68	negative
Kilimanjaro	Siha	Nkyeku	male	40	negative
Kilimanjaro	Siha	Nkyeku	female	43	negative
Kilimanjaro	Siha	Nkyeku	male	45	negative
Kilimanjaro	Siha	Nkyeku	female	29	negative
Kilimanjaro	Siha	Nkyeku	female	30	negative
Kilimanjaro	Siha	Nkyeku	female	70	negative
Kilimanjaro	Siha	Nkyeku	female	65	negative
Kilimanjaro	Siha	Nkyeku	male	53	negative
Kilimanjaro	Siha	Nkyeku	male	75	negative
Kilimanjaro	Siha	Nkyeku	male	50	negative
Kilimanjaro	Siha	Nkyeku	female	78	negative
Kilimanjaro	Siha	Nkyeku	female	70	negative
Kilimanjaro	Siha	Nkyeku	male	70	negative
Kilimanjaro	Siha	Nkyeku	female	61	negative
Kilimanjaro	Siha	Nkyeku	male	60	negative
Kilimanjaro	Siha	Nkyeku	female	35	negative
Kilimanjaro	Siha	Nkyeku	female	74	negative
Kilimanjaro	Siha	Nkyeku	male	80	negative
Kilimanjaro	Siha	Nkyeku	female	72	negative
Kilimanjaro	Siha	Nkyeku	female	65	negative
Kilimanjaro	Siha	Nkyeku	female	60	negative
Kilimanjaro	Siha	Nkyeku	female	48	negative
Kilimanjaro	Siha	Nkyeku	female	29	negative
Kilimanjaro	Siha	Nkyeku	female	82	negative
Kilimanjaro	Siha	Nkyeku	female	50	negative
Kilimanjaro	Siha	Nkyeku	female	63	negative
Kilimanjaro	Siha	Nkyeku	female	60	negative
Kilimanjaro	Siha	Nkyeku	female	50	negative
Kilimanjaro	Siha	Nkyeku	female	62	negative
Kilimanjaro	Siha	Nkyeku	female	45	negative
Kilimanjaro	Siha	Nkyeku	female	55	negative
Kilimanjaro	Siha	Nkyeku	female	68	negative
Kilimanjaro	Siha	Nkyeku	female	41	negative
Kilimanjaro	Siha	Nkyeku	female	80	negative
Kilimanjaro	Siha	Mae	male	56	negative
Kilimanjaro	Siha	Mae	male	53	negative
Kilimanjaro	Siha	Mae	female	46	negative
Kilimanjaro	Siha	Mae	female	60	negative
Kilimanjaro	Siha	Mae	male	19	negative
Kilimanjaro	Siha	Mae	male	67	negative
Kilimanjaro	Siha	Mae	male	64	negative
Kilimanjaro	Siha	Mae	female	52	negative
Kilimanjaro	Siha	Mae	female	26	negative
Kilimanjaro	Siha	Mae	female	23	negative
Kilimanjaro	Siha	Mae	male	45	negative
Kilimanjaro	Siha	Mae	female	49	negative
Kilimanjaro	Siha	Mae	female	69	negative
Kilimanjaro	Siha	Mae	female	34	negative
Kilimanjaro	Siha	Mae	male	25	negative
Kilimanjaro	Siha	Mae	male	58	negative
Kilimanjaro	Siha	Mae	male	52	negative
Kilimanjaro	Siha	Mae	female	16	negative
Kilimanjaro	Siha	Mae	male	35	negative
Kilimanjaro	Siha	Mae	male	16	negative
Kilimanjaro	Siha	Mae	male	61	negative
Kilimanjaro	Siha	Mae	male	21	negative
Kilimanjaro	Siha	Mae	female	49	negative
Kilimanjaro	Siha	Mae	male	30	negative
Kilimanjaro	Siha	Mae	male	42	negative
Kilimanjaro	Siha	Mae	female	38	negative
Kilimanjaro	Siha	Mae	male	75	negative
Kilimanjaro	Siha	Mae	female	19	negative
Kilimanjaro	Siha	Mae	male	54	negative
Kilimanjaro	Siha	Mae	female	45	negative
Kilimanjaro	Siha	Mae	male	58	negative
Kilimanjaro	Siha	Mae	male	83	negative
Kilimanjaro	Siha	Mae	female	41	negative
Kilimanjaro	Siha	Mae	male	56	negative
Kilimanjaro	Siha	Mae	male	80	negative
Kilimanjaro	Siha	Mae	male	21	negative
Kilimanjaro	Siha	Mae	female	54	negative
Kilimanjaro	Siha	Mae	female	22	negative
Kilimanjaro	Siha	Mae	male	60	negative
Kilimanjaro	Siha	Mae	male	54	negative
Kilimanjaro	Siha	Mae	female	39	negative
Kilimanjaro	Siha	Mae	female	15	negative
Kilimanjaro	Siha	Mae	male	26	negative
Kilimanjaro	Siha	Mae	female	38	negative
Kilimanjaro	Siha	Nkyeku	male	30	negative
Kilimanjaro	Siha	Mae	female	15	negative
Kilimanjaro	Same DC	marwa	male	35	negative
Kilimanjaro	Same DC	marwa	male	17	negative
Kilimanjaro	Same DC	marwa	male	15	negative
Kilimanjaro	Same DC	marwa	male	25	negative
Kilimanjaro	Same DC	marwa	male	25	negative
Kilimanjaro	Same DC	marwa	male	17	negative
Kilimanjaro	Same DC	marwa	female	30	negative
Kilimanjaro	Same DC	marwa	female	25	negative
Kilimanjaro	Same DC	marwa	female	16	negative
Kilimanjaro	Same DC	marwa	female	42	negative
Kilimanjaro	Same DC	marwa	female	50	negative
Kilimanjaro	Same DC	marwa	female	16	negative
Kilimanjaro	Same DC	marwa	male	15	negative
Kilimanjaro	Same DC	marwa	female	15	negative
Kilimanjaro	Same DC	marwa	female	75	negative
Kilimanjaro	Same DC	marwa	male	30	negative
Kilimanjaro	Same DC	marwa	male	15	negative
Kilimanjaro	Same DC	marwa	male	16	negative
Kilimanjaro	Same DC	marwa	female	15	negative
Kilimanjaro	Same DC	marwa	male	41	negative
Kilimanjaro	Same DC	marwa	female	15	negative
Kilimanjaro	Same DC	marwa	male	16	negative
Kilimanjaro	Same DC	marwa	female	43	negative
Kilimanjaro	Same DC	marwa	female	43	negative
Kilimanjaro	Same DC	marwa	male	15	negative
Kilimanjaro	Same DC	marwa	female	16	negative
Kilimanjaro	Same DC	marwa	male	44	negative
Kilimanjaro	Same DC	marwa	male	45	negative
Kilimanjaro	Same DC	marwa	female	16	negative
Kilimanjaro	Same DC	marwa	female	17	negative
Kilimanjaro	Same DC	marwa	female	39	negative
Kilimanjaro	Same DC	marwa	male	30	negative
Kilimanjaro	Same DC	marwa	male	60	negative
Kilimanjaro	Same DC	marwa	male	26	negative
Kilimanjaro	Same DC	marwa	male	34	negative
Kilimanjaro	Same DC	marwa	male	19	negative
Kilimanjaro	Same DC	marwa	male	16	negative
Kilimanjaro	Same DC	marwa	female	15	negative
Kilimanjaro	Same DC	marwa	female	50	negative
Kilimanjaro	Same DC	marwa	male	40	negative
Kilimanjaro	Same DC	marwa	female	15	negative
Kilimanjaro	Same DC	marwa	female	16	negative
Kilimanjaro	Same DC	marwa	female	16	negative
Kilimanjaro	Same DC	marwa	female	17	negative
Kilimanjaro	Same DC	marwa	male	34	negative
Kilimanjaro	Same DC	marwa	male	30	negative
Kilimanjaro	Same DC	marwa	female	30	negative
Kilimanjaro	Same DC	marwa	female	18	negative
Kilimanjaro	Same DC	marwa	male	16	negative
Kilimanjaro	Same DC	marwa	male	17	negative
Kilimanjaro	Same DC	marwa	female	18	negative
Kilimanjaro	Same DC	marwa	male	15	negative
Kilimanjaro	Same DC	marwa	female	50	negative
Kilimanjaro	Same DC	marwa	female	30	negative
Kilimanjaro	Same DC	marwa	female	20	negative
Kilimanjaro	Same DC	marwa	male	53	negative
Kilimanjaro	Same DC	marwa	female	30	negative
Kilimanjaro	Same DC	marwa	female	29	negative
Kilimanjaro	Same DC	marwa	male	45	negative
Kilimanjaro	Same DC	marwa	male	52	negative
Kilimanjaro	Same DC	marwa	male	56	negative
Kilimanjaro	Same DC	marwa	male	78	negative
Kilimanjaro	Same DC	marwa	male	51	negative
Kilimanjaro	Same DC	marwa	female	29	negative
Kilimanjaro	Same DC	marwa	male	35	negative
Kilimanjaro	Same DC	marwa	male	21	negative
Kilimanjaro	Same DC	marwa	female	45	negative
Kilimanjaro	Same DC	marwa	female	25	negative
Kilimanjaro	Same DC	marwa	female	30	negative
Kilimanjaro	Same DC	marwa	female	19	negative
Kilimanjaro	Same DC	marwa	male	70	negative
Kilimanjaro	Same DC	marwa	female	22	negative
Kilimanjaro	Same DC	marwa	male	52	negative
Kilimanjaro	Same DC	marwa	male	23	negative
Kilimanjaro	Same DC	marwa	male	23	negative
Kilimanjaro	Same DC	marwa	male	48	negative
Kilimanjaro	Same DC	marwa	female	15	negative
Kilimanjaro	Same DC	marwa	male	25	negative
Kilimanjaro	Same DC	marwa	male	24	negative
Kilimanjaro	Same DC	marwa	male	15	negative
Kilimanjaro	Same DC	marwa	male	32	negative
Kilimanjaro	Same DC	marwa	male	56	negative
Kilimanjaro	Same DC	marwa	male	50	negative
Kilimanjaro	Same DC	marwa	female	56	negative
Kilimanjaro	Same DC	marwa	male	68	negative
Kilimanjaro	Same DC	marwa	male	72	negative
Kilimanjaro	Same DC	marwa	male	84	negative
Kilimanjaro	Same DC	marwa	male	37	negative
Kilimanjaro	Same DC	marwa	male	43	negative
Kilimanjaro	Same DC	marwa	male	43	negative
Kilimanjaro	Same DC	marwa	male	48	negative
Kilimanjaro	Same DC	marwa	male	22	negative
Kilimanjaro	Same DC	marwa	male	34	negative
Kilimanjaro	Same DC	marwa	female	40	negative
Kilimanjaro	Same DC	marwa	female	43	negative
Kilimanjaro	Same DC	marwa	male	36	negative
Kilimanjaro	Same DC	katoliki	male	19	negative
Kilimanjaro	Same DC	katoliki	male	60	negative
Kilimanjaro	Same DC	marwa	male	54	negative
Kilimanjaro	Same DC	katoliki	male	62	negative
Kilimanjaro	Same DC	katoliki	male	40	negative
Kilimanjaro	Same DC	katoliki	male	36	negative
Kilimanjaro	Same DC	katoliki	male	24	negative
Kilimanjaro	Same DC	katoliki	male	22	negative
Kilimanjaro	Same DC	katoliki	male	15	negative
Kilimanjaro	Same DC	katoliki	male	18	negative
Kilimanjaro	Same DC	katoliki	male	17	negative
Kilimanjaro	Same DC	katoliki	male	16	negative
Kilimanjaro	Same DC	katoliki	male	17	negative
Kilimanjaro	Same DC	katoliki	male	42	negative
Kilimanjaro	Same DC	katoliki	male	40	negative
Kilimanjaro	Same DC	katoliki	male	19	negative
Kilimanjaro	Same DC	katoliki	male	15	negative
Kilimanjaro	Same DC	katoliki	male	20	negative
Kilimanjaro	Same DC	katoliki	female	45	negative
Kilimanjaro	Same DC	katoliki	male	41	negative
Kilimanjaro	Same DC	katoliki	male	30	negative
Kilimanjaro	Same DC	katoliki	male	42	negative
Kilimanjaro	Same DC	katoliki	male	63	negative
Kilimanjaro	Same DC	katoliki	male	65	negative
Kilimanjaro	Same DC	katoliki	female	42	negative
Kilimanjaro	Same DC	katoliki	male	15	negative
Kilimanjaro	Same DC	katoliki	male	25	negative
Kilimanjaro	Same DC	katoliki	male	29	negative
Kilimanjaro	Same DC	katoliki	male	18	negative
Kilimanjaro	Same DC	katoliki	female	20	negative
Kilimanjaro	Same DC	katoliki	male	55	negative
Kilimanjaro	Same DC	katoliki	female	60	negative
Kilimanjaro	Same DC	katoliki	male	26	negative
Kilimanjaro	Same DC	katoliki	male	40	negative
Kilimanjaro	Same DC	katoliki	female	45	negative
Kilimanjaro	Same DC	katoliki	male	68	negative
Kilimanjaro	Same DC	katoliki	male	19	negative
Kilimanjaro	Same DC	katoliki	male	65	negative
Kilimanjaro	Same DC	katoliki	female	49	negative
Kilimanjaro	Same DC	katoliki	female	45	negative
Kilimanjaro	Same DC	katoliki	female	53	negative
Kilimanjaro	Same DC	katoliki	female	45	negative
Kilimanjaro	Same DC	katoliki	male	52	negative
Kilimanjaro	Same DC	katoliki	male	22	negative
Kilimanjaro	Same DC	katoliki	male	48	negative
Kilimanjaro	Same DC	katoliki	male	34	negative
Kilimanjaro	Same DC	katoliki	male	62	negative
Kilimanjaro	Same DC	katoliki	female	66	negative
Kilimanjaro	Same DC	katoliki	male	34	negative
Kilimanjaro	Same DC	katoliki	male	30	negative
Kilimanjaro	Same DC	katoliki	male	58	negative
Kilimanjaro	Same DC	katoliki	male	24	negative
Kilimanjaro	Same DC	katoliki	female	46	negative
Kilimanjaro	Same DC	katoliki	male	72	negative
Kilimanjaro	Same DC	katoliki	male	30	negative
Kilimanjaro	Same DC	katoliki	male	51	negative
Kilimanjaro	Same DC	katoliki	male	32	negative
Kilimanjaro	Same DC	katoliki	male	39	negative
Kilimanjaro	Same DC	katoliki	female	52	negative
Kilimanjaro	Same DC	katoliki	male	55	negative
Kilimanjaro	Same DC	katoliki	female	29	negative
Kilimanjaro	Same DC	katoliki	male	76	negative
Kilimanjaro	Same DC	katoliki	male	50	negative
Kilimanjaro	Same DC	katoliki	male	45	negative
Kilimanjaro	Same DC	katoliki	male	61	negative
Kilimanjaro	Same DC	katoliki	male	55	negative
Kilimanjaro	Same DC	katoliki	male	45	negative
Kilimanjaro	Same DC	katoliki	female	33	negative
Kilimanjaro	Same DC	katoliki	female	32	negative
Kilimanjaro	Same DC	katoliki	male	35	negative
Kilimanjaro	Same DC	katoliki	male	52	negative
Kilimanjaro	Same DC	katoliki	female	46	negative
Kilimanjaro	Same DC	katoliki	male	50	negative
Kilimanjaro	Same DC	katoliki	male	51	negative
Kilimanjaro	Same DC	katoliki	female	30	negative
Kilimanjaro	Same DC	katoliki	male	43	negative
Kilimanjaro	Same DC	katoliki	male	60	negative
Kilimanjaro	Same DC	katoliki	male	57	negative
Kilimanjaro	Same DC	katoliki	male	48	negative
Kilimanjaro	Same DC	katoliki	male	35	negative
Kilimanjaro	Same DC	katoliki	male	40	negative
Kilimanjaro	Same DC	katoliki	female	28	negative
Kilimanjaro	Same DC	katoliki	male	35	negative
Kilimanjaro	Same DC	katoliki	female	65	negative
Kilimanjaro	Same DC	katoliki	male	28	negative
Kilimanjaro	Same DC	katoliki	female	16	negative
Kilimanjaro	Same DC	katoliki	male	51	negative
Kilimanjaro	Same DC	katoliki	male	42	negative
Kilimanjaro	Same DC	katoliki	male	51	negative
Kilimanjaro	Same DC	katoliki	male	38	negative
Kilimanjaro	Same DC	katoliki	male	44	negative
Kilimanjaro	Same DC	katoliki	male	63	negative
Kilimanjaro	Same DC	katoliki	male	47	negative
Kilimanjaro	Same DC	katoliki	male	60	negative
Kilimanjaro	Same DC	katoliki	female	64	negative
Kilimanjaro	Same DC	katoliki	female	16	negative
Kilimanjaro	Same DC	katoliki	female	30	negative
Kilimanjaro	Same DC	katoliki	male	15	negative
Kilimanjaro	Same DC	katoliki	male	38	negative
Kilimanjaro	Same DC	katoliki	male	66	negative
Kilimanjaro	Same DC	katoliki	male	54	negative
Kilimanjaro	Same DC	marwa	male	20	positive
Kilimanjaro	Same DC	marwa	male	45	positive
Kilimanjaro	Same DC	marwa	female	38	negative
Kilimanjaro	Same DC	marwa	male	46	positive
Kilimanjaro	Same DC	katoliki	male	29	negative
Arusha	Monduli DC	mto wa mbu	female	29	negative
Arusha	Monduli DC	mto wa mbu	female	31	negative
Arusha	Monduli DC	mto wa mbu	female	31	negative
Arusha	Monduli DC	mto wa mbu	female	24	negative
Arusha	Monduli DC	mto wa mbu	female	30	negative
Arusha	Monduli DC	mto wa mbu	female	45	negative
Arusha	Monduli DC	mto wa mbu	male	25	negative
Arusha	Monduli DC	mto wa mbu	male	49	negative
Arusha	Monduli DC	mto wa mbu	female	37	negative
Arusha	Monduli DC	mto wa mbu	male	52	negative
Arusha	Monduli DC	mto wa mbu	female	32	negative
Arusha	Monduli DC	mto wa mbu	female	34	negative
Arusha	Monduli DC	mto wa mbu	male	24	negative
Arusha	Monduli DC	mto wa mbu	male	50	negative
Arusha	Monduli DC	mto wa mbu	female	33	negative
Arusha	Monduli DC	mto wa mbu	male	62	negative
Arusha	Monduli DC	mto wa mbu	female	45	negative
Arusha	Monduli DC	mto wa mbu	male	70	negative
Arusha	Monduli DC	mto wa mbu	male	20	negative
Arusha	Monduli DC	mto wa mbu	male	42	negative
Arusha	Monduli DC	mto wa mbu	female	50	negative
Arusha	Monduli DC	mto wa mbu	male	45	negative
Arusha	Monduli DC	mto wa mbu	female	25	negative
Arusha	Monduli DC	mto wa mbu	female	60	negative
Arusha	Monduli DC	mto wa mbu	female	40	negative
Arusha	Monduli DC	mto wa mbu	female	50	negative
Arusha	Monduli DC	mto wa mbu	female	72	negative
Arusha	Monduli DC	mto wa mbu	female	51	negative
Arusha	Monduli DC	mto wa mbu	female	54	negative
Arusha	Monduli DC	mto wa mbu	female	51	negative
Arusha	Monduli DC	mto wa mbu	male	40	negative
Arusha	Monduli DC	mto wa mbu	female	42	negative
Arusha	Monduli DC	mto wa mbu	female	56	negative
Arusha	Monduli DC	mto wa mbu	male	55	negative
Arusha	Monduli DC	mto wa mbu	female	60	negative
Arusha	Monduli DC	mto wa mbu	male	65	negative
Arusha	Monduli DC	mto wa mbu	female	45	negative
Arusha	Monduli DC	mto wa mbu	male	48	negative
Arusha	Monduli DC	mto wa mbu	male	28	negative
Arusha	Monduli DC	mto wa mbu	male	46	negative
Arusha	Monduli DC	mto wa mbu	male	42	negative
Arusha	Monduli DC	mto wa mbu	male	45	negative
Arusha	Monduli DC	mto wa mbu	female	39	negative
Arusha	Monduli DC	mto wa mbu	female	65	negative
Arusha	Monduli DC	mto wa mbu	male	29	negative
Arusha	Monduli DC	mto wa mbu	male	51	negative
Arusha	Monduli DC	mto wa mbu	female	29	negative
Arusha	Monduli DC	mto wa mbu	male	17	negative
Arusha	Monduli DC	mto wa mbu	female	40	negative
Arusha	Monduli DC	mto wa mbu	female	24	negative
Arusha	Monduli DC	mto wa mbu	female	18	negative
Arusha	Monduli DC	mto wa mbu	male	41	negative
Arusha	Monduli DC	mto wa mbu	male	52	negative
Arusha	Monduli DC	mto wa mbu	male	58	negative
Arusha	Monduli DC	mto wa mbu	male	36	negative
Arusha	Monduli DC	mto wa mbu	male	22	negative
Arusha	Monduli DC	mto wa mbu	male	28	negative
Arusha	Monduli DC	mto wa mbu	male	40	negative
Arusha	Monduli DC	mto wa mbu	male	48	negative
Arusha	Monduli DC	mto wa mbu	male	30	negative
Arusha	Monduli DC	mto wa mbu	male	38	negative
Arusha	Monduli DC	mto wa mbu	male	37	negative
Arusha	Monduli DC	mto wa mbu	female	43	negative
Arusha	Monduli DC	mto wa mbu	male	45	negative
Arusha	Monduli DC	mto wa mbu	female	38	negative
Arusha	Monduli DC	mto wa mbu	female	44	negative
Arusha	Monduli DC	mto wa mbu	female	42	negative
Arusha	Monduli DC	mto wa mbu	male	21	negative
Arusha	Monduli DC	mto wa mbu	male	24	negative
Arusha	Monduli DC	mto wa mbu	female	41	negative
Arusha	Monduli DC	mto wa mbu	male	43	negative
Arusha	Monduli DC	mto wa mbu	male	20	negative
Arusha	Monduli DC	mto wa mbu	male	31	negative
Arusha	Monduli DC	mto wa mbu	male	22	negative
Arusha	Monduli DC	mto wa mbu	male	23	negative
Arusha	Monduli DC	mto wa mbu	male	24	negative
Arusha	Monduli DC	mto wa mbu	male	78	negative
Arusha	Monduli DC	mto wa mbu	male	38	negative
Arusha	Monduli DC	mto wa mbu	male	21	negative
Arusha	Monduli DC	mto wa mbu	female	35	negative
Arusha	Monduli DC	mto wa mbu	male	29	negative
Arusha	Monduli DC	mto wa mbu	male	40	negative
Arusha	Monduli DC	mto wa mbu	male	23	negative
Arusha	Monduli DC	mto wa mbu	male	22	negative
Arusha	Monduli DC	mto wa mbu	female	40	negative
Arusha	Monduli DC	mto wa mbu	female	22	negative
Arusha	Monduli DC	mto wa mbu	male	37	negative
Arusha	Monduli DC	mto wa mbu	female	25	negative
Arusha	Monduli DC	mto wa mbu	male	59	negative
Arusha	Monduli DC	mto wa mbu	male	65	negative
Arusha	Monduli DC	mto wa mbu	female	28	negative
Arusha	Monduli DC	mto wa mbu	male	50	negative
Arusha	Monduli DC	mto wa mbu	male	48	negative
Arusha	Monduli DC	mto wa mbu	male	50	negative
Arusha	Monduli DC	mto wa mbu	male	33	negative
Arusha	Monduli DC	mto wa mbu	male	58	negative
Arusha	Monduli DC	mto wa mbu	male	33	negative
Arusha	Monduli DC	mto wa mbu	male	51	negative
Arusha	Monduli DC	mto wa mbu	male	34	negative
Arusha	Monduli DC	monduli magharibi	female	45	negative
Arusha	Monduli DC	monduli magharibi	female	32	negative
Arusha	Monduli DC	monduli magharibi	male	16	negative
Arusha	Monduli DC	monduli magharibi	male	19	negative
Arusha	Monduli DC	monduli magharibi	female	51	negative
Arusha	Monduli DC	monduli magharibi	female	48	negative
Arusha	Monduli DC	monduli magharibi	male	70	negative
Arusha	Monduli DC	monduli magharibi	female	28	negative
Arusha	Monduli DC	monduli magharibi	female	24	negative
Arusha	Monduli DC	monduli magharibi	female	23	negative
Arusha	Monduli DC	monduli magharibi	male	40	negative
Arusha	Monduli DC	monduli magharibi	female	18	negative
Arusha	Monduli DC	monduli magharibi	female	54	negative
Arusha	Monduli DC	monduli magharibi	female	53	negative
Arusha	Monduli DC	monduli magharibi	female	28	negative
Arusha	Monduli DC	monduli magharibi	female	34	negative
Arusha	Monduli DC	monduli magharibi	male	56	negative
Arusha	Monduli DC	monduli magharibi	female	43	negative
Arusha	Monduli DC	monduli magharibi	female	38	negative
Arusha	Monduli DC	monduli magharibi	female	38	negative
Arusha	Monduli DC	monduli magharibi	female	38	negative
Arusha	Monduli DC	monduli magharibi	female	53	negative
Arusha	Monduli DC	monduli magharibi	male	51	negative
Arusha	Monduli DC	monduli magharibi	female	30	negative
Arusha	Monduli DC	monduli magharibi	female	25	negative
Arusha	Monduli DC	monduli magharibi	male	23	negative
Arusha	Monduli DC	monduli magharibi	female	20	negative
Arusha	Monduli DC	monduli magharibi	female	27	negative
Arusha	Monduli DC	monduli magharibi	female	28	negative
Arusha	Monduli DC	monduli magharibi	female	32	negative
Arusha	Monduli DC	monduli magharibi	female	30	negative
Arusha	Monduli DC	monduli magharibi	male	70	negative
Arusha	Monduli DC	monduli magharibi	female	25	negative
Arusha	Monduli DC	monduli magharibi	female	46	negative
Arusha	Monduli DC	monduli magharibi	female	70	negative
Arusha	Monduli DC	monduli magharibi	female	25	negative
Arusha	Monduli DC	monduli magharibi	male	38	negative
Arusha	Monduli DC	monduli magharibi	female	36	negative
Arusha	Monduli DC	monduli magharibi	female	52	negative
Arusha	Monduli DC	monduli magharibi	female	38	negative
Arusha	Monduli DC	monduli magharibi	male	36	negative
Arusha	Monduli DC	monduli magharibi	female	21	negative
Arusha	Monduli DC	monduli magharibi	female	55	negative
Arusha	Monduli DC	monduli magharibi	female	15	negative
Arusha	Monduli DC	monduli magharibi	female	24	negative
Arusha	Monduli DC	monduli magharibi	female	21	negative
Arusha	Monduli DC	monduli magharibi	female	28	negative
Arusha	Monduli DC	monduli magharibi	female	20	negative
Arusha	Monduli DC	monduli magharibi	male	23	negative
Arusha	Monduli DC	monduli magharibi	female	42	negative
Arusha	Monduli DC	monduli magharibi	male	38	negative
Arusha	Monduli DC	monduli magharibi	female	35	negative
Arusha	Monduli DC	monduli magharibi	male	25	negative
Arusha	Monduli DC	monduli magharibi	male	25	negative
Arusha	Monduli DC	monduli magharibi	female	22	negative
Arusha	Monduli DC	monduli magharibi	female	15	negative
Arusha	Monduli DC	monduli magharibi	female	15	negative
Arusha	Monduli DC	monduli magharibi	female	35	negative
Arusha	Monduli DC	monduli magharibi	female	48	negative
Arusha	Monduli DC	monduli magharibi	male	85	negative
Arusha	Monduli DC	monduli magharibi	male	51	negative
Arusha	Monduli DC	monduli magharibi	male	56	negative
Arusha	Monduli DC	monduli magharibi	male	24	negative
Arusha	Monduli DC	monduli magharibi	female	48	negative
Arusha	Monduli DC	monduli magharibi	female	33	negative
Arusha	Monduli DC	monduli magharibi	male	38	negative
Arusha	Monduli DC	monduli magharibi	female	69	negative
Arusha	Monduli DC	monduli magharibi	female	83	negative
Arusha	Monduli DC	monduli magharibi	female	64	negative
Arusha	Monduli DC	monduli magharibi	male	35	negative
Arusha	Monduli DC	monduli magharibi	male	45	negative
Arusha	Monduli DC	monduli magharibi	female	47	negative
Arusha	Monduli DC	monduli magharibi	male	49	negative
Arusha	Monduli DC	monduli magharibi	male	58	negative
Arusha	Monduli DC	monduli magharibi	female	35	negative
Arusha	Monduli DC	monduli magharibi	male	55	negative
Arusha	Monduli DC	monduli magharibi	male	35	negative
Arusha	Monduli DC	monduli magharibi	male	25	negative
Arusha	Monduli DC	monduli magharibi	female	58	negative
Arusha	Monduli DC	monduli magharibi	female	70	negative
Arusha	Monduli DC	monduli magharibi	female	75	negative
Arusha	Monduli DC	monduli magharibi	female	30	negative
Arusha	Monduli DC	monduli magharibi	female	38	negative
Arusha	Monduli DC	monduli magharibi	female	15	negative
Arusha	Monduli DC	monduli magharibi	female	70	negative
Arusha	Monduli DC	monduli magharibi	female	30	negative
Arusha	Monduli DC	monduli magharibi	female	32	negative
Arusha	Monduli DC	monduli magharibi	female	40	negative
Arusha	Monduli DC	monduli magharibi	male	30	negative
Arusha	Monduli DC	monduli magharibi	female	48	negative
Arusha	Monduli DC	monduli magharibi	female	49	negative
Arusha	Monduli DC	monduli magharibi	male	43	negative
Arusha	Monduli DC	monduli magharibi	female	25	negative
Arusha	Monduli DC	monduli magharibi	female	53	negative
Arusha	Monduli DC	monduli magharibi	male	40	negative
Arusha	Monduli DC	monduli magharibi	male	50	negative
Arusha	Monduli DC	monduli magharibi	male	31	negative
Arusha	Monduli DC	monduli magharibi	female	60	negative
Arusha	Monduli DC	monduli magharibi	female	30	negative
Arusha	Monduli DC	mto wa mbu	male	47	negative
Arusha	Monduli DC	mto wa mbu	male	39	negative
Arusha	Monduli DC	mto wa mbu	female	56	negative
Arusha	Monduli DC	mto wa mbu	male	49	negative
Arusha	Monduli DC	mto wa mbu	male	22	negative
Arusha	Monduli DC	mto wa mbu	male	40	negative
Arusha	Monduli DC	mto wa mbu	male	52	negative
Arusha	Monduli DC	monduli magharibi	female	30	negative
Arusha	Monduli DC	monduli magharibi	female	64	negative
Arusha	Monduli DC	monduli magharibi	male	28	negative
Arusha	Monduli DC	monduli magharibi	female	42	negative
Arusha	Monduli DC	monduli magharibi	male	27	negative
Arusha	Monduli DC	monduli magharibi	female	31	negative
Arusha	Meru	shambarai	male	75	negative
Arusha	Meru	shambarai	male	60	negative
Arusha	Meru	shambarai	male	35	negative
Arusha	Meru	shambarai	male	17	negative
Arusha	Meru	shambarai	male	23	negative
Arusha	Meru	shambarai	male	41	negative
Arusha	Meru	shambarai	male	36	negative
Arusha	Meru	shambarai	female	18	negative
Arusha	Meru	shambarai	female	17	negative
Arusha	Meru	shambarai	female	43	negative
Arusha	Meru	shambarai	female	25	negative
Arusha	Meru	shambarai	female	37	negative
Arusha	Meru	shambarai	female	35	negative
Arusha	Meru	shambarai	female	47	negative
Arusha	Meru	shambarai	female	24	negative
Arusha	Meru	shambarai	female	34	negative
Arusha	Meru	shambarai	male	43	negative
Arusha	Meru	shambarai	female	35	negative
Arusha	Meru	shambarai	female	33	negative
Arusha	Meru	shambarai	male	37	negative
Arusha	Meru	shambarai	male	43	negative
Arusha	Meru	shambarai	female	32	negative
Arusha	Meru	shambarai	male	42	negative
Arusha	Meru	shambarai	male	23	negative
Arusha	Meru	shambarai	female	30	negative
Arusha	Meru	shambarai	male	32	negative
Arusha	Meru	shambarai	male	43	negative
Arusha	Meru	shambarai	male	41	negative
Arusha	Meru	shambarai	male	37	negative
Arusha	Meru	shambarai	male	30	negative
Arusha	Meru	shambarai	male	51	negative
Arusha	Meru	shambarai	male	25	negative
Arusha	Meru	shambarai	male	40	negative
Arusha	Meru	shambarai	male	26	negative
Arusha	Meru	shambarai	female	30	negative
Arusha	Meru	shambarai	female	33	negative
Arusha	Meru	shambarai	female	36	negative
Arusha	Meru	shambarai	female	35	negative
Arusha	Meru	shambarai	female	20	negative
Arusha	Meru	shambarai	male	38	negative
Arusha	Meru	shambarai	male	38	negative
Arusha	Meru	shambarai	male	45	negative
Arusha	Meru	shambarai	female	51	negative
Arusha	Meru	shambarai	male	33	negative
Arusha	Meru	shambarai	female	55	negative
Arusha	Meru	shambarai	male	42	negative
Arusha	Meru	shambarai	male	30	negative
Arusha	Meru	shambarai	female	44	negative
Arusha	Meru	shambarai	female	45	negative
Arusha	Meru	shambarai	female	38	negative
Arusha	Meru	shambarai	male	46	negative
Arusha	Meru	shambarai	female	36	negative
Arusha	Meru	shambarai	male	75	negative
Arusha	Meru	shambarai	male	29	negative
Arusha	Meru	shambarai	male	66	negative
Arusha	Meru	shambarai	male	28	negative
Arusha	Meru	shambarai	male	34	negative
Arusha	Meru	shambarai	male	62	negative
Arusha	Meru	shambarai	male	72	negative
Arusha	Meru	shambarai	female	36	negative
Arusha	Meru	shambarai	male	48	negative
Arusha	Meru	shambarai	male	51	negative
Arusha	Meru	shambarai	male	35	negative
Arusha	Meru	shambarai	male	64	negative
Arusha	Meru	shambarai	male	72	negative
Arusha	Meru	shambarai	male	60	negative
Arusha	Meru	shambarai	female	23	negative
Arusha	Meru	shambarai	female	28	negative
Arusha	Meru	shambarai	male	26	negative
Arusha	Meru	shambarai	female	65	negative
Arusha	Meru	shambarai	female	52	negative
Arusha	Meru	shambarai	male	25	negative
Arusha	Meru	shambarai	male	56	negative
Arusha	Meru	shambarai	female	50	negative
Arusha	Meru	shambarai	female	38	negative
Arusha	Meru	shambarai	male	39	negative
Arusha	Meru	shambarai	male	77	negative
Arusha	Meru	shambarai	male	30	negative
Arusha	Meru	shambarai	female	76	negative
Arusha	Meru	shambarai	female	57	negative
Arusha	Meru	shambarai	female	50	negative
Arusha	Meru	shambarai	female	66	negative
Arusha	Meru	shambarai	female	41	negative
Arusha	Meru	shambarai	male	49	negative
Arusha	Meru	shambarai	female	30	negative
Arusha	Meru	shambarai	female	30	negative
Arusha	Meru	shambarai	male	49	negative
Arusha	Meru	shambarai	female	56	negative
Arusha	Meru	shambarai	male	43	negative
Arusha	Meru	shambarai	male	45	negative
Arusha	Meru	shambarai	male	46	negative
Arusha	Meru	shambarai	male	30	negative
Arusha	Meru	shambarai	female	43	negative
Arusha	Meru	shambarai	male	42	negative
Arusha	Meru	shambarai	male	21	negative
Arusha	Meru	shambarai	male	30	negative
Arusha	Meru	shambarai	male	34	negative
Arusha	Meru	shambarai	male	45	negative
Arusha	Meru	shambarai	male	50	negative
Arusha	Meru	shambarai	male	23	negative
Arusha	Meru	shambarai	female	44	negative
Arusha	Meru	shambarai	male	21	negative
Arusha	Meru	shambarai	male	65	negative
Arusha	Meru	shambarai	male	35	negative
Arusha	Meru	shambarai	male	22	negative
Arusha	Meru	shambarai	male	34	negative
Arusha	Meru	shambarai	male	43	negative
Arusha	Meru	shambarai	male	52	negative
Arusha	Meru	shambarai	male	32	negative
Arusha	Meru	shambarai	male	35	negative
Arusha	Meru	shambarai	male	28	negative
Arusha	Meru	shambarai	male	28	negative
Arusha	Meru	shambarai	male	25	negative
Arusha	Meru	shambarai	female	73	negative
Arusha	Meru	shambarai	female	69	negative
Arusha	Meru	shambarai	male	40	negative
Arusha	Meru	shambarai	male	19	negative
Arusha	Meru	shambarai	male	29	negative
Arusha	Meru	shambarai	male	28	negative
Arusha	Meru	shambarai	male	19	negative
Arusha	Meru	shambarai	male	50	negative
Arusha	Meru	shambarai	male	20	negative
Arusha	Meru	shambarai	male	19	negative
Arusha	Meru	shambarai	male	18	negative
Arusha	Meru	shambarai	male	57	negative
Arusha	Meru	shambarai	male	17	negative
Arusha	Meru	shambarai	male	59	negative
Arusha	Meru	shambarai	male	23	negative
Arusha	Meru	shambarai	male	28	negative
Arusha	Meru	shambarai	male	21	negative
Arusha	Meru	shambarai	male	44	negative
Arusha	Meru	shambarai	male	38	negative
Arusha	Meru	Usa madukani	male	26	negative
Arusha	Meru	Usa madukani	male	18	negative
Arusha	Meru	Usa madukani	male	35	negative
Arusha	Meru	Usa madukani	male	78	negative
Arusha	Meru	Usa madukani	male	35	negative
Arusha	Meru	Usa madukani	female	24	negative
Arusha	Meru	Usa madukani	male	50	negative
Arusha	Meru	Usa madukani	female	68	negative
Arusha	Meru	Usa madukani	male	43	negative
Arusha	Meru	Usa madukani	male	33	negative
Arusha	Meru	Usa madukani	male	58	negative
Arusha	Meru	Usa madukani	female	46	negative
Arusha	Meru	Usa madukani	female	21	negative
Arusha	Meru	Usa madukani	female	64	negative
Arusha	Meru	Usa madukani	female	31	negative
Arusha	Meru	Usa madukani	female	65	negative
Arusha	Meru	Usa madukani	female	29	negative
Arusha	Meru	Usa madukani	male	20	negative
Arusha	Meru	Usa madukani	male	53	negative
Arusha	Meru	Usa madukani	male	32	negative
Arusha	Meru	Usa madukani	male	24	negative
Arusha	Meru	Usa madukani	male	51	negative
Arusha	Meru	Usa madukani	male	50	negative
Arusha	Meru	Usa madukani	male	27	negative
Arusha	Meru	Usa madukani	male	34	negative
Arusha	Meru	Usa madukani	male	17	negative
Arusha	Meru	Usa madukani	female	26	negative
Arusha	Meru	Usa madukani	female	36	negative
Arusha	Meru	Usa madukani	male	48	negative
Arusha	Meru	Usa madukani	female	28	negative
Arusha	Meru	Usa madukani	female	21	negative
Arusha	Meru	Usa madukani	female	30	negative
Arusha	Meru	Usa madukani	male	25	negative
Arusha	Meru	Usa madukani	male	47	negative
Arusha	Meru	Usa madukani	male	86	negative
Arusha	Meru	Usa madukani	male	66	negative
Arusha	Meru	Usa madukani	male	26	negative
Arusha	Meru	Usa madukani	male	23	negative
Arusha	Meru	Usa madukani	male	42	negative
Arusha	Meru	Usa madukani	male	49	negative
Arusha	Meru	Usa madukani	male	48	negative
Arusha	Meru	Usa madukani	male	44	negative
Arusha	Meru	Nganana	male	76	negative
Arusha	Meru	Nganana	male	81	negative
Arusha	Meru	Nganana	male	22	negative
Arusha	Meru	Nganana	female	39	negative
Arusha	Meru	Nganana	male	34	negative
Arusha	Meru	Nganana	male	20	negative
Arusha	Meru	Nganana	male	32	negative
Arusha	Meru	Nganana	female	36	negative
Arusha	Meru	Nganana	female	73	negative
Arusha	Meru	Nganana	female	34	negative
Arusha	Meru	Nganana	male	59	negative
Arusha	Meru	Nganana	male	66	negative
Arusha	Meru	Nganana	male	39	negative
Arusha	Meru	Nganana	female	42	negative
Arusha	Meru	Nganana	male	33	negative
Arusha	Meru	Nganana	male	33	negative
Arusha	Meru	Nganana	male	42	negative
Arusha	Meru	Nganana	male	22	negative
Arusha	Meru	Nganana	male	28	negative
Arusha	Meru	Nganana	male	57	negative
Arusha	Meru	Nganana	female	38	negative
Arusha	Meru	Nganana	female	55	negative
Arusha	Meru	Nganana	male	53	negative
Arusha	Meru	Magadirisho	male	32	negative
Arusha	Meru	Magadirisho	male	19	negative
Arusha	Meru	Magadirisho	male	19	negative
Arusha	Meru	Magadirisho	male	22	negative
Arusha	Meru	Magadirisho	male	20	negative
Arusha	Meru	Magadirisho	male	23	negative
Arusha	Meru	Magadirisho	male	19	negative
Arusha	Meru	Magadirisho	male	18	negative
Arusha	Meru	Magadirisho	male	21	negative
Arusha	Meru	Magadirisho	male	25	negative
Arusha	Meru	shambarai	male	51	negative
